# Supplementary material for: Alveolar Macrophage Chromatin Is Modified to Orchestrate Host Response to Mycobacterium bovis Infection
Source: Front Genet. 2020 Feb 7;10:1386. doi: 10.3389/fgene.2019.01386 (PMC7020904; doi:10.3389/fgene.2019.01386)
Supplement: Supplementary file 2 [file Table_1.xlsx]

## Sheet: Overview
Work sheet overview	Description	Software	Version
K4me3 peaks	Numeric peak set for the K4 marks	MACS2	2.1.1.20160309
K27me3 peaks	Numeric peak set for the K27 marks	MACS2	2.1.1.20160309
PolII peaks	Numeric peak set for the PolII marks	MACS2	2.1.1.20160309
Differential peaks K4	Peak comparison of infected and non-infected ChIP-seq reads called by MACS2 differential peak caller	MACS2	2.1.1.20160309
Differential peaks K27	Peak comparison of infected and non-infected ChIP-seq reads called by MACS2 differential peak caller	MACS2	2.1.1.20160309
Differential peaks PolII	Peak comparison of infected and non-infected ChIP-seq reads called by MACS2 differential peak caller	MACS2	2.1.1.20160309
Differential peaks K4	Peak comparison of infected and non-infected ChIP-seq reads called by Diffbind differential peak caller	Diffbind	2.8
Differential peaks PolII	Peak comparison of infected and non-infected ChIP-seq reads called by Diffbind differential peak caller	Diffbind	2.8
H3K4me3 genes with K4 peaks	All genes identified as having a differential H3K4me3 peak	MACS2	2.1.1.20160309
H3K4me3 genes with PolII peaks	All genes identified as having a differential H3K4me3 peaks and the corresponding PolII peaks	MACS2	2.1.1.20160309
Dropped ChIP genes	Genes that appeared to have differential peaks at the visual inspection stage but were not significantly differently	MACS2	2.1.1.20160309

## Sheet: K4me3 peaks 
A1-MB-K4me3										A2-MB-K4me3										A1-CTRL-K4me3										A2-CTRL-K4me3
chr	start	end	length	abs_summit	pileup	LOG10(pvalue)	fold_enrichment	LOG10(qvalue)		chr	start	end	length	abs_summit	pileup	LOG10(pvalue)	fold_enrichment	LOG10(qvalue)		chr	start	end	length	abs_summit	pileup	LOG10(pvalue)	fold_enrichment	LOG10(qvalue)		chr	start	end	length	abs_summit	pileup	LOG10(pvalue)	fold_enrichment	LOG10(qvalue)
chr1	241481	243534	2054	242407	228	228.147	22.9538	225.114		chr1	241485	243454	1970	242611	202	239.63	33.0365	235.581		chr1	241446	243688	2243	242569	210.21	225.059	26.4013	221.603		chr1	241390	242062	673	241901	89	92.6362	20.8083	90.0352
chr1	351155	351443	289	351332	25	16.7355	7.13758	14.6203		chr1	254042	254242	201	254130	21	7.52661	3.58032	5.45687		chr1	351245	352241	997	351730	47.82	39.5382	12.2381	37.2416		chr1	242141	243584	1444	242338	190	225.22	32.5943	221.498
chr1	351554	352273	720	351742	70	72.4573	19.1884	70.089		chr1	351204	351397	194	351288	24	18.0275	8.07371	15.8352		chr1	370446	370731	286	370598	58.78	49.5498	13.2902	47.2036		chr1	351195	352075	881	351591	62	56.2044	14.722	53.7765
chr1	370376	370945	570	370579	32	21.7802	7.93318	19.6308		chr1	351531	352244	714	351735	63	63.9419	17.9154	61.477		chr1	478187	479898	1712	478769	184.31	222.555	33.9889	219.133		chr1	370474	370730	257	370598	76	61.5603	12.8595	59.1065
chr1	417137	417308	172	417215	25	14.9331	6.25039	12.8322		chr1	352690	353011	322	352874	32	26.8153	10.4451	24.5562		chr1	732745	733453	709	733309	73.72	64.6805	14.9446	62.2642		chr1	417181	417358	178	417247	23	13.7704	6.08901	11.6043
chr1	478210	479859	1650	479298	220	281.534	40.2677	278.043		chr1	353145	353399	255	353259	14	7.00347	4.19891	4.94246		chr1	733556	734684	1129	734082	148.44	172.599	29.8885	169.623		chr1	478195	479846	1652	479268	181	241.187	42.4555	237.179
chr1	498113	498323	211	498212	25	11.5224	4.73738	9.4521		chr1	370484	370848	365	370601	40	26.1831	8.058	23.9287		chr1	865898	867010	1113	866243	76.71	77.3164	19.2504	74.8432		chr1	732994	733462	469	733312	73	70.7566	17.2926	68.2588
chr1	732718	734694	1977	734075	164	211.532	38.3421	208.6		chr1	478212	479882	1671	479292	185	264.306	50.4957	259.705		chr1	922001	923613	1613	922792	193.27	269.858	48.5685	265.696		chr1	733554	734670	1117	734077	151	180.01	31.4259	176.852
chr1	865910	867013	1104	866067	70	64.0499	15.4663	61.7118		chr1	732734	733450	717	733278	73	78.2571	20.7146	75.7205		chr1	1186925	1188535	1611	1188004	215.19	319.891	58.3828	314.382		chr1	865853	867282	1430	866267	74	50.943	9.92248	48.5416
chr1	867135	867294	160	867205	22	9.27488	4.19076	7.22844		chr1	733550	734606	1057	734083	119	137.197	27.5587	134.33		chr1	1188671	1189988	1318	1189318	206.23	268.166	41.4451	264.034		chr1	922044	923090	1047	922759	216	266.327	36.6619	261.751
chr1	922042	923445	1404	922782	238	364.569	64.7177	359.49		chr1	865962	867135	1174	866094	53	45.3426	12.81	42.9743		chr1	1209295	1209816	522	1209504	48.82	21.9316	5.53518	19.7388		chr1	1186964	1188526	1563	1188085	204	277.594	46.0354	272.704
chr1	1186717	1188565	1849	1188068	227	315.142	49.6665	311.197		chr1	922066	923088	1023	922772	202	264.437	41.7822	259.825		chr1	1222961	1224634	1674	1223315	185.3	215.036	31.0507	211.693		chr1	1188676	1189988	1313	1189342	200	255.821	39.4186	251.504
chr1	1188660	1189974	1315	1189344	233	354.846	63.3638	350.043		chr1	1186957	1188502	1546	1187995	193	264.108	46.0213	259.512		chr1	1263485	1264784	1300	1264333	168.37	175.713	24.1954	172.716		chr1	1209005	1209205	201	1209081	17	5.36126	3.04108	3.31964
chr1	1209047	1209848	802	1209569	42	35.4234	11.6438	33.2012		chr1	1188674	1189970	1297	1189364	191	245.624	39.5181	241.45		chr1	1264887	1266398	1512	1265882	141.47	172.517	32.8344	169.543		chr1	1209352	1209641	290	1209455	27	19.0792	7.84173	16.8675
chr1	1222531	1222690	160	1222608	19	12.0103	6.01154	9.93403		chr1	1209186	1209642	457	1209492	26	20.1795	8.69019	17.9682		chr1	1305876	1308187	2312	1307396	166.38	232.66	46.8046	229.107		chr1	1222990	1224620	1631	1223318	177	152.306	16.4239	149.369
chr1	1222867	1224645	1779	1224058	202	235.695	31.7887	232.61		chr1	1222970	1224616	1647	1224124	151	169.748	27.6282	166.636		chr1	1324002	1325890	1889	1324827	212.2	278.494	42.6406	274.144		chr1	1263558	1264786	1229	1264333	159	156.814	21.168	153.844
chr1	1262578	1262737	160	1262660	17	10.1585	5.41039	8.10235		chr1	1263519	1264785	1267	1264565	139	160.389	28.6975	157.355		chr1	1325970	1326133	164	1326000	15.94	7.17774	4.38636	5.12888		chr1	1264885	1266340	1456	1265109	145	130.529	17.4257	127.73
chr1	1263474	1266409	2936	1264581	193	254.972	42.2601	251.739		chr1	1264870	1266391	1522	1265841	134	163.338	32.0251	160.281		chr1	1404193	1407321	3129	1407148	195.27	278.845	51.4554	274.488		chr1	1286015	1286170	156	1286101	22	11.9103	5.37471	9.76486
chr1	1305872	1308228	2357	1307011	201	306.421	60.7166	302.612		chr1	1285889	1286102	214	1285967	14	4.13107	2.72647	2.13798		chr1	1407465	1408177	713	1407646	197.26	234.061	33.0432	230.493		chr1	1305983	1308121	2139	1307371	164	212.046	38.5577	208.522
chr1	1324022	1326099	2078	1324807	234	327.814	51.1914	323.642		chr1	1306350	1308040	1691	1307404	163	223.282	44.022	219.538		chr1	1408332	1409022	691	1408528	56.79	51.6682	14.9015	49.3121		chr1	1324037	1325916	1880	1324831	213	235.371	28.3121	231.475
chr1	1404251	1404529	279	1404316	14	6.9761	4.18382	4.96326		chr1	1324042	1325973	1932	1324817	210	264.434	38.3523	259.825		chr1	1409222	1409445	224	1409325	21.92	10.9137	5.28179	8.8164		chr1	1327923	1328114	192	1328031	20	11.7323	5.65836	9.58857
chr1	1404756	1409446	4691	1407096	234	361.469	65.8101	356.487		chr1	1405146	1407321	2176	1407144	202	271.31	44.4786	266.524		chr1	1493365	1493601	237	1493471	27.9	10.202	4.12789	8.11282		chr1	1328321	1328699	379	1328406	29	17.3057	6.5488	15.1083
chr1	1437407	1437627	221	1437495	25	6.37132	2.86379	4.36965		chr1	1407470	1408062	593	1407637	162	197.38	33.5492	193.992		chr1	1493797	1496192	2396	1495922	195.27	192.156	21.8074	189.03		chr1	1377522	1377715	194	1377572	17	7.07761	3.82256	5.00185
chr1	1493355	1493563	209	1493471	20	6.57088	3.28848	4.56622		chr1	1408353	1409055	703	1408841	37	27.2924	9.23842	25.0305		chr1	1496414	1497459	1046	1496704	140.47	170.888	32.6048	167.924		chr1	1404058	1404266	209	1404119	16	6.70034	3.76352	4.63005
chr1	1493814	1496215	2402	1495947	243	272.341	29.8244	268.955		chr1	1493372	1493575	204	1493453	23	16.0432	7.25927	13.8679		chr1	1497572	1497780	209	1497696	28.89	12.7692	4.98191	10.6506		chr1	1405103	1407333	2231	1407103	235	297.945	39.872	292.412
chr1	1496357	1497861	1505	1496717	162	214.454	40.5865	211.504		chr1	1493836	1496235	2400	1495930	187	272.191	52.9994	267.381		chr1	1540381	1540604	224	1540519	21.92	11.3143	5.4827	9.21091		chr1	1407424	1408932	1509	1407628	177	210.865	32.504	207.36
chr1	1504513	1504672	160	1504641	17	8.73467	4.64817	6.69664		chr1	1496449	1497483	1035	1496747	115	104.571	17.0895	101.897		chr1	1590419	1592207	1789	1591649	188.29	205.228	27.0418	201.987		chr1	1409170	1409395	226	1409308	16	6.1874	3.51474	4.12799
chr1	1505119	1505513	395	1505400	23	13.9893	6.19756	11.8951		chr1	1497582	1497824	243	1497682	28	20.527	8.32301	18.3141		chr1	1625677	1627554	1878	1626606	207.22	281.779	46.292	277.358		chr1	1493371	1493560	190	1493486	24	15.0438	6.51175	12.8662
chr1	1539830	1540066	237	1539943	14	6.40535	3.87347	4.40312		chr1	1498237	1498522	286	1498364	17	5.88526	3.27176	3.8471		chr1	1646072	1646404	333	1646335	21.92	9.46042	4.58353	7.37991		chr1	1493840	1496210	2371	1495855	207	287.517	48.6061	282.329
chr1	1540261	1540624	364	1540419	36	28.3579	10.0191	26.1697		chr1	1505219	1505551	333	1505441	17	8.59175	4.57427	6.50435		chr1	1776430	1776627	198	1776537	21.92	11.3143	5.4827	9.21091		chr1	1496459	1497813	1355	1496720	161	159.597	21.4326	156.608
chr1	1590414	1592217	1804	1591678	237	310.597	43.3652	306.726		chr1	1590356	1592278	1923	1591656	201	238.034	32.8738	234.017		chr1	1776815	1777141	327	1776912	23.91	11.42	5.17238	9.31576		chr1	1505003	1505649	647	1505076	19	5.56603	2.9679	3.52069
chr1	1624944	1627560	2617	1627019	240	370.421	66.1598	365.16		chr1	1625105	1625429	325	1625272	24	7.65502	3.36434	5.5825		chr1	1826630	1827150	521	1826751	33.87	16.81	5.81213	14.6563		chr1	1590395	1592281	1887	1591669	188	198.163	25.0047	194.815
chr1	1645870	1646425	556	1646275	23	11.9612	5.22806	9.88662		chr1	1625698	1627453	1756	1626688	184	193.863	24.8961	190.515		chr1	2066275	2066696	422	2066429	96.64	103.608	22.9222	101.016		chr1	1625756	1627541	1786	1626670	206	224.819	27.3861	221.101
chr1	1646634	1646809	176	1646702	17	9.07704	4.8272	7.03549		chr1	1646063	1646467	405	1646310	26	15.6852	6.40502	13.5123		chr1	2066826	2068601	1776	2067383	204.23	245.306	34.2055	241.577		chr1	1656734	1657677	944	1657531	32	15.3958	5.28542	13.2153
chr1	1776485	1776644	160	1776575	15	6.87558	3.98395	4.86329		chr1	1826652	1826951	300	1826808	22	11.8237	5.33343	9.69362		chr1	2106510	2106955	446	2106819	30.88	12.3086	4.55486	10.1949		chr1	1776499	1776654	156	1776539	15	6.32246	3.69924	4.26115
chr1	1776875	1777140	266	1777032	16	7.63157	4.23294	5.60784		chr1	2049334	2049498	165	2049438	16	7.23999	4.03279	5.17481		chr1	2107166	2109690	2525	2108456	199.25	197.736	22.2502	194.564		chr1	1776845	1777044	200	1776937	22	10.8583	4.88438	8.72414
chr1	1793985	1794278	294	1794202	16	7.26389	4.04489	5.24728		chr1	2066291	2066679	389	2066452	92	111.666	28.3092	108.953		chr1	2110833	2111070	238	2110938	21.92	7.73977	3.81961	5.68299		chr1	1793923	1794266	344	1794039	30	12.7987	4.60025	10.6429
chr1	1824801	1824984	184	1824921	22	12.2318	5.52919	10.1544		chr1	2066836	2068504	1669	2067362	206	305.588	57.1731	299.621		chr1	2203786	2206094	2309	2204746	227.15	282.965	38.0245	278.511		chr1	1824239	1824427	189	1824330	19	7.89667	3.95711	5.80461
chr1	1826618	1826901	284	1826728	29	14.743	5.4662	12.6429		chr1	2107181	2109673	2493	2107744	175	197.318	28.6425	193.932		chr1	2230338	2230784	447	2230495	36.86	25.4574	8.85567	23.2417		chr1	1825362	1825666	305	1825417	19	6.65156	3.41302	4.5817
chr1	2066082	2066704	623	2066466	117	140.599	29.9166	137.989		chr1	2110842	2111033	192	2110973	15	9.36845	5.36213	7.26957		chr1	2359725	2361592	1868	2360338	154.42	175.075	28.507	172.082		chr1	1826625	1827037	413	1826741	38	24.3639	7.73594	22.1127
chr1	2066823	2068636	1814	2067366	245	324.458	44.8229	320.347		chr1	2203663	2206010	2348	2205187	189	246.311	40.6955	242.125		chr1	2381416	2383652	2237	2382926	215.19	296.048	48.0639	291.262		chr1	2066293	2066684	392	2066478	96	109.613	25.435	106.928
chr1	2106814	2109684	2871	2108528	231	300.277	42.272	296.56		chr1	2230327	2230959	633	2230603	46	30.5929	8.53396	28.31		chr1	2490197	2490929	733	2490450	143.46	131.069	18.0576	128.341		chr1	2066829	2068495	1667	2067382	217	308.015	51.938	302.096
chr1	2203642	2206153	2512	2204552	235	307.15	43.0008	303.332		chr1	2359775	2361613	1839	2360380	128	143.431	26.4427	140.522		chr1	2735615	2735805	191	2735705	61.77	49.8789	12.5536	47.5308		chr1	2106528	2106916	389	2106818	30	19.3032	7.24418	17.0893
chr1	2229964	2230922	959	2230550	38	29.1125	9.81618	26.9217		chr1	2381661	2383574	1914	2382933	201	238.034	32.8738	234.017		chr1	2917512	2918030	519	2917854	59.78	58.3631	16.9952	55.9755		chr1	2107191	2109679	2489	2107826	197	211.402	26.1954	207.889
chr1	2359663	2361835	2173	2360372	183	237.748	40.0818	234.648		chr1	2490202	2490913	712	2490371	131	145.089	25.9428	142.169		chr1	2919248	2919437	190	2919342	18.93	10.3363	5.5729	8.24408		chr1	2110782	2111092	311	2110929	34	23.3447	8.17891	21.1001
chr1	2381314	2383658	2345	2382961	245	361.38	59.1383	356.399		chr1	2735607	2735812	206	2735717	59	60.5689	17.865	58.1219		chr1	3048180	3049659	1480	3049365	136.49	130.68	19.641	127.954		chr1	2203768	2206013	2246	2204562	209	209.686	22.8304	206.197
chr1	2405137	2405515	379	2405365	16	7.84104	4.34163	5.81547		chr1	2917522	2917996	475	2917891	23	17.4781	8.04319	15.289		chr1	3049831	3051824	1994	3050208	221.17	255.894	31.7385	251.998		chr1	2218631	2218921	291	2218778	38	22.8166	7.12167	20.5766
chr1	2490148	2491050	903	2490390	169	173.878	23.3402	171.134		chr1	3048507	3049681	1175	3049376	100	102.405	20.7882	99.7422		chr1	3120840	3122679	1840	3122467	186.3	234.797	37.6483	231.216		chr1	2230324	2230580	257	2230392	31	14.3133	5.02237	12.1425
chr1	2735606	2735821	216	2735689	81	71.1316	14.941	68.7677		chr1	3049815	3051546	1732	3050173	199	293.942	55.9855	288.451		chr1	3122788	3123359	572	3122951	75.72	54.7065	10.9594	52.3357		chr1	2359789	2361579	1791	2360360	125	128.358	21.9818	125.571
chr1	2917477	2918008	532	2917862	39	34.2255	12.0231	32.008		chr1	3120806	3123360	2555	3122479	178	201.936	29.1307	198.494		chr1	3188131	3188348	218	3188272	20.92	8.71601	4.38428	6.6441		chr1	2381590	2383626	2037	2382943	183	190.887	24.3432	187.62
chr1	2919238	2919397	160	2919311	18	11.0734	5.71096	9.00772		chr1	3188076	3188279	204	3188178	18	8.92321	4.58416	6.83111		chr1	3188625	3188942	318	3188754	27.9	18.2678	7.67143	16.1023		chr1	2490206	2490967	762	2490379	143	151.396	24.0489	148.464
chr1	3048213	3049681	1469	3049389	154	162.659	24.2721	159.963		chr1	3188665	3188979	315	3188786	23	14.1262	6.26594	11.9693		chr1	3206969	3207185	217	3207050	14.94	4.70046	3.18877	2.70274		chr1	2735611	2735816	206	2735726	75	77.6225	19.5998	75.0924
chr1	3049828	3051857	2030	3050317	245	366.288	61.2532	361.164		chr1	3212035	3212357	323	3212232	21	9.74618	4.52812	7.64157		chr1	3211761	3211935	175	3211817	14.94	6.17367	3.98597	4.14281		chr1	2739257	2739455	199	2739380	21	9.53063	4.43131	7.41454
chr1	3120791	3123347	2557	3122475	223	307.942	48.7952	304.111		chr1	3229036	3229205	170	3229128	24	13.4476	5.74138	11.2982		chr1	3256648	3257593	946	3257328	37.86	26.9705	9.29612	24.7438		chr1	2917492	2917997	506	2917826	32	25.289	9.64772	23.0308
chr1	3188449	3188964	516	3188734	35	28.3055	10.2884	26.1178		chr1	3256757	3257319	563	3257193	20	10.3847	4.98168	8.27131		chr1	3483443	3484903	1461	3483787	84.68	90.8611	22.1859	88.3268		chr1	3048368	3049695	1328	3049312	130	143.432	25.6907	140.554
chr1	3206936	3207185	250	3207065	18	10.7234	5.52066	8.66242		chr1	3483591	3484993	1403	3483787	78	85.6385	22.1143	83.064		chr1	3485006	3485228	223	3485123	15.94	6.29926	3.90415	4.26544		chr1	3049823	3051600	1778	3050184	205	264.305	40.3991	259.786
chr1	3212147	3212306	160	3212263	14	7.38922	4.41367	5.37001		chr1	3485096	3485270	175	3485181	21	7.52661	3.58032	5.45687		chr1	6197242	6197532	291	6197249	15.94	5.31046	3.38802	3.29659		chr1	3121057	3123331	2275	3122477	183	201.204	27.3047	197.821
chr1	3256574	3256974	401	3256804	26	15.4055	6.27416	13.3013		chr1	3951928	3952221	294	3952045	21	7.52661	3.58032	5.45687		chr1	6198182	6200061	1880	6199390	123.54	152.967	32.7864	150.116		chr1	3188041	3188265	225	3188161	20	9.02892	4.34173	6.9203
chr1	3257086	3257521	436	3257270	35	27.0271	9.6544	24.8469		chr1	3952971	3953234	264	3953127	22	10.525	4.73394	8.40995		chr1	6201025	6201228	204	6201127	44.83	37.2596	12.1167	34.9749		chr1	3188616	3188984	369	3188795	56	48.2826	13.1786	45.8946
chr1	3483575	3485230	1656	3483895	78	85.2886	21.9469	82.8766		chr1	3953324	3953505	182	3953372	19	12.0798	6.0494	9.94743		chr1	6201347	6202509	1163	6201511	127.52	159.897	33.9778	157.007		chr1	3206812	3207198	387	3207075	42	28.7392	8.6612	26.4597
chr1	3660133	3660359	227	3660245	17	9.82924	5.2301	7.7783		chr1	5246226	5246460	235	5246331	241	8.9754	1.5019	6.88296		chr1	6277433	6277953	521	6277594	27.9	17.3804	7.2238	15.2215		chr1	3229029	3229184	156	3229115	22	10.0335	4.51639	7.90987
chr1	3951970	3952238	269	3952109	18	8.01128	4.13888	5.98203		chr1	5265553	5265834	282	5265742	312	16.5135	1.66367	14.3331		chr1	6360992	6361150	159	6360994	15.94	4.1611	2.82335	2.17297		chr1	3256604	3257439	836	3257053	24	8.60542	3.70988	6.50224
chr1	3952568	3952786	219	3952612	12	5.95881	3.9075	3.96235		chr1	5275985	5276187	203	5276143	238	6.49741	1.3995	4.44745		chr1	6361474	6361863	390	6361741	32.88	21.0647	7.80745	18.8782		chr1	3483640	3484278	639	3483888	29	19.0999	7.37205	16.888
chr1	3952989	3953514	526	3953087	19	8.7615	4.35671	6.72203		chr1	5290840	5291008	169	5290902	217	6.97157	1.44524	4.91169		chr1	6474505	6477242	2738	6475632	196.26	204.54	24.6578	201.306		chr1	5290830	5290998	169	5290921	250	5.32658	1.33568	3.2868
chr1	6191143	6191788	646	6191700	20	9.53249	4.57455	7.48351		chr1	6198211	6200070	1860	6199888	130	169.283	36.6705	166.177		chr1	6516371	6518507	2137	6517319	200.25	273.396	46.3811	269.157		chr1	6198306	6200061	1756	6199726	149	202.679	42.1603	199.279
chr1	6195959	6196352	394	6196045	16	8.33699	4.60335	6.3047		chr1	6201015	6201233	219	6201121	46	33.4902	9.67371	31.1893		chr1	6519920	6522109	2190	6521331	183.31	260.52	49.9882	256.541		chr1	6201028	6201260	233	6201153	59	46.9088	11.7667	44.5281
chr1	6196776	6197202	427	6197048	21	8.561	4.00855	6.52435		chr1	6201352	6202548	1197	6201514	109	137.198	32.2492	134.331		chr1	6537219	6538096	878	6537861	66.75	63.8781	16.9373	61.4644		chr1	6201338	6202501	1164	6201521	143	183.538	36.534	180.346
chr1	6197312	6197717	406	6197438	19	10.8919	5.41571	8.82837		chr1	6277329	6278159	831	6277659	30	21.5617	8.32123	19.3405		chr1	6545225	6546272	1048	6546109	189.29	275.018	53.2122	270.75		chr1	6277565	6278155	591	6277817	42	28.1733	8.43283	25.897
chr1	6198095	6200078	1984	6199375	163	228.558	46.488	225.521		chr1	6360844	6361308	465	6361200	20	10.3847	4.98168	8.27131		chr1	6547270	6547825	556	6547437	133.5	174.342	37.611	171.353		chr1	6360137	6360497	361	6360233	18	8.63243	4.43998	6.52852
chr1	6201011	6201257	247	6201125	63	64.5608	18.2158	62.2215		chr1	6361392	6361867	476	6361496	23	13.7906	6.09902	11.6388		chr1	6643180	6644170	991	6643765	215.19	283.685	43.2383	279.216		chr1	6360779	6361856	1078	6361506	69	62.8309	15.2805	60.371
chr1	6201348	6202521	1174	6201522	136	180.947	38.9932	178.171		chr1	6474831	6476574	1744	6475621	171	229.59	42.5755	225.737		chr1	8809886	8811475	1590	8810364	45.83	31.7444	9.36557	29.4895		chr1	6460585	6460826	242	6460700	24	13.6621	5.84208	11.4974
chr1	6277418	6277953	536	6277735	26	17.4621	7.2688	15.3411		chr1	6476688	6477230	543	6476825	33	22.5787	8.06558	20.3494		chr1	8811769	8812451	683	8811828	28.89	10.8898	4.27021	8.7929		chr1	6474558	6476489	1932	6475617	196	257.462	41.8358	253.111
chr1	6361177	6361660	484	6361512	28	13.9155	5.284	11.823		chr1	6516403	6518497	2095	6517299	181	239.609	41.7973	235.562		chr1	9606640	9609020	2381	9607511	203.24	256.895	38.5862	252.979		chr1	6516398	6518304	1907	6517301	205	264.446	40.4511	259.921
chr1	6460555	6460779	225	6460691	22	11.1331	5.01022	9.06583		chr1	6520299	6522073	1775	6520949	145	170.117	30.0502	167		chr1	9769971	9770410	440	9770299	25.9	15.4524	6.72567	13.309		chr1	6520320	6521534	1215	6521304	172	225.753	40.4272	222.022
chr1	6474523	6477255	2733	6475622	216	257.982	33.981	254.728		chr1	6537379	6538094	716	6537587	58	40.3672	9.60176	38.0266		chr1	10067561	10068572	1012	10068408	174.35	233.389	42.7619	229.828		chr1	6521611	6522102	492	6521849	41	33.3168	10.9397	31.0101
chr1	6516377	6518526	2150	6517302	230	333.2	55.5323	328.922		chr1	6545389	6546264	876	6546103	163	199.009	33.755	195.601		chr1	10068936	10071204	2269	10069142	216.19	312.099	54.297	306.853		chr1	6537394	6538092	699	6537603	75	52.0075	10.0548	49.6008
chr1	6519908	6522135	2228	6521310	201	302.761	58.9393	299.006		chr1	6547266	6547813	548	6547425	109	115.355	22.6406	112.621		chr1	10071368	10071555	188	10071427	22.91	10.2238	4.78279	8.13337		chr1	6545301	6546271	971	6546096	174	199.097	29.5661	195.739
chr1	6537243	6538115	873	6537964	79	62.6631	12.5275	60.3305		chr1	6643173	6644153	981	6643789	210	264.434	38.3523	259.825		chr1	10165248	10166064	817	10165748	69.74	72.4145	19.7811	69.9625		chr1	6547265	6547800	536	6547412	112	116.879	22.1607	114.155
chr1	6545268	6546267	1000	6546100	212	327.884	64.0229	323.705		chr1	6951045	6951275	231	6951180	18	10.507	5.40423	8.39304		chr1	10166765	10167005	241	10166920	17.93	8.44714	4.73316	6.37982		chr1	6643186	6644121	936	6643779	218	255.316	32.4985	251.013
chr1	6547259	6547805	547	6547440	134	181.917	40.5779	179.136		chr1	8809921	8810115	195	8810001	14	4.13107	2.72647	2.13798		chr1	10201281	10203185	1905	10202079	197.26	252.817	39.6518	248.971		chr1	8810225	8811468	1244	8810457	38	27.5813	9.11365	25.309
chr1	6643162	6644183	1022	6643786	252	360.809	55.1124	355.841		chr1	8810201	8811480	1280	8810446	32	24.4808	9.23761	22.2381		chr1	10238286	10238528	243	10238407	26.9	18.0183	7.80164	15.8535		chr1	8811769	8811962	194	8811883	19	6.57079	3.37898	4.50168
chr1	6951025	6951274	250	6951088	21	7.18785	3.44508	5.17281		chr1	8811652	8812055	404	8811684	16	6.15446	3.499	4.10979		chr1	10240373	10241211	839	10240518	103.61	95.4702	17.4351	92.914		chr1	9606781	9608980	2200	9607479	185	223.748	33.9649	220.051
chr1	8809917	8811701	1785	8810447	49	38.2523	10.8918	36.0165		chr1	9606716	9608990	2275	9607510	190	248.027	40.9097	243.804		chr1	15364151	15364323	173	15364186	17.93	9.4652	5.29431	7.38328		chr1	10067566	10068565	1000	10068385	169	233.032	45.183	229.178
chr1	8811822	8812500	679	8812244	18	8.89	4.56759	6.84974		chr1	10067777	10068566	790	10068410	154	219.339	47.333	215.653		chr1	18718997	18720923	1927	18719470	214.2	261.549	35.8659	257.55		chr1	10068932	10070826	1895	10069164	219	336.097	63.4312	328.781
chr1	9117824	9118011	188	9117966	16	9.26669	5.10981	7.22108		chr1	10068936	10070866	1931	10069155	199	314.568	66.1574	308.251		chr1	18804410	18804653	244	18804527	21.92	13.0773	6.40868	10.9556		chr1	10165297	10166065	769	10165811	59	59.5199	17.3437	57.0764
chr1	9606689	9608942	2254	9607513	228	309.417	46.9468	305.568		chr1	10071209	10071418	210	10071362	15	9.36845	5.36213	7.26957		chr1	18908767	18911463	2697	18909732	223.16	274.681	36.8203	270.424		chr1	10166721	10166970	250	10166818	23	15.5862	7.01652	13.4032
chr1	9769941	9770450	510	9770330	31	21.964	8.26341	19.8132		chr1	10165083	10166060	978	10165727	69	80.1014	23.4593	77.5552		chr1	18992469	18993847	1379	18993383	148.44	165.866	27.4106	162.937		chr1	10201331	10203252	1922	10202051	219	269.975	36.7413	265.297
chr1	10067614	10068564	951	10068406	195	279.252	51.5697	275.793		chr1	10166706	10166904	199	10166801	19	13.2545	6.70266	11.1061		chr1	20306605	20307059	455	20306813	62.76	61.2461	17.2196	58.8445		chr1	10238351	10238506	156	10238401	17	9.77958	5.2031	7.66134
chr1	10068930	10071191	2262	10069159	243	374.337	66.0716	368.939		chr1	10201380	10203356	1977	10202076	197	250.982	38.9142	246.693		chr1	20320274	20321442	1169	20321001	62.76	62.5082	17.831	60.1012		chr1	10240389	10241159	771	10240505	50	47.229	14.7045	44.8469
chr1	10165137	10166068	932	10165746	96	117.405	29.156	114.88		chr1	10238250	10238513	264	10238389	25	19.6987	8.71346	17.4916		chr1	20869778	20871461	1684	20871310	161.39	223.627	45.4116	220.188		chr1	18718967	18720870	1904	18719810	213	235.371	28.3121	231.475
chr1	10166720	10166949	230	10166866	20	11.7867	5.68649	9.71415		chr1	10240383	10241293	911	10240525	55	58.8223	18.6534	56.3839		chr1	20872258	20872563	306	20872434	32.88	24.4619	9.4732	22.2523		chr1	18721965	18722120	156	18722058	18	10.6706	5.49217	8.53967
chr1	10201269	10203215	1947	10202087	232	324.184	50.7557	320.076		chr1	11270881	11271315	435	11271146	300	11.0369	1.50715	8.91707		chr1	21154207	21154723	517	21154374	82.69	86.2821	20.9224	83.7685		chr1	18908767	18911399	2633	18909652	211	240.137	30.2384	236.151
chr1	10238224	10238553	330	10238426	45	41.8571	13.8265	39.6053		chr1	11271483	11271648	166	11271548	263	8.40765	1.45288	6.32419		chr1	21509992	21510216	225	21510090	25.9	15.3824	6.69055	13.2397		chr1	18992559	18993847	1289	18993342	148	158.744	24.8839	155.759
chr1	10240372	10241345	974	10240530	112	123.16	24.6154	120.614		chr1	11272672	11273192	521	11272987	279	7.73325	1.41109	5.65975		chr1	21524255	21524571	317	21524508	16.94	5.94583	3.58728	3.91857		chr1	20306637	20307066	430	20306824	58	32.0797	7.0419	29.7798
chr1	18718670	18720936	2267	18719802	260	384.981	60.6502	379.202		chr1	18718567	18718778	212	18718727	16	7.23999	4.03279	5.17481		chr1	21596757	21599295	2539	21597722	203.24	267.123	42.4079	263.016		chr1	20320313	20321616	1304	20321213	51	34.0234	8.78535	31.7119
chr1	18908870	18911533	2664	18910041	238	306.776	41.6404	302.966		chr1	18718984	18720909	1926	18719813	207	247.643	33.8503	243.426		chr1	21599476	21600285	810	21599610	41.84	27.556	8.56856	25.3266		chr1	20869768	20870087	320	20869919	30	22.8324	8.9609	20.5921
chr1	18992505	18993837	1333	18993416	175	213.041	34.0748	210.099		chr1	18721932	18722437	506	18722046	26	18.0335	7.55804	15.8408		chr1	22041970	22042171	202	22042047	22.91	14.0303	6.68727	11.8998		chr1	20870180	20871458	1279	20871308	178	258.149	51.742	253.781
chr1	20306533	20307066	534	20306835	55	52.8544	15.6196	50.5585		chr1	18908720	18911500	2781	18909718	204	246.589	34.5892	242.395		chr1	22123598	22124033	436	22123831	77.71	69.808	15.7416	67.3677		chr1	20872267	20872599	333	20872391	35	28.5386	10.4062	26.2603
chr1	20320491	20321472	982	20321321	66	58.9015	14.595	56.5824		chr1	18992559	18993823	1265	18993348	140	158.816	27.7116	155.795	<>SAMSN1	chr1	22125874	22126701	828	22126127	74.72	79.677	21.1741	77.1925		chr1	21154226	21154718	493	21154375	104	128.765	30.6973	125.975
chr1	20869745	20871466	1722	20871228	194	292.896	58.6125	289.274		chr1	20306643	20307080	438	20306810	75	55.8041	11.1966	53.3809		chr1	22126796	22127224	429	22127073	26.9	16.4086	6.97474	14.2573		chr1	21524476	21524654	179	21524533	20	7.20688	3.54793	5.12712
chr1	20872338	20872558	221	20872447	25	18.0408	7.815	15.9159		chr1	20320501	20321429	929	20321105	34	26.4757	9.66694	24.2201		chr1	22127489	22127952	464	22127638	22.91	14.0303	6.68727	11.8998		chr1	21524735	21524962	228	21524874	21	9.03862	4.21419	6.92977
chr1	21154210	21154692	483	21154365	77	82.6505	21.1213	80.2477		chr1	20868395	20868674	280	20868542	35	31.6976	12.0648	29.4072		chr1	22261083	22261401	319	22261255	50.81	26.0681	6.47614	23.8475		chr1	21596551	21599276	2726	21597741	205	248.348	34.8035	244.197
chr1	21524420	21524579	160	21524492	17	8.73467	4.64817	6.69664		chr1	20869719	20871460	1742	20871299	166	232.762	46.7479	228.85		chr1	22289369	22289928	560	22289667	92.65	89.79	18.7304	87.2603		chr1	21599443	21600280	838	21599682	43	38.2713	12.7187	35.9362
chr1	21596659	21599320	2662	21597728	233	330.085	52.6198	325.864		chr1	21154233	21154689	457	21154369	66	75.477	22.4539	72.9544		chr1	22290047	22290914	868	22290304	193.27	249.94	40.3393	246.145		chr1	21607315	21607492	178	21607389	17	9.77958	5.2031	7.66134
chr1	21599439	21600664	1226	21599769	79	88.8876	23.2449	86.4622		chr1	21596593	21599279	2687	21597726	183	232.113	37.8715	228.212		chr1	22411482	22411647	166	22411539	20.92	12.1433	6.13008	10.0314		chr1	22068209	22068364	156	22068334	16	7.27438	4.05021	5.19355
chr1	21600747	21600977	231	21600848	13	6.74367	4.20808	4.73361		chr1	21599422	21600415	994	21599866	68	78.5537	23.1242	76.0156		chr1	22411838	22413238	1401	22412774	173.35	237.583	45.1447	233.968		chr1	22123585	22123873	289	22123718	32	25.289	9.64772	23.0308
chr1	22041930	22042182	253	22042056	21	13.946	6.6127	11.8523		chr1	22123568	22123966	399	22123693	41	39.493	14.0756	37.1574		chr1	22429554	22430060	507	22429919	32.88	24.4619	9.4732	22.2523	<>SAMSN1	chr1	22125898	22126654	757	22126084	71	76.6996	20.8124	74.1747
chr1	22123585	22124079	495	22123857	92	105.209	25.183	102.727	<>SAMSN1	chr1	22125886	22126694	809	22126163	94	101.208	22.5362	98.5517		chr1	22473532	22474904	1373	22474204	186.3	234.299	37.46	230.725		chr1	22126795	22127158	364	22126882	21	11.0615	5.14103	8.92555
chr1	22125810	22127253	1444	22126099	131	176.636	39.6762	173.879		chr1	22126775	22127245	471	22126907	40	33.7906	11.477	31.4881		chr1	23927002	23927519	518	23927101	18.93	9.99135	5.38182	7.90489		chr1	22261076	22261439	364	22261217	64	48.0473	10.9817	45.6608
chr1	22127409	22128031	623	22127810	60	58.6117	16.5179	56.2944		chr1	22127425	22127934	510	22127686	39	21.6335	6.50967	19.4114		chr1	26537441	26537793	353	26537571	48.82	43.7433	13.9307	41.4256		chr1	22289428	22289923	496	22289719	101	93.527	17.2328	90.9208
chr1	22128159	22128567	409	22128326	49	44.1176	13.5393	41.8568		chr1	22128265	22128524	260	22128426	16	6.15446	3.499	4.10979		chr1	28523134	28523520	387	28523345	41.84	32.3801	10.7107	30.1223		chr1	22290037	22290755	719	22290306	191	225.836	32.4382	222.1
chr1	22261057	22261434	378	22261175	50	34.8447	9.29255	32.6252		chr1	22261053	22261440	388	22261238	58	47.19	12.1436	44.8119		chr1	28970837	28971592	756	28971448	45.83	39.9311	13.0949	37.6325		chr1	22306422	22306583	162	22306517	13	6.45998	4.04686	4.39461
chr1	22289406	22289892	487	22289681	110	133.65	30.0572	131.067		chr1	22289453	22289901	449	22289672	69	65.9479	16.6056	63.4732		chr1	28972286	28973482	1197	28972517	210.21	300.343	52.5268	295.446		chr1	22411259	22411606	348	22411530	17	9.51316	5.05923	7.39732
chr1	22290040	22290961	922	22290328	226	317.302	51.0457	313.32		chr1	22290052	22290770	719	22290361	182	218.461	33.2629	214.789		chr1	30300588	30300883	296	30300718	41.84	33.467	11.2322	31.2036		chr1	22411844	22413171	1328	22412769	164	196.41	32.3585	193.083
chr1	22411297	22411574	278	22411406	13	6.74367	4.20808	4.73361		chr1	22411882	22413207	1326	22412789	144	179.742	34.3973	176.538		chr1	30301271	30301539	269	30301376	40.85	26.5338	8.36931	24.3107		chr1	22429573	22430031	459	22429954	22	14.5879	6.72417	12.4138
chr1	22411837	22413256	1420	22412812	185	267.276	51.8793	263.935		chr1	22429812	22430022	211	22429938	25	19.6987	8.71346	17.4916		chr1	31241998	31243058	1061	31242473	101.62	64.2816	9.32893	61.8665		chr1	22473422	22474883	1462	22474178	159	168.596	24.6177	165.536
chr1	22429586	22430195	610	22429718	24	16.9911	7.51443	14.8734		chr1	22473370	22474781	1412	22474208	159	175.99	26.9965	172.824		chr1	32393865	32395284	1420	32394638	68.74	63.5327	16.0732	61.1215		chr1	23926665	23927480	816	23927147	35	24.7477	8.57691	22.4938
chr1	22473382	22474888	1507	22474227	202	295.64	54.9694	291.979		chr1	23927000	23927479	480	23927149	29	20.9716	8.28595	18.7544		chr1	33445964	33446435	472	33446168	47.82	23.5025	6.10255	21.2992		chr1	26537421	26537722	302	26537534	29	21.9225	8.77065	19.6886
chr1	23927003	23927296	294	23927054	18	10.7234	5.52066	8.66242		chr1	26537437	26537656	220	26537527	29	24.3311	10.054	22.0895		chr1	34287617	34288024	408	34287744	52.8	48.948	15.045	46.6046		chr1	28523196	28523757	562	28523387	59	46.9088	11.7667	44.5281
chr1	26537434	26537775	342	26537574	33	26.9803	10.2196	24.8003		chr1	28523069	28523574	506	28523388	35	22.0874	7.40965	19.8615		chr1	34333582	34333754	173	34333651	18.93	10.3363	5.5729	8.24408		chr1	28970897	28971542	646	28971389	43	33.1216	10.2821	30.8157
chr1	28523224	28523645	422	28523364	28	19.5987	7.85278	17.463		chr1	28970957	28971572	616	28971396	40	33.7906	11.477	31.4881		chr1	34969793	34971299	1507	34970611	210.21	305.229	54.6894	300.186		chr1	28971897	28972081	185	28971995	16	9.01371	4.97004	6.90545
chr1	28970348	28970590	243	28970447	24	12.8067	5.44589	10.7235		chr1	28972288	28973367	1080	28972470	192	247.323	39.7239	243.117		chr1	35614800	35615393	594	35615203	85.68	56.1511	9.63091	53.7732		chr1	28972294	28973447	1154	28972471	207	251.599	35.1414	247.381
chr1	28970861	28971606	746	28971129	56	53.2335	15.4348	50.9366		chr1	29318096	29318676	581	29318564	324	20.383	1.75749	18.1707		chr1	35630465	35630987	523	35630761	58.78	46.3277	11.9558	43.9974		chr1	30300559	30300941	383	30300761	106	66.7121	9.17847	64.2339
chr1	28972281	28973485	1205	28972504	222	332.353	59.8037	328.088		chr1	29319255	29319467	213	29319334	212	13.8115	1.75659	11.6595		chr1	35631668	35632207	540	35632067	24.91	13.9547	6.19771	11.8258		chr1	30301243	30301691	449	30301630	19	11.3602	5.66208	9.22155
chr1	30300599	30300952	354	30300766	48	43.7837	13.7221	41.5247		chr1	30300478	30300950	473	30300779	87	65.9008	11.8425	63.4267		chr1	35659134	35661773	2640	35660809	221.17	294.121	44.4338	289.387		chr1	31241975	31243146	1172	31242525	124	116.895	18.5494	114.17
chr1	30301220	30301740	521	30301349	39	27.2246	8.71343	25.0427		chr1	30301250	30301957	708	30301550	29	21.1934	8.39782	18.9743		chr1	35752158	35754092	1935	35753536	213.2	292.469	47.621	287.779		chr1	32393851	32395243	1393	32394117	81	62.9151	12.1684	60.4546
chr1	31241942	31242999	1058	31242462	120	94.5975	13.3276	92.1523		chr1	30304049	30304227	179	30304176	16	8.62625	4.75877	6.53798		chr1	35778277	35778762	486	35778498	48.82	27.2051	7.11666	24.9775		chr1	33445965	33446196	232	33446075	35	24.3864	8.4126	22.1342
chr1	32393796	32395323	1528	32394086	90	91.1527	19.823	88.7187		chr1	31241990	31243039	1050	31242462	105	87.1486	14.2648	84.566		chr1	36715164	36715461	298	36715318	16.94	5.94583	3.58728	3.91857		chr1	34287633	34288009	377	34287833	45	28.0028	7.77165	25.7279
chr1	33445958	33446460	503	33446114	74	62.4115	13.6655	60.0799		chr1	32393844	32395273	1430	32394103	79	68.5154	14.5412	66.0274		chr1	36721626	36722647	1022	36722017	98.63	98.0855	19.9259	95.5177		chr1	34333554	34333838	285	34333708	31	23.9478	9.24996	21.7
chr1	34287626	34287994	369	34287774	60	62.3256	18.3352	59.995		chr1	33445964	33446196	233	33446084	27	19.0718	7.83797	16.8696		chr1	37770294	37770854	561	37770578	89.66	102.293	25.353	99.7051		chr1	34969804	34971254	1451	34970598	197	232.144	32.3757	228.308
chr1	34333575	34333768	194	34333621	19	12.0103	6.01154	9.93403		chr1	34287583	34288036	454	34287762	61	55.4227	14.7078	53.0016		chr1	37866740	37867588	849	37867169	67.75	65.2338	17.1864	62.814		chr1	35464234	35464439	206	35464329	19	7.81933	3.92224	5.72983
chr1	34969803	34971334	1532	34970569	234	350.278	60.6844	345.593		chr1	34333548	34333824	277	34333669	25	19.6987	8.71346	17.4916		chr1	37874837	37875222	386	37875064	63.76	57.0192	14.9252	54.6378		chr1	35464770	35465044	275	35464898	14	7.33868	4.38533	5.25538
chr1	35614695	35615389	695	35615146	97	78.4506	13.4549	76.0617		chr1	34969807	34971238	1432	34970549	190	229.452	34.0328	225.601		chr1	37875346	37876183	838	37875626	169.36	198.528	31.2479	195.349		chr1	35546718	35546901	184	35546844	18	10.57	5.43804	8.44175
chr1	35630587	35630966	380	35630753	40	28.2832	8.93126	26.0955		chr1	35614987	35615360	374	35615199	65	68.5427	19.3495	66.0546		chr1	37959501	37961199	1699	37960337	183.31	220.937	33.8062	217.533		chr1	35614983	35615364	382	35615136	65	60.0967	15.4231	57.65
chr1	35631612	35632206	595	35631764	23	14.5875	6.49885	12.4886		chr1	35630562	35630998	437	35630842	41	31.2063	9.96337	28.9198		chr1	40607434	40608517	1084	40607656	44.83	33.9325	10.5627	31.6651		chr1	35623516	35623728	213	35623558	15	6.40054	3.73893	4.33719
chr1	35659136	35661786	2651	35660805	254	364.51	55.5481	359.439		chr1	35659354	35660476	1123	35660195	166	183.601	27.1778	180.362		chr1	40608679	40608853	175	40608790	24.91	15.5209	6.99607	13.3773		chr1	35630555	35630980	426	35630708	56	48.6072	13.32	46.2175
chr1	35752106	35754098	1993	35753617	237	346.3	57.2151	341.716		chr1	35660576	35661698	1123	35660806	199	208.021	24.7709	204.502		chr1	41639879	41641186	1308	41640637	145.45	167.894	29.2907	164.95		chr1	35659363	35660480	1118	35660210	182	180.432	21.8418	177.27
chr1	35754439	35754607	169	35754527	21	13.946	6.6127	11.8523		chr1	35752033	35754046	2014	35753515	181	228.758	37.4599	224.917		chr1	41699363	41701396	2034	41700229	217.18	303.971	50.2844	298.972		chr1	35660593	35661659	1067	35660817	216	210.976	21.6609	207.467
chr1	35778239	35778746	508	35778436	51	40.5668	11.3275	38.3205		chr1	35754744	35755010	267	35754894	39	28.9831	9.48892	26.7107		chr1	41858687	41860385	1699	41859414	190.29	264.433	47.8213	260.381		chr1	35752141	35754031	1891	35753631	211	274.556	41.5758	269.754
chr1	36715182	36715448	267	36715294	22	13.6353	6.22806	11.5454		chr1	35778302	35778657	356	35778442	35	31.6976	12.0648	29.4072		chr1	41923319	41923640	322	41923472	105.6	127.607	29.8105	124.897		chr1	35778305	35778762	458	35778455	48	45.0025	14.3254	42.6311
chr1	36721554	36722540	987	36722043	96	106.773	24.1527	104.286		chr1	36721676	36722420	745	36722000	82	90.9934	22.9245	88.3919		chr1	42457772	42459501	1730	42458875	184.31	257.367	47.9823	253.444		chr1	36715211	36715452	242	36715382	19	10.2271	5.07417	8.10201
chr1	37770284	37770833	550	37770443	88	99.0835	24.0999	96.6226		chr1	37770288	37770863	576	37770440	79	95.9041	26.8106	93.2763		chr1	42530264	42532021	1758	42531200	219.18	303.23	48.9499	298.251		chr1	36721442	36722400	959	36722047	83	85.4903	20.0128	82.924
chr1	37866691	37867550	860	37867232	82	66.2118	12.9973	63.8667		chr1	37866580	37867544	965	37867230	58	57.0306	16.5157	54.601		chr1	42551213	42551397	185	42551292	24.91	15.9905	7.24445	13.8429		chr1	37770286	37770854	569	37770609	91	107.194	26.5937	104.52
chr1	37874770	37876244	1475	37875564	195	211.972	26.9098	209.038		chr1	37874847	37875964	1118	37875645	146	162.134	26.7194	159.085		chr1	42579929	42580152	224	42580063	25.9	16.9962	7.52305	14.8395		chr1	37866473	37867511	1039	37867094	76	61.9958	13.0091	59.5395
chr1	37959498	37961207	1710	37960482	202	201.112	22.3596	198.235		chr1	37959539	37961189	1651	37960138	149	158.272	24.4112	155.253		chr1	42653837	42656452	2616	42654838	196.26	277.879	50.4547	273.545		chr1	37874792	37875982	1191	37875597	173	210.97	34.1235	207.461
chr1	40607437	40608586	1150	40607641	44	35.7831	11.2049	33.5592		chr1	40607455	40608548	1094	40607615	36	18.9898	6.02144	16.7893		chr1	42743817	42744034	218	42743937	24.91	13.0519	5.75955	10.9319		chr1	37959562	37961163	1602	37960479	166	175.732	24.7218	172.613
chr1	41639828	41641322	1495	41640612	183	237.748	40.0818	234.648		chr1	41639934	41641043	1110	41640423	123	130.507	23.4061	127.683		chr1	42825159	42826980	1822	42826247	187.3	250.433	43.3963	246.625		chr1	40607460	40608506	1047	40607638	47	27.109	7.12296	24.8398
chr1	41699342	41701376	2035	41700246	242	355.712	58.4171	350.884		chr1	41699468	41701333	1866	41700062	201	277.522	47.5347	272.568		chr1	43667714	43668214	501	43667968	81.69	90.084	23.1242	87.553		chr1	41639938	41640963	1026	41640660	133	137.709	22.6392	134.865
chr1	41858805	41860404	1600	41859398	231	322.372	50.5379	318.299		chr1	41701504	41701778	275	41701634	14	7.00347	4.19891	4.94246		chr1	43729194	43730587	1394	43730099	175.34	237.618	44.0853	234.002		chr1	41699392	41701688	2297	41700226	216	277.701	40.5733	272.807
chr1	41923291	41923649	359	41923467	131	176.636	39.6762	173.879		chr1	41858817	41860326	1510	41859413	177	183.7	23.9541	180.457		chr1	43786174	43787270	1097	43786930	157.41	186.868	31.6817	183.787		chr1	41850055	41850275	221	41850177	23	9.22986	4.05478	7.11881
chr1	42457765	42459496	1732	42458874	228	349.183	63.8729	344.527		chr1	41923295	41923634	340	41923472	92	107.008	26.0332	104.321		chr1	44198388	44199019	632	44198761	68.74	58.4028	13.9483	56.0142		chr1	41858858	41860367	1510	41859431	177	165.693	19.3515	162.655
chr1	42529811	42532021	2211	42531253	228	343.868	61.4127	339.343		chr1	42457792	42459452	1661	42458891	207	282.771	46.6454	277.658		chr1	44199185	44200202	1018	44199448	217.18	277.215	40.0191	272.893		chr1	41923307	41923621	315	41923461	104	115.288	24.5367	112.572
chr1	42653812	42656298	2487	42654868	217	326.322	60.0827	322.176		chr1	42529854	42530100	247	42530016	19	9.56621	4.74446	7.46407		chr1	44200498	44200675	178	44200622	16.94	4.70182	2.9894	2.70297		chr1	42439236	42439414	179	42439336	25	17.0687	7.30778	14.8727
chr1	42743824	42744021	198	42743940	14	5.8999	3.60599	3.9074		chr1	42530347	42531974	1628	42531374	194	250.728	40.1356	246.447		chr1	44260869	44262356	1488	44261648	215.19	284.262	43.4556	279.781		chr1	42457871	42459432	1562	42458894	195	244.959	37.5446	240.879
chr1	42824745	42824946	202	42824841	22	14.9429	6.91327	12.8409		chr1	42653739	42656367	2629	42654855	181	222.333	35.0476	218.599		chr1	44330193	44330413	221	44330320	18.93	10.3363	5.5729	8.24408		chr1	42530382	42531996	1615	42531188	205	270.109	42.5903	265.428
chr1	42825074	42827076	2003	42826258	227	336.927	58.8768	332.564		chr1	42824738	42824971	234	42824835	21	15.3279	7.37293	13.1593		chr1	44330531	44333071	2541	44331586	230.14	309.907	46.2271	304.731		chr1	42653749	42656223	2475	42655061	194	197.348	23.2741	194.011
chr1	43667712	43668264	553	43667948	74	82.8829	22.5433	80.4776		chr1	42825102	42826520	1419	42826142	188	242.329	39.5924	238.227		chr1	44488494	44488675	182	44488560	19.93	9.28938	4.82258	7.2111		chr1	42690166	42690672	507	42690574	21	7.86263	3.71688	5.77167
chr1	43729177	43730604	1428	43730100	182	258.514	49.5537	255.252		chr1	42826650	42827148	499	42826794	41	38.8847	13.75	36.5534		chr1	44653660	44653944	285	44653797	22.91	9.94997	4.65795	7.8638		chr1	42743743	42743954	212	42743925	13	4.00781	2.74557	2.00746
chr1	43786182	43787317	1136	43786919	178	212.264	32.615	209.328		chr1	43667693	43668184	492	43667991	56	60.4957	19.1026	58.049		chr1	44654212	44655546	1335	44655326	113.57	119.492	22.9147	116.823		chr1	42825209	42826972	1764	42826263	186	225.369	34.1475	221.645
chr1	43788849	43789123	275	43788979	28	19.5987	7.85278	17.463		chr1	43729167	43730605	1439	43730102	138	159.134	28.6095	156.108		chr1	44655671	44656135	465	44655832	77.71	78.8973	19.5743	76.417		chr1	43667702	43668209	508	43667960	86	88.8586	20.3304	86.2748
chr1	44198230	44200228	1999	44199437	253	338.432	46.2805	334.038		chr1	43786221	43787264	1044	43786606	134	176.144	37.7902	172.975		chr1	44661538	44661921	384	44661655	31.88	20.0684	7.57784	17.8895		chr1	43729191	43730601	1411	43730039	161	179.129	27.3697	175.977
chr1	44200449	44200670	222	44200594	19	8.7615	4.35671	6.72203		chr1	43804776	43804959	184	43804904	15	9.36845	5.36213	7.26957		chr1	44683508	44684449	942	44683742	96.64	79.0808	13.9481	76.5991		chr1	43786217	43787273	1057	43786912	146	156.654	24.8355	153.686
chr1	44201093	44201290	198	44201182	24	5.8569	2.75364	3.86682		chr1	44198417	44199028	612	44198748	55	44.1624	11.7311	41.8007		chr1	44700963	44702127	1165	44702000	61.77	54.4601	14.466	52.0907		chr1	44198355	44199020	666	44198749	71	58.0116	12.8477	55.5752
chr1	44260780	44262350	1571	44261657	246	345.602	52.1731	341.038		chr1	44199179	44200165	987	44199455	206	283.713	47.5387	278.573		chr1	44709685	44709843	159	44709742	18.93	8.50796	4.59297	6.43993		chr1	44199189	44200163	975	44199430	217	285.03	42.8075	279.913
chr1	44330126	44333099	2974	44331491	250	313.692	39.3052	309.772		chr1	44200513	44200756	244	44200661	18	8.76858	4.50724	6.6782		chr1	44719774	44720958	1185	44720767	159.4	107.334	10.6934	104.723		chr1	44200503	44200689	187	44200638	19	9.42161	4.67367	7.30634
chr1	44409880	44410137	258	44410002	18	10.2708	5.27836	8.21412		chr1	44260878	44262324	1447	44261645	192	223.766	31.4091	220.005		chr1	44725836	44726340	505	44726207	35.87	25.6604	9.21632	23.4419		chr1	44200986	44201358	373	44201290	16	9.01371	4.97004	6.90545
chr1	44488490	44488706	217	44488562	17	8.41183	4.48194	6.37737		chr1	44330511	44330785	275	44330650	23	13.1585	5.79052	11.0122		chr1	44726506	44727580	1075	44727416	224.16	299.366	45.0316	294.495		chr1	44260918	44262282	1365	44261647	220	258.485	32.7953	254.109
chr1	44653691	44653974	284	44653846	28	15.917	6.12559	13.8079		chr1	44330923	44332877	1955	44331554	207	275.047	43.5726	270.158		chr1	44800998	44801379	382	44801204	63.76	60.8064	16.6317	58.4084		chr1	44330545	44330793	249	44330696	32	18.4445	6.4717	16.2371
chr1	44654072	44655563	1492	44655313	122	126.812	22.4114	124.253		chr1	44653600	44653976	377	44653845	18	10.3466	5.31862	8.23447		chr1	44801481	44802995	1515	44801937	153.42	180.498	30.8847	177.465		chr1	44330950	44332867	1918	44331466	200	255.821	39.4186	251.504
chr1	44655645	44656154	510	44655862	112	136.257	30.3041	133.664		chr1	44654079	44655541	1463	44655318	104	101.366	19.0853	98.7093		chr1	44803079	44803361	283	44803155	16.94	4.70182	2.9894	2.70297		chr1	44653646	44653955	310	44653824	22	12.4118	5.61661	10.2606
chr1	44661523	44661825	303	44661674	42	33.444	10.7069	31.2309		chr1	44655658	44656087	430	44655845	72	52.4651	10.7546	50.0598		chr1	44949598	44950252	655	44949833	36.86	19.3873	6.31026	17.2121		chr1	44654282	44655564	1283	44655325	127	120.93	18.9946	118.184
chr1	44683503	44684488	986	44683759	106	96.1607	16.7556	93.7096		chr1	44661566	44661732	167	44661671	18	8.92321	4.58416	6.83111		chr1	44964643	44965691	1049	44965351	222.17	337.869	62.4058	331.626		chr1	44655657	44656101	445	44655800	104	90.8261	15.5815	88.2335
chr1	44701015	44701495	481	44701181	31	14.282	5.01102	12.1862		chr1	44683550	44684457	908	44683781	81	82.4625	19.4523	79.9048		chr1	44965899	44966177	279	44966036	42.84	30.8802	9.74635	28.6305		chr1	44661623	44662135	513	44661982	29	19.6008	7.61126	17.385
chr1	44701605	44702173	569	44701907	108	117.191	23.7441	114.667		chr1	44700983	44701459	477	44701333	25	14.9808	6.27307	12.8153		chr1	44976710	44977888	1179	44977166	109.59	115.866	22.9627	113.215		chr1	44683546	44684430	885	44683789	80	79.7925	18.6722	77.2521
chr1	44709691	44709878	188	44709796	23	11.9612	5.22806	9.88662		chr1	44701628	44702139	512	44701958	89	68.1886	12.1116	65.703		chr1	45065143	45066878	1736	45066155	199.25	241.254	34.7056	237.586		chr1	44700967	44701435	469	44701189	32	16.1757	5.57532	13.9876
chr1	44719807	44720979	1173	44720740	188	159.257	16.0553	156.576		chr1	44720013	44720955	943	44720752	166	228.636	44.8273	224.799		chr1	45109487	45110671	1185	45110371	105.6	107.962	21.3207	105.348		chr1	44701613	44702145	533	44701818	85	58.9054	10.2645	56.4645
chr1	44725863	44727576	1714	44727417	242	342.408	52.9341	337.919		chr1	44725982	44726361	380	44726200	23	17.4781	8.04319	15.289		chr1	45280885	45281473	589	45281042	47.82	39.3311	12.1413	37.0361		chr1	44719854	44720979	1126	44720724	168	212.55	36.8916	209.02
chr1	44800805	44801398	594	44801241	82	91.2741	23.0581	88.84		chr1	44726522	44727576	1055	44727411	201	227.979	29.7593	224.153		chr1	45483683	45483875	193	45483798	23.91	15.0016	6.96586	12.8628		chr1	44725978	44726355	378	44726253	31	23.4441	8.99419	21.199
chr1	44801477	44803365	1889	44801818	176	247.556	47.929	244.387		chr1	44801047	44801380	334	44801237	35	24.6669	8.54003	22.4224		chr1	45488224	45488869	646	45488628	115.57	95.5125	14.5707	92.956		chr1	44726567	44727588	1022	44727417	211	232.346	28.0475	228.503
chr1	44858144	44858392	249	44858244	27	15.4417	6.0994	13.3362		chr1	44801638	44802943	1306	44801905	126	167.17	37.8142	164.078		chr1	45489035	45490426	1392	45489255	220.17	264.074	34.5259	260.028		chr1	44800771	44801384	614	44801249	78	70.3065	15.4929	67.8107
chr1	44909096	44909298	203	44909167	19	8.47969	4.22454	6.44419		chr1	44803073	44803339	267	44803197	18	9.9324	5.10011	7.82616		chr1	45490565	45490724	160	45490613	19.93	10.4325	5.41822	8.33966		chr1	44801635	44803414	1780	44801836	181	252.215	47.2481	247.983
chr1	44949636	44950261	626	44949905	43	24.533	6.89015	22.3672		chr1	44858093	44858368	276	44858207	20	11.9733	5.78342	9.84227		chr1	46316117	46317558	1442	46316824	210.21	287.115	46.9565	282.565		chr1	44862011	44862180	170	44862113	18	6.93466	3.63953	4.86054
chr1	44964622	44965705	1084	44965454	246	395.732	74.2425	389.459		chr1	44949670	44950027	358	44949867	27	18.8661	7.73355	16.6662		chr1	46342208	46344232	2025	46343210	171.36	193.265	28.7261	190.132		chr1	44908597	44909312	716	44909060	35	14.9295	4.76279	12.7524
chr1	44965902	44966305	404	44966014	49	41.7941	12.4498	39.543		chr1	44964644	44965678	1035	44965418	202	212.388	25.1425	208.806		chr1	46354572	46356837	2266	46355972	202.24	265.395	42.2011	261.323		chr1	44949644	44949907	264	44949777	30	18.6808	6.96144	16.4719
chr1	44976595	44977819	1225	44977229	110	109.797	20.2249	107.299		chr1	44965904	44966122	219	44965982	26	13.4941	5.41811	11.3441		chr1	46356992	46357482	491	46357333	27.9	19.056	8.08023	16.8837		chr1	44964666	44965692	1027	44965430	216	210.976	21.6609	207.467
chr1	45065175	45066876	1702	45066236	228	295.926	42.0001	292.263		chr1	44976801	44977780	980	44977008	67	53.8911	12.36	51.4776		chr1	46410758	46412334	1577	46411706	209.21	281.349	45.1394	276.931		chr1	44965938	44966137	200	44966028	31	15.3468	5.40637	13.1664
chr1	45109418	45110686	1269	45110348	145	140.242	20.0451	137.633		chr1	45065232	45066759	1528	45066172	191	233.048	34.8988	229.13		chr1	46412491	46413377	887	46413042	34.87	26.7175	10.0304	24.4929		chr1	44976762	44977834	1073	44977198	105	106.877	20.7879	104.206
chr1	45280743	45281489	747	45281190	29	20.6469	8.12356	18.5044		chr1	45109539	45110556	1018	45110345	89	94.7402	21.7145	92.1183		chr1	46418684	46419003	320	46418707	15.94	7.79352	4.73712	5.73437		chr1	45065203	45066944	1742	45066183	192	214.863	28.6402	211.297
chr1	45483673	45483880	208	45483774	22	13.6353	6.22806	11.5454		chr1	45280804	45281507	704	45280983	30	15.5501	5.6347	13.3798		chr1	46419117	46421605	2489	46420327	135.49	168.565	33.9445	165.617		chr1	45109542	45110575	1034	45110214	93	77.1727	13.9491	74.6443
chr1	45488228	45488895	668	45488674	149	145.736	20.5943	143.108		chr1	45488244	45488873	630	45488631	92	98.2712	22.0617	95.6306		chr1	46430691	46432219	1529	46431566	168.37	188.663	28.2279	185.566		chr1	45280827	45281490	664	45281245	39	19.986	5.9358	17.7665
chr1	45489001	45490764	1764	45489297	255	332.737	43.5135	328.467		chr1	45489022	45490733	1712	45489301	216	281.063	41.7875	276.004		chr1	46463752	46465460	1709	46464627	216.19	282.372	42.3038	277.934		chr1	45488256	45488871	616	45488646	96	94.3138	19.0229	91.704
chr1	46315957	46317611	1655	46316820	240	351.942	57.9363	347.214		chr1	46316125	46317534	1410	46316846	196	241.232	35.8076	237.149		chr1	46481780	46482022	243	46481910	13.95	6.22511	4.17994	4.19192		chr1	45488996	45490455	1460	45489240	228	286.216	38.6893	281.069
chr1	46342207	46344289	2083	46343197	186	225.156	34.0727	222.141		chr1	46342229	46342603	375	46342520	25	18.6152	8.12172	16.4166		chr1	46482347	46482577	231	46482439	15.94	7.79352	4.73712	5.73437		chr1	46316146	46317499	1354	46316831	209	241.153	31.163	237.146
chr1	46354725	46357430	2706	46355965	237	337.431	53.5193	333.061		chr1	46342777	46344395	1619	46343213	146	184.449	35.467	181.201		chr1	46505773	46505941	169	46505883	25.9	15.3824	6.69055	13.2397		chr1	46342328	46342567	240	46342376	18	5.01606	2.81951	2.98523
chr1	46410711	46412336	1626	46411650	240	347.351	56.0027	342.742		chr1	46354686	46356769	2084	46355961	204	267.885	42.1938	263.185	<>NXPE3	chr1	46522187	46523252	1066	46522621	43.84	37.4359	12.5377	35.15		chr1	46342812	46343782	971	46343198	169	209.243	35.1474	205.759
chr1	46412482	46413269	788	46412590	34	28.1584	10.5202	25.9723		chr1	46357210	46357463	254	46357338	19	13.2545	6.70266	11.1061		chr1	46542067	46546348	4282	46543529	209.21	267	39.7155	262.896		chr1	46343886	46344224	339	46344006	38	24.1481	7.64838	21.8992
chr1	46418807	46419034	228	46418965	15	8.39931	4.80923	6.36521		chr1	46410815	46412326	1512	46411865	198	250.526	38.3213	246.25		chr1	47063699	47063868	170	47063793	21.92	11.9607	5.81445	9.85145		chr1	46354790	46356765	1976	46355921	202	208.805	24.2289	205.324
chr1	46419180	46421530	2351	46420356	184	239.46	40.2996	236.347		chr1	46412755	46413250	496	46413098	20	8.98629	4.32229	6.89288		chr1	47068023	47068722	700	47068416	125.53	160.705	35.3823	157.808		chr1	46357209	46357375	167	46357319	20	10.2316	4.90735	8.1058
chr1	46430699	46432215	1517	46431193	193	221.586	30.3793	218.593		chr1	46418781	46421363	2583	46420351	115	124.167	23.8755	121.38		chr1	50314479	50315927	1449	50314898	87.67	50.5596	8.06097	48.2088		chr1	46410809	46412317	1509	46411652	218	242.97	28.9736	238.927
chr1	46463756	46465425	1670	46464750	244	330.53	47.4336	326.303		chr1	46430729	46432193	1465	46431193	152	181.244	31.491	178.027		chr1	50330399	50334826	4428	50332417	223.16	329.691	58.0429	323.807		chr1	46412720	46413406	687	46413061	29	19.0999	7.37205	16.888
chr1	46481800	46482026	227	46482014	12	5.95881	3.9075	3.96235		chr1	46463717	46465219	1503	46464701	183	231.71	37.7168	227.815		chr1	50489438	50489834	397	50489570	70.73	69.3385	17.9336	66.9008		chr1	46419248	46419462	215	46419374	19	7.81933	3.92224	5.72983
chr1	46482105	46482628	524	46482473	19	12.0103	6.01154	9.93403		chr1	46505753	46506016	264	46505865	23	16.0003	7.23633	13.8257		chr1	50880417	50882446	2030	50881249	221.17	273.04	37.0282	268.813		chr1	46419787	46421508	1722	46420383	119	110.238	17.8074	107.548
chr1	46505696	46506140	445	46505893	27	18.419	7.50898	16.2908	<>NXPE3	chr1	46521990	46523265	1276	46522591	53	44.4099	12.4014	42.0474		chr1	51029950	51030244	295	51030158	21.92	13.0773	6.40868	10.9556		chr1	46430715	46432190	1476	46431205	167	201.24	32.9468	197.855
chr1	46522025	46523262	1238	46523119	62	65.1843	18.9364	62.8426		chr1	46523401	46525317	1917	46524420	56	54.3164	15.9559	51.901		chr1	52194384	52195725	1342	52195177	135.49	152.407	27.2982	149.561		chr1	46463915	46465309	1395	46464601	205	259.133	38.5166	254.743
chr1	46523411	46524000	590	46523601	51	35.9094	9.47475	33.6848		chr1	46541499	46541678	180	46541571	14	5.80842	3.55835	3.77183		chr1	52430257	52431106	850	52430826	106.6	122.327	26.8999	119.645		chr1	46482259	46482454	196	46482390	15	5.91066	3.49269	3.85655
chr1	46524113	46524544	432	46524390	25	11.5224	4.73738	9.4521		chr1	46542023	46543149	1127	46542978	157	200.803	37.1806	197.372		chr1	52431643	52433275	1633	52432327	179.33	180.208	22.5408	177.178		chr1	46522518	46522814	297	46522687	20	8.31724	4.02264	6.21906
chr1	46542033	46543159	1127	46542988	233	303.71	42.6364	299.943		chr1	46543262	46546358	3097	46543769	190	231.418	34.717	227.53		chr1	52548481	52550521	2041	52549013	185.3	200.74	26.6149	197.541		chr1	46523078	46523237	160	46523153	23	15.0679	6.74564	12.8902
chr1	46543285	46546349	3065	46543509	229	311.19	47.1518	307.313		chr1	47063705	47063873	169	47063759	25	12.9678	5.35141	10.8239		chr1	52550644	52551827	1184	52550855	169.36	177.165	24.3377	174.157		chr1	46542079	46544962	2884	46543643	215	265.79	36.8606	261.236
chr1	47063670	47063862	193	47063770	22	13.8027	6.31401	11.7112		chr1	47067885	47069063	1179	47068432	117	132.561	26.4623	129.724		chr1	52604723	52605877	1155	52605282	123.54	138.926	26.7417	136.156		chr1	46545089	46546333	1245	46545816	74	65.199	14.7084	62.7282
chr1	47067888	47068910	1023	47068417	149	208.743	45.0866	205.827		chr1	50314490	50316452	1963	50314928	115	125.251	24.3001	122.459		chr1	52629591	52630885	1295	52630304	60.77	59.7377	17.2738	57.343		chr1	46775010	46775165	156	46775058	16	5.80519	3.33391	3.75247
chr1	50314456	50316216	1761	50314885	120	89.4473	12.1285	87.0201		chr1	50330553	50334932	4380	50332420	207	273.074	42.8113	268.236		chr1	52650840	52651311	472	52651039	64.76	60.9982	16.3533	58.5984		chr1	46775335	46775573	239	46775423	17	7.86509	4.2063	5.77342
chr1	50330499	50334915	4417	50332416	244	380.592	68.3357	374.981		chr1	50880403	50882471	2069	50881240	190	248.027	40.9097	243.804		chr1	52944712	52947094	2383	52946717	63.76	46.8733	10.9227	44.5404		chr1	47068272	47068595	324	47068448	86	79.7291	16.6652	77.189
chr1	50489434	50489796	363	50489592	63	62.7199	17.3303	60.3869		chr1	52194298	52195909	1612	52195197	131	172.244	37.5452	169.112		chr1	52947306	52947585	280	52947446	38.85	21.864	6.90711	19.6713		chr1	50314476	50315721	1246	50315319	100	71.2126	10.9804	68.7126
chr1	50880385	50882590	2206	50881253	236	308.872	43.183	305.027		chr1	52430240	52431120	881	52430849	82	100.753	27.816	98.1009		chr1	53021310	53021554	245	53021424	23.91	9.09299	4.1517	7.01712		chr1	50315839	50315999	161	50315915	25	10.0796	4.16427	7.95541
chr1	51029949	51030165	217	51030020	19	12.0103	6.01154	9.93403		chr1	52431560	52433037	1478	52432303	181	216.852	33.0812	213.205		chr1	53165662	53165820	159	53165722	16.94	4.70182	2.9894	2.70297		chr1	50330478	50334816	4339	50332440	217	271.561	38.0319	266.84
chr1	52194397	52195777	1381	52194942	126	151.385	30.5307	148.734		chr1	52548512	52550512	2001	52549399	158	171.583	25.8759	168.454		chr1	53167442	53170005	2564	53168884	212.2	258.284	35.5338	254.346		chr1	50489469	50489803	335	50489617	41	35.7749	12.1406	33.454
chr1	52430202	52431219	1018	52430607	90	103.704	25.3818	101.227		chr1	52550644	52551859	1216	52550877	169	234.014	45.6326	230.079		chr1	53200049	53200267	219	53200181	29.89	15.2409	5.83558	13.0996		chr1	50880525	50882404	1880	50881257	198	237.039	33.6208	233.109
chr1	52431594	52433286	1693	52432319	195	211.972	26.9098	209.038		chr1	52604693	52605657	965	52605280	87	73.877	14.3213	71.3625		chr1	53368287	53369011	725	53368803	189.29	239.322	38.0578	235.681		chr1	51534741	51534935	195	51534842	26	15.4812	6.30945	13.2996
chr1	52548467	52550511	2045	52549017	213	269.729	38.9922	266.364		chr1	52629645	52630052	408	52629807	27	14.6784	5.76306	12.5166		chr1	53369089	53369374	286	53369217	82.69	91.5923	23.4028	89.0537		chr1	51535418	51535578	161	51535515	19	8.28641	4.13498	6.18875
chr1	52550644	52551910	1267	52550868	210	264.7	38.4456	261.383		chr1	52630259	52630564	306	52630437	22	13.1956	6.00486	11.0489		chr1	53638077	53638613	537	53638455	34.87	24.5802	8.96725	22.3684		chr1	52194283	52195951	1669	52195195	156	202.926	38.5804	199.52
chr1	52604739	52605966	1228	52605285	109	122.537	25.5614	119.994		chr1	52650898	52651350	453	52651053	57	52.502	14.7393	50.0961		chr1	53753165	53754698	1534	53753694	171.36	168.994	21.5445	166.043		chr1	52430271	52431056	786	52430879	106	131.327	30.9296	128.523
chr1	52629639	52630859	1221	52630322	67	72.4488	20.4392	70.0806		chr1	52944034	52944278	245	52944139	30	24.0394	9.58939	21.8007		chr1	53763048	53763410	363	53763236	58.78	53.2725	14.9448	50.9089		chr1	52431773	52433004	1232	52432266	171	224.031	40.1935	220.331
chr1	52650862	52651443	582	52651026	103	121.844	27.8905	119.303		chr1	52944561	52947728	3168	52946708	106	117.292	24.5731	114.547		chr1	56306264	56307837	1574	56307389	90.66	101.994	24.7527	99.4095		chr1	52548509	52550510	2002	52549037	169	180.339	25.2272	177.177
chr1	52895510	52895808	299	52895697	15	8.39931	4.80923	6.36521		chr1	52948203	52948659	457	52948381	19	9.56621	4.74446	7.46407		chr1	56308177	56309497	1321	56308355	144.46	141.661	20.7796	138.877		chr1	52550645	52551907	1263	52550842	178	236.139	41.8293	232.226
chr1	52944394	52947775	3382	52946741	82	72.6731	15.2228	70.3041		chr1	53021352	53021570	219	53021452	20	12.1549	5.87848	10.0203		chr1	56842099	56842339	241	56842232	29.89	13.5501	5.14795	11.4242		chr1	52604661	52605885	1225	52605295	106	100.174	18.0775	97.5351
chr1	52982769	52982938	170	52982856	17	5.90306	3.27972	3.90949		chr1	53164777	53165051	275	53164964	12	4.48565	3.0839	2.48053		chr1	56842532	56844581	2050	56844003	162.39	214.341	40.6342	211.009		chr1	52629563	52630059	497	52629781	41	27.1515	8.23671	24.8817
chr1	52995796	52995955	160	52995945	15	5.68122	3.37963	3.69265		chr1	53165427	53165829	403	53165549	21	13.0894	6.1584	10.9437		chr1	57155705	57157224	1520	57156456	187.3	233.339	36.6764	229.778		chr1	52630199	52630610	412	52630342	81	74.1946	16.0812	71.6811
chr1	53021273	53021544	272	53021431	22	9.27488	4.19076	7.22844		chr1	53166323	53166549	227	53166440	27	21.9845	9.38372	19.7599		chr1	57506018	57507298	1281	57507036	114.57	110.237	19.2616	107.612		chr1	52650828	52651352	525	52651027	63	51.6432	12.5512	49.2379
chr1	53164819	53165063	245	53164947	23	14.5875	6.49885	12.4886		chr1	53167623	53170091	2469	53168916	190	202.665	25.7035	199.212		chr1	57568207	57568773	567	57568337	19.93	10.0282	5.20397	7.94122		chr1	52944633	52944948	316	52944703	24	13.6621	5.84208	11.4974
chr1	53165391	53165663	273	53165514	21	12.7015	5.95728	10.6203		chr1	53198728	53200212	1485	53198879	38	25.0709	8.02712	22.8242		chr1	57783450	57783625	176	57783530	28.89	20.1088	8.35883	17.9289		chr1	52945114	52947062	1949	52946710	85	80.6401	17.3224	78.0958
chr1	53165747	53165920	174	53165762	18	5.39657	2.97529	3.41157		chr1	53200688	53201037	350	53200742	18	8.92321	4.58416	6.83111		chr1	57784078	57784728	651	57784514	58.78	53.2725	14.9448	50.9089		chr1	52947223	52947692	470	52947376	54	30.9735	7.27649	28.6801
chr1	53166316	53166570	255	53166451	35	19.989	6.55944	17.8512		chr1	53367877	53368096	220	53367976	24	18.5799	8.37832	16.3814		chr1	57785667	57788128	2462	57786455	212.2	265.608	37.9973	261.532		chr1	53021252	53021513	262	53021407	20	8.53346	4.11836	6.43278
chr1	53166942	53167111	170	53166988	17	9.99191	5.31888	7.93956		chr1	53368307	53368978	672	53368770	186	251.691	44.3607	247.386		chr1	57788220	57788446	227	57788322	18.93	10.3363	5.5729	8.24408		chr1	53165451	53165808	358	53165686	23	12.7774	5.6084	10.6224
chr1	53167421	53170087	2667	53168880	239	314.051	43.7296	310.127		chr1	53369095	53369363	269	53369220	69	60.6803	14.4077	58.2315		chr1	57850283	57850891	609	57850701	29.89	13.5501	5.14795	11.4242		chr1	53167638	53169949	2312	53168904	205	223.32	27.2538	219.627
chr1	53198697	53200316	1620	53198937	44	34.1271	10.4569	31.9111		chr1	53638125	53638670	546	53638511	34	30.3821	11.6992	28.1008	<>CCDC80	chr1	57851093	57855703	4611	57855224	87.67	95.5162	23.0547	92.9597		chr1	53367901	53368070	170	53367943	19	11.7064	5.8471	9.56271
chr1	53200504	53200929	426	53200846	18	8.28945	4.27255	6.25807		chr1	53753269	53754670	1402	53753703	167	207.136	35.1932	203.628		chr1	58041183	58041434	252	58041289	23.91	14.0231	6.45007	11.8937		chr1	53368321	53369378	1058	53368778	172	209.342	33.9274	205.855
chr1	53367890	53368193	304	53367987	20	11.7867	5.68649	9.71415		chr1	53763027	53763391	365	53763215	55	43.6576	11.5261	41.2983		chr1	58042161	58042531	371	58042346	27.9	8.74288	3.6119	6.67068		chr1	53430476	53430691	216	53430623	27	15.4703	6.11221	13.2891
chr1	53368277	53369385	1109	53368750	205	275.935	44.8742	272.508		chr1	56306344	56307757	1414	56307073	111	118.277	23.0522	115.526		chr1	58122801	58123059	259	58122940	22.91	6.99766	3.41628	4.95143		chr1	53637922	53638655	734	53638266	34	26.8175	9.8374	24.5501
chr1	53638123	53638713	591	53638570	53	52.5488	16.2312	50.2547		chr1	56308173	56309735	1563	56308376	161	195.755	33.3434	192.385		chr1	58123466	58123650	185	58123542	24.91	15.9905	7.24445	13.8429		chr1	53753237	53754673	1437	53753730	197	240.983	35.3311	236.98
chr1	53753032	53754718	1687	53753703	218	246.925	30.0676	243.758		chr1	56842067	56842320	254	56842183	16	7.23999	4.03279	5.17481	<>CD200R1L	chr1	58124580	58126009	1430	58125567	123.54	149.307	31.134	146.48		chr1	53763069	53763440	372	53763190	48	30.9738	8.2785	28.6801
chr1	53763018	53763396	379	53763203	61	52.6113	13.5058	50.3164		chr1	56842569	56844640	2072	56844010	137	134.108	20.3306	131.261		chr1	58132079	58132242	164	58132123	18.93	10.3363	5.5729	8.24408		chr1	56306393	56307809	1417	56307392	97	95.6925	19.219	93.0762
chr1	54817763	54817928	166	54817844	16	7.07648	3.9504	5.06266		chr1	57155672	57157207	1536	57156514	159	192.511	32.9318	189.177		chr1	58152730	58153798	1069	58153131	209.21	223.579	26.2768	220.141		chr1	56308176	56309433	1258	56308341	133	129.091	19.8849	126.3
chr1	56306531	56307846	1316	56307272	126	132.599	23.1403	130.019		chr1	57177818	57178136	319	57178083	14	8.45833	5.02699	6.37314		chr1	58184728	58186374	1647	58185650	213.2	259.916	35.6999	255.948		chr1	56842122	56842349	228	56842211	27	14.0432	5.49114	11.8753
chr1	56308174	56309445	1272	56308357	187	212.28	29.4398	209.343		chr1	57221015	57221239	225	57221152	318	20.4011	1.76808	18.1888		chr1	58203585	58203826	242	58203696	22.91	14.0303	6.68727	11.8998		chr1	56842456	56844553	2098	56844011	156	144.983	18.7386	142.093
chr1	56309545	56309803	259	56309698	13	6.74367	4.20808	4.73361		chr1	57222547	57222753	207	57222671	321	17.8027	1.68842	15.6116		chr1	58448507	58448983	477	58448631	28.89	15.1622	5.97829	13.0213		chr1	57155762	57156161	400	57156030	50	38.7379	10.8306	36.4006
chr1	56842084	56844644	2561	56844039	170	236.687	46.3043	233.595		chr1	57505970	57507274	1305	57506999	131	148.304	27.1687	145.359		chr1	58642772	58643964	1193	58643496	179.33	222.66	36.0653	219.234		chr1	57156249	57157107	859	57156470	172	205.015	32.3464	201.587
chr1	57155697	57157232	1536	57156458	216	291.784	45.8363	288.178		chr1	57553455	57553951	497	57553829	324	17.3272	1.67035	15.1407		chr1	58644089	58644334	246	58644213	26.9	17.0804	7.31431	14.923		chr1	57177904	57178202	299	57178075	18	8.63243	4.43998	6.52852
chr1	57505996	57507274	1279	57506994	119	133.751	26.1403	131.168		chr1	57568151	57568974	824	57568449	17	9.47488	5.03869	7.37487		chr1	58662374	58663187	814	58662856	48.82	35.107	10.0134	32.8333		chr1	57295831	57295997	167	57295915	17	9.88854	5.26239	7.76853
chr1	57568178	57568784	607	57568394	27	17.322	6.97191	15.2015		chr1	57783436	57783598	163	57783513	17	11.265	6.03239	9.14071		chr1	58836552	58837526	975	58837345	229.14	268.509	32.877	264.375		chr1	57506170	57507284	1115	57506372	124	134.454	24.514	131.631
chr1	57784074	57784861	788	57784590	69	71.115	18.955	68.7516		chr1	57784097	57784749	653	57784562	74	87.9309	25.135	85.3447		chr1	58837743	58838785	1043	58838073	165.38	199.739	33.2758	196.547		chr1	57568439	57568851	413	57568494	17	7.86509	4.2063	5.77342
chr1	57785630	57788177	2548	57786425	240	319.976	45.3968	315.954		chr1	57785675	57788440	2766	57786377	201	262.716	41.5763	258.151		chr1	58877579	58881287	3709	58879008	218.18	224.698	24.3534	221.246		chr1	57781467	57781682	216	57781519	22	8.53721	3.88583	6.43537
chr1	57849850	57850884	1035	57850745	37	25.1396	8.27776	22.9695		chr1	57850399	57850849	451	57850717	23	15.015	6.71826	12.849		chr1	58881698	58882675	978	58882284	32.88	22.2287	8.35879	20.0342		chr1	57784132	57784723	592	57784470	63	57.4952	14.9557	55.0608
chr1	57850992	57855782	4791	57855314	116	145.449	32.6338	142.822	<>CCDC80	chr1	57851069	57855694	4626	57855269	97	86.4722	15.9487	83.8941		chr1	58963420	58964367	948	58963921	130.51	160.33	32.7057	157.435		chr1	57785709	57787488	1780	57786598	213	267.41	38.1861	262.812
chr1	58042154	58042469	316	58042394	27	16.3357	6.50653	14.2243		chr1	58011180	58011377	198	58011293	12	6.72254	4.35673	4.6666		chr1	58964527	58964819	293	58964672	44.83	38.6787	12.8163	36.3867		chr1	57787626	57787866	241	57787754	39	28.6685	9.34733	26.3897
chr1	58123437	58123635	199	58123527	28	21.2854	8.71674	19.1381		chr1	58041236	58041398	163	58041273	14	6.90188	4.14298	4.84245		chr1	59063283	59064810	1528	59064074	184.31	230.962	37.0615	227.432		chr1	57787955	57788447	493	57788025	29	13.7292	5.06847	11.5635
chr1	58124594	58126011	1418	58125556	88	99.0835	24.0999	96.6226		chr1	58042128	58042550	423	58042432	27	14.6784	5.76306	12.5166		chr1	59179486	59181146	1661	59179869	184.31	230.962	37.0615	227.432		chr1	57789100	57789255	156	57789162	15	5.18023	3.1378	3.14301
chr1	58129988	58130160	173	58130048	19	8.7615	4.35671	6.72203	<>CD200R1L	chr1	58124615	58125130	516	58124726	36	32.9689	12.3999	30.6713		chr1	59468517	59469295	779	59468728	49.81	28.1271	7.25898	25.8934		chr1	57853946	57854708	763	57854459	36	22.2	7.25615	19.9641
chr1	58132105	58132301	197	58132173	17	10.1585	5.41039	8.10235		chr1	58125417	58125963	547	58125573	58	54.6927	15.4038	52.2756		chr1	59525246	59525493	248	59525388	25.9	16.9962	7.52305	14.8395	<>CCDC80	chr1	57854925	57855430	506	57855054	45	29.1907	8.20823	26.9083
chr1	58152736	58153743	1008	58152993	204	270.747	43.3016	267.373		chr1	58130025	58130202	178	58130126	18	8.76858	4.50724	6.6782		chr1	59527396	59527564	169	59527490	21.92	10.1756	4.92112	8.08697		chr1	58011283	58011448	166	58011380	17	9.88854	5.26239	7.76853
chr1	58184759	58186394	1636	58185445	240	351.942	57.9363	347.214		chr1	58132171	58132354	184	58132218	16	8.62625	4.75877	6.53798		chr1	59550551	59550733	183	59550640	24.91	15.9905	7.24445	13.8429		chr1	58041155	58041476	322	58041239	31	20.6115	7.62392	18.3875
chr1	58203563	58203783	221	58203673	21	12.7015	5.95728	10.6203		chr1	58152712	58153744	1033	58153114	190	231.314	34.6806	227.43		chr1	59550972	59551326	355	59551118	28.89	20.1088	8.35883	17.9289		chr1	58042144	58042586	443	58042395	46	21.7506	5.60965	19.5177
chr1	58448439	58448964	526	58448825	28	15.917	6.12559	13.8079		chr1	58184739	58186256	1518	58185464	193	236.315	35.2623	232.334		chr1	59720542	59722107	1566	59721666	58.78	46.3277	11.9558	43.9974		chr1	58122925	58123090	166	58122986	16	9.01371	4.97004	6.90545
chr1	58642697	58643982	1286	58643463	202	235.695	31.7887	232.61		chr1	58448518	58448905	388	58448811	22	12.0803	5.45613	9.94743		chr1	60225425	60225624	200	60225512	17.93	9.4652	5.29431	7.38328		chr1	58124618	58125163	546	58125008	79	89.1804	23.3884	86.5958
chr1	58644111	58644379	269	58644241	23	15.1786	6.80312	13.0753		chr1	58642748	58643975	1228	58643484	159	192.511	32.9318	189.177		chr1	60268038	60269301	1264	60268832	195.27	230.868	32.7111	227.342		chr1	58125406	58126019	614	58125788	126	127.73	21.4565	124.946
chr1	58662444	58663220	777	58662908	50	38.5978	10.7726	36.3609		chr1	58644102	58644275	174	58644230	22	10.7122	4.81812	8.5956		chr1	60269774	60270696	923	60270092	175.34	226.095	39.2044	222.626		chr1	58130043	58130260	218	58130173	20	12.6472	6.13946	10.4939
chr1	58836559	58837528	970	58837336	242	300.394	38.0524	296.675		chr1	58662317	58663217	901	58662647	72	64.494	15.0251	62.0268		chr1	60324468	60324801	334	60324622	38.85	31.3724	11.1448	29.12		chr1	58131950	58132485	536	58132205	39	28.6685	9.34733	26.3897
chr1	58837688	58838819	1132	58838213	186	225.156	34.0727	222.141		chr1	58836571	58837521	951	58837344	209	240.398	30.9379	236.338		chr1	60893417	60893596	180	60893482	21.92	8.90565	4.32981	6.83177		chr1	58152613	58153803	1191	58153149	189	211.86	28.6694	208.337
chr1	58877569	58881360	3792	58878957	229	251.069	28.1131	247.873		chr1	58837735	58838672	938	58838169	133	166.904	34.0529	163.816		chr1	60917555	60917848	294	60917742	30.88	16.1016	6.0238	13.9524		chr1	58184791	58186330	1540	58185657	224	240.998	26.8547	236.994
chr1	58881661	58882688	1028	58882392	43	36.5894	11.8914	34.3622		chr1	58877521	58881315	3795	58879037	198	192.687	21.2603	189.353		chr1	61012779	61013770	992	61013566	137.48	109.034	13.8484	106.416		chr1	58448531	58448926	396	58448675	23	11.8585	5.18118	9.7138
chr1	58908253	58908683	431	58908407	17	7.28284	3.92104	5.26461		chr1	58881659	58881938	280	58881785	31	23.4449	8.9946	21.2098		chr1	64342920	64343105	186	64342958	20.92	8.71601	4.38428	6.6441		chr1	58642698	58643966	1269	58643464	174	199.097	29.5661	195.739
chr1	58963354	58964366	1013	58963876	145	185.371	36.3535	182.575		chr1	58882066	58882573	508	58882387	33	25.603	9.51753	23.3527		chr1	64487508	64488582	1075	64488026	105.6	108.239	21.4278	105.625		chr1	58644115	58644295	181	58644211	36	20.5459	6.60227	18.3221
chr1	58964514	58964848	335	58964660	56	56.6938	17.1329	54.3834		chr1	58963422	58964367	946	58963941	89	98.7234	23.4973	96.0804		chr1	64644311	64645740	1430	64645094	204.23	241.12	32.853	237.454		chr1	58662294	58663219	926	58662591	78	59.465	11.7232	57.0217
chr1	59063262	59064858	1597	59064077	210	284.76	45.9633	281.237		chr1	58964523	58964771	249	58964660	31	26.7343	10.7243	24.4766		chr1	64676817	64679011	2195	64678084	185.3	254.881	46.3327	251.004		chr1	58761539	58761709	171	58761622	24	13.6621	5.84208	11.4974
chr1	59179531	59181194	1664	59180405	199	268.898	44.9742	265.545		chr1	59063288	59064729	1442	59064066	171	182.676	25.3396	179.445		chr1	64704845	64705478	634	64705164	47.82	36.4776	10.8538	34.1972		chr1	58836589	58837514	926	58837342	207	238.028	30.8662	234.08
chr1	59468567	59469289	723	59468726	57	38.2557	9.08248	36.0195		chr1	59179531	59181100	1570	59179937	183	209.68	29.9445	206.136		chr1	64705570	64706033	464	64705754	62.76	54.5314	14.1761	52.1616		chr1	58837643	58838678	1036	58838166	138	163.52	30.3428	160.501
chr1	59525255	59525480	226	59525380	17	10.1585	5.41039	8.10235		chr1	59468566	59469231	666	59468806	44	31.3266	9.26206	29.0392		chr1	64834303	64834737	435	64834616	33.87	16.81	5.81213	14.6563		chr1	58877687	58877943	257	58877814	33	19.365	6.66782	17.1502
chr1	59550947	59551138	192	59551060	17	10.1585	5.41039	8.10235		chr1	59527432	59527623	192	59527573	14	8.45833	5.02699	6.37314		chr1	64834906	64836177	1272	64835463	203.24	256.895	38.5862	252.979		chr1	58878175	58881025	2851	58880332	186	195.246	24.7401	191.93
chr1	59720339	59722113	1775	59721573	90	82.7193	16.5808	80.3159		chr1	59720376	59722145	1770	59721608	70	61.9455	14.6135	59.4913		chr1	64841058	64842526	1469	64841827	212.2	228.023	26.6504	224.529		chr1	58882136	58882441	306	58882219	21	11.0615	5.14103	8.92555
chr1	60225435	60225875	441	60225533	19	10.8919	5.41571	8.82837		chr1	60268044	60269303	1260	60268866	174	217.093	36.0191	213.441		chr1	64869916	64871747	1832	64870951	189.29	166.305	17.299	163.372		chr1	58963474	58964382	909	58963885	121	133.403	25.2234	130.587
chr1	60268027	60269299	1273	60268882	229	314.898	48.5822	310.959		chr1	60269811	60270585	775	60270059	146	198.424	41.8117	195.023		chr1	64918595	64918845	251	64918723	21.92	11.3143	5.4827	9.21091		chr1	58964510	58964703	194	58964609	30	23.0311	9.06301	20.7897
chr1	60269776	60270652	877	60270065	196	270.934	47.3587	267.557		chr1	60324443	60324785	343	60324715	31	16.404	5.81647	14.2255		chr1	64919112	64919741	630	64919601	29.89	19.1637	7.62133	16.9909		chr1	58964971	58965272	302	58965138	16	8.35388	4.61237	6.25543
chr1	60324472	60324863	392	60324666	54	53.9227	16.5317	51.6229		chr1	61012972	61013812	841	61013573	123	115.119	18.2681	112.387		chr1	64919921	64921243	1323	64920724	101.62	108.017	22.8142	105.404		chr1	59063326	59064917	1592	59064089	191	193.089	22.916	189.798
chr1	60917555	60917902	348	60917690	22	10.4831	4.71518	8.42372		chr1	64487465	64488617	1153	64488159	84	86.7142	20.164	84.1337		chr1	64931939	64932699	761	64932412	114.57	134.889	28.8924	132.141		chr1	59179545	59181138	1594	59179926	184	183.229	22.0805	180.041
chr1	61012764	61013784	1021	61013598	157	167.053	24.7419	164.337		chr1	64644436	64645660	1225	64645062	176	216.07	34.787	212.434		chr1	64977834	64978109	276	64977974	34.87	24.1931	8.78152	21.9852		chr1	59468556	59469284	729	59468779	45	35.4075	10.7494	33.0887
chr1	64342937	64343105	169	64342959	18	8.01128	4.13888	5.98203		chr1	64676843	64679015	2173	64678042	169	197.731	30.9	194.337		chr1	65013779	65014049	271	65013894	28.89	18.2883	7.43384	16.1225		chr1	59527305	59527834	530	59527543	22	14.5879	6.72417	12.4138
chr1	64487534	64488601	1068	64488087	121	132.856	25.0109	130.276		chr1	64704882	64705950	1069	64705331	37	27.1398	9.16833	24.8787		chr1	65030541	65032634	2094	65031817	194.27	284.391	54.6052	279.904		chr1	59550570	59550725	156	59550622	21	11.0615	5.14103	8.92555
chr1	64644226	64645751	1526	64645052	235	273.44	32.4017	270.039		chr1	64834250	64834739	490	64834603	26	20.8338	9.04859	18.6177		chr1	65049664	65050982	1319	65050163	143.46	164.773	28.8922	161.849		chr1	59550931	59551332	402	59551056	27	19.5703	8.09372	17.3546
chr1	64676815	64679204	2390	64678050	221	320.916	55.2773	316.872		chr1	64834922	64836231	1310	64835347	177	191.567	26.2235	188.242		chr1	65440478	65440755	278	65440633	43.84	37.4359	12.5377	35.15		chr1	59720395	59721199	805	59720691	61	49.2621	12.159	46.869
chr1	64704780	64705986	1207	64705753	49	40.845	12.02	38.598		chr1	64841059	64842482	1424	64841867	185	219.619	32.5342	215.931		chr1	65460845	65461014	170	65460888	15.94	6.9063	4.23503	4.86298		chr1	59721329	59722104	776	59721658	57	49.8552	13.5536	47.4596
chr1	64834081	64834787	707	64834637	52	36.9823	9.65696	34.7526		chr1	64869922	64871713	1792	64870942	164	206.203	36.1525	202.707		chr1	65461344	65465439	4096	65463216	196.26	288.156	55.1624	283.574		chr1	60225557	60225747	191	60225639	17	7.86509	4.2063	5.77342
chr1	64834867	64836224	1358	64835492	220	291.872	44.0108	288.261		chr1	64918414	64918904	491	64918590	28	20.1253	8.1179	17.9148		chr1	65648084	65649213	1130	65648698	124.53	135.74	25.1064	132.988		chr1	60268062	60269321	1260	60268735	191	184.657	20.8736	181.455
chr1	64841059	64842606	1548	64841891	225	290.025	41.1787	286.44		chr1	64919034	64919819	786	64919350	49	45.4344	14.1794	43.0659		chr1	65699436	65701591	2156	65700620	200.25	281.995	50.0492	277.565		chr1	60269763	60270709	947	60270081	174	229.205	40.8946	225.414
chr1	64869803	64871738	1936	64870979	214	192.38	18.2639	189.55		chr1	64919960	64920188	229	64920052	46	41.1731	13.1334	38.8291		chr1	65801752	65802972	1221	65802075	77.71	56.9297	11.244	54.5496		chr1	60324483	60324872	390	60324737	37	18.3069	5.63901	16.1013
chr1	64918390	64918880	491	64918519	19	7.19074	3.64414	5.17478		chr1	64920324	64921248	925	64920755	87	84.3196	18.1125	81.7514		chr1	65921768	65923385	1618	65922727	193.27	249.94	40.3393	246.145		chr1	61012989	61013788	800	61013555	127	102.162	13.9157	99.5139
chr1	64919041	64920219	1179	64920070	60	58.5442	16.4858	56.2274		chr1	64931869	64932761	893	64932455	95	83.9164	15.6232	81.351		chr1	66036823	66039368	2546	66037519	174.35	247.247	49.0333	243.49		chr1	64487473	64488584	1112	64488218	92	97.5044	21.7325	94.8781
chr1	64920296	64921249	954	64920708	134	169.803	34.8613	167.077		chr1	64977857	64978078	222	64978001	17	6.82924	3.70482	4.7712		chr1	66211802	66213324	1523	66212656	91.66	88.4233	18.5311	85.8997		chr1	64579746	64579914	169	64579820	17	8.57717	4.56676	6.47492
chr1	64931867	64932728	862	64932485	125	131.147	22.9581	128.572		chr1	65013810	65014021	212	65013924	18	5.67672	3.09209	3.64314		chr1	66658241	66659679	1439	66658621	175.34	237.094	43.8551	233.485		chr1	64644384	64645748	1365	64645054	204	245.518	34.2362	241.426
chr1	64974412	64974613	202	64974499	17	7.28284	3.92104	5.26461		chr1	65030666	65030958	293	65030821	24	16.0045	6.99819	13.8294		chr1	66752398	66754255	1858	66754021	144.46	141.661	20.7796	138.877		chr1	64676830	64678965	2136	64678056	187	207.252	27.8983	203.791
chr1	64977776	64978197	422	64978012	38	22.7762	7.10606	20.6204		chr1	65031356	65032514	1159	65031802	164	200.64	33.9609	197.212		chr1	66833269	66833459	191	66833399	21.92	13.0773	6.40868	10.9556		chr1	64704855	64705949	1095	64705677	66	56.1778	13.4954	53.7502
chr1	65013791	65014029	239	65013907	32	23.7002	8.84987	21.5387		chr1	65049647	65050878	1232	65050128	113	113.859	20.7212	111.135		chr1	66833616	66836039	2424	66834896	194.27	214.266	27.8957	210.935		chr1	64834919	64836217	1299	64835463	184	213.656	30.8961	210.11
chr1	65030469	65032669	2201	65031824	209	322.006	63.1212	317.946		chr1	65440477	65440820	344	65440587	28	23.1505	9.71886	20.9171		chr1	66899809	66901260	1452	66900274	116.56	112.972	19.5937	110.335		chr1	64841021	64842516	1496	64841848	212	245.599	31.5314	241.507
chr1	65049641	65050990	1350	65050150	147	177.791	32.2397	175.029		chr1	65461569	65463751	2183	65463217	188	242.329	39.5924	238.227		chr1	67028294	67029008	715	67028523	50.81	40.9075	11.9403	38.6042		chr1	64869966	64871397	1432	64870446	187	158.833	16.1267	155.848
chr1	65440475	65440764	290	65440611	51	49.825	15.63	47.5414		chr1	65463848	65465272	1425	65464739	163	220.64	42.8172	216.932		chr1	67144067	67144948	882	67144287	77.71	52.1362	9.83851	49.7781		chr1	64908068	64908240	173	64908169	25	14.8153	6.19444	12.6401
chr1	65460457	65460650	194	65460598	15	8.39931	4.80923	6.36521		chr1	65648106	65649218	1113	65648690	112	122.136	24.2031	119.364		chr1	67145079	67145240	162	67145154	25.9	10.5157	4.48378	8.42145		chr1	64919416	64919725	310	64919658	18	5.95526	3.21003	3.89963
chr1	65460795	65461066	272	65460889	19	10.8919	5.41571	8.82837		chr1	65699497	65701554	2058	65700612	191	238.838	36.9733	234.811		chr1	67255639	67256015	377	67255871	16.94	7.66459	4.4841	5.60899		chr1	64920010	64920170	161	64920097	26	15.9117	6.51205	13.7257
chr1	65461325	65465455	4131	65463496	234	305.429	42.8186	301.637		chr1	65801658	65802968	1311	65802062	74	75.581	19.0594	73.0574		chr1	67290501	67291208	708	67290760	77.71	56.9297	11.244	54.5496		chr1	64920344	64921207	864	64920736	66	50.3102	11.3196	47.9123
chr1	65648123	65649211	1089	65648663	131	139.908	24.0513	137.301		chr1	65921667	65923359	1693	65922677	176	208.842	32.1723	205.307		chr1	67447405	67449466	2062	67448537	196.26	204.54	24.6578	201.306		chr1	64931989	64932700	712	64932436	105	92.0929	15.7299	89.4942
chr1	65699492	65701607	2116	65700509	223	300.58	45.9217	296.859		chr1	66036830	66039247	2418	66037586	160	226.389	47.2011	222.593		chr1	67456844	67459484	2641	67457508	191.28	209.737	27.4688	206.45		chr1	64977817	64978164	348	64977942	39	31.7323	10.7778	29.4353
chr1	65801601	65802949	1349	65802072	81	65.0236	12.8407	62.6832		chr1	66211793	66213162	1370	66212726	65	42.1391	8.88185	39.7894		chr1	67468352	67468610	259	67468473	22.91	10.2238	4.78279	8.13337		chr1	65031388	65032530	1143	65031822	190	239.014	37.4574	235.047
chr1	65921759	65923399	1641	65922676	218	306.793	50.8904	302.981		chr1	66658328	66659715	1388	66658739	157	189.278	32.5201	185.98		chr1	67543279	67543633	355	67543410	19.93	11.2294	5.85149	9.12749		chr1	65049637	65050961	1325	65050128	129	123.637	19.2914	120.876
chr1	66036741	66039197	2457	66037553	212	327.884	64.0229	323.705		chr1	66752139	66754227	2089	66753883	123	143.447	28.4773	140.539		chr1	67543753	67543946	194	67543841	17.93	9.4652	5.29431	7.38328		chr1	65440469	65440678	210	65440543	24	16.602	7.30888	14.4104
chr1	66211810	66213236	1427	66212571	110	114.89	22.105	112.374		chr1	66833248	66833674	427	66833346	39	16.9155	4.95419	14.7323		chr1	67544043	67545503	1461	67544857	224.16	341.75	62.963	335.341		chr1	65460807	65460973	167	65460918	19	11.7064	5.8471	9.56271
chr1	66658174	66659783	1610	66658731	181	251.658	46.9982	248.452		chr1	66833792	66835122	1331	66834933	180	205.15	29.4964	201.667	<>PARP9	chr1	67588112	67589497	1386	67588691	199.25	275.786	47.9071	271.496		chr1	65461568	65463753	2186	65463487	200	239.075	33.5682	235.108
chr1	66751811	66751983	173	66751956	16	9.07208	5.00216	7.03082		chr1	66835230	66835962	733	66835399	125	117.792	18.5627	115.044		chr1	67589577	67589893	317	67589806	29.89	19.225	7.65135	17.0521		chr1	65463855	65465231	1377	65464482	194	230.624	32.9451	226.811
chr1	66752303	66754383	2081	66754036	168	163.033	20.657	160.335		chr1	66899805	66901259	1455	66900280	114	129.465	26.4104	126.649		chr1	67610168	67610328	161	67610245	14.94	6.42497	4.1284	4.38938		chr1	65648194	65649170	977	65648708	112	114.089	21.128	111.38
chr1	66833204	66835847	2644	66834900	228	277.398	35.8601	273.958		chr1	67028248	67028698	451	67028406	45	33.8651	10.0789	31.5622		chr1	67610824	67611686	863	67611379	41.84	30.5709	9.87389	28.3235		chr1	65699466	65701376	1911	65700589	194	217.923	28.937	214.311
chr1	66899783	66901309	1527	66900279	131	139.908	24.0513	137.301		chr1	67144055	67144541	487	67144334	58	57.0306	16.5157	54.601		chr1	67611906	67612087	182	67611994	18.93	7.28745	3.98578	5.23665		chr1	65801698	65802962	1265	65802288	84	78.1301	16.6695	75.5973
chr1	67028226	67028977	752	67028464	41	29.3522	9.1491	27.1588		chr1	67144638	67144833	196	67144741	19	13.2545	6.70266	11.1061	<>PARP14	chr1	67612445	67614678	2234	67613279	211.21	284.873	45.5672	280.372		chr1	65921702	65923353	1652	65922706	185	204.223	27.6015	200.802
chr1	67144060	67145291	1232	67144310	101	83.2674	14.0041	80.8612		chr1	67290503	67291159	657	67290730	79	82.7041	20.3301	80.1443		chr1	67614948	67615255	308	67615113	32.88	22.4566	8.46913	20.2598		chr1	66036871	66037049	179	66036997	16	8.35388	4.61237	6.25543
chr1	67290435	67291387	953	67290804	88	73.4478	13.9369	71.0763		chr1	67447688	67449469	1782	67448518	165	191.348	30.1412	188.028		chr1	67615348	67615918	571	67615783	21.92	10.9137	5.28179	8.8164		chr1	66037183	66039207	2025	66037531	184	258.716	48.5101	254.335
chr1	67447237	67449466	2230	67448521	223	254.666	30.7541	251.442		chr1	67456873	67458683	1811	67457502	155	167.121	25.3877	164.029		chr1	67720267	67721605	1339	67720772	145.45	185.271	36.4222	182.202		chr1	66211815	66213184	1370	66212622	81	74.2488	16.1019	71.7343
chr1	67456901	67459460	2560	67457477	204	238.853	32.1019	235.747		chr1	67458774	67459456	683	67458993	98	107.135	23.4851	104.448		chr1	67721773	67723442	1670	67722366	200.25	238.868	33.5413	235.231		chr1	66657958	66658127	170	66658043	21	13.608	6.43181	11.4442
chr1	67468370	67468641	272	67468470	22	11.1331	5.01022	9.06583		chr1	67468388	67468550	163	67468508	14	7.86869	4.68561	5.79261		chr1	67843042	67843548	507	67843234	59.78	37.792	8.68221	35.505		chr1	66658359	66659699	1341	66658616	158	186.82	31.1818	183.593
chr1	67543186	67545599	2414	67544884	256	399.939	69.5918	393.448		chr1	67543266	67543536	271	67543415	19	13.2545	6.70266	11.1061		chr1	67962042	67963910	1869	67963306	81.69	75.2364	16.6217	72.772		chr1	66752299	66754225	1927	66753993	144	170.965	30.7929	167.885
chr1	67587685	67590155	2471	67588699	232	346.454	60.168	341.866		chr1	67544067	67545474	1408	67544812	210	293.759	49.6526	288.277		chr1	68011935	68013274	1340	68012217	204.23	194.704	20.5233	191.56		chr1	66833147	66833407	261	66833300	36	12.7868	4.02251	10.6317
chr1	67610188	67610422	235	67610320	18	10.0179	5.14492	7.96388	<>PARP9	chr1	67587637	67590734	3098	67589031	185	195.324	25.0307	191.959		chr1	68110002	68110229	228	68110119	19.93	9.64794	5.00602	7.56423		chr1	66833804	66835935	2132	66834925	197	216.908	27.7356	213.315
chr1	67610829	67611949	1121	67611381	59	55.6512	15.4939	53.3449		chr1	67590846	67591011	166	67590961	19	11.3785	5.67176	9.25272		chr1	68152460	68153795	1336	68153220	218.18	330.131	61.2914	324.216		chr1	66899836	66901311	1476	66900304	147	169.497	29.0246	166.429
chr1	67612232	67614706	2475	67613305	241	344.805	54.4188	340.261		chr1	67610853	67612176	1324	67611452	54	39.0871	9.99706	36.7537		chr1	68420634	68421471	838	68421021	34.87	13.3826	4.48363	11.2596		chr1	67028274	67029033	760	67028500	71	56.0782	12.1643	53.651
chr1	67614853	67616020	1168	67615006	89	102.795	25.4082	100.322		chr1	67612314	67612615	302	67612470	26	9.86314	3.97773	7.75762		chr1	68422172	68422539	368	68422329	44.83	30.6829	9.16632	28.4339		chr1	67144049	67144551	503	67144350	96	103.362	22.6673	100.707
chr1	67616755	67616967	213	67616861	12	5.8728	3.85779	3.88261	<>PARP14	chr1	67612707	67614692	1986	67613261	197	231.67	32.2229	227.777		chr1	68549566	68551275	1710	68550452	222.17	230.467	24.7962	226.947		chr1	67144645	67144948	304	67144793	43	38.56	12.8636	36.2239
chr1	67720166	67721612	1447	67721131	147	177.791	32.2397	175.029		chr1	67614883	67616173	1291	67615682	121	125.222	22.1753	122.431		chr1	68864374	68864856	483	68864698	36.86	22.5515	7.57231	20.3537		chr1	67145047	67145247	201	67145185	29	18.326	7.0105	16.1199
chr1	67721741	67723368	1628	67722336	221	304.354	48.3595	300.576		chr1	67616664	67617938	1275	67616906	39	23.6816	7.27059	21.444		chr1	68936236	68937537	1302	68936923	165.38	199.739	33.2758	196.547		chr1	67290486	67291122	637	67290834	62	45.8109	10.6438	43.4352
chr1	67843056	67843532	477	67843193	54	35.1796	8.61269	32.9585		chr1	67720416	67721562	1147	67720761	119	115.678	19.529	112.942		chr1	69037998	69039010	1013	69038348	88.67	100.749	25.0744	98.1699		chr1	67447234	67447438	205	67447316	18	7.12589	3.72613	5.04766
chr1	67962179	67963869	1691	67963272	93	95.3932	20.4765	92.9446		chr1	67721790	67723221	1432	67722323	180	230.966	38.7678	227.085		chr1	69039171	69039365	195	69039252	21.92	9.46042	4.58353	7.37991		chr1	67447689	67449446	1758	67448513	210	246.519	32.4646	242.411
chr1	68011910	68013250	1341	68012241	229	239.692	25.3335	236.579		chr1	67842997	67843592	596	67843261	33	22.4373	8.00089	20.2098		chr1	69607065	69608254	1190	69607565	167.37	227.317	43.7771	223.837		chr1	67457136	67459435	2300	67457486	197	211.402	26.1954	207.889
chr1	68152431	68153767	1337	68153193	232	352.907	63.093	348.16		chr1	67961988	67963873	1886	67963233	51	39.0557	10.7028	36.723		chr1	69732234	69734157	1924	69732922	149.44	188.765	35.9901	185.666		chr1	67544088	67545588	1501	67544847	208	275.312	43.2106	270.485
chr1	68420635	68421421	787	68420848	44	33.3563	10.1192	31.1436		chr1	68011965	68013059	1095	68012193	173	215.056	35.6669	211.437		chr1	69734368	69734809	442	69734577	25.9	16.9962	7.52305	14.8395	<>PARP9	chr1	67588074	67589474	1401	67589051	199	204.492	23.8709	201.067
chr1	68422161	68422569	409	68422426	39	20.9394	6.26378	18.795		chr1	68152515	68153757	1243	68153206	194	226.921	31.7346	223.114		chr1	69797348	69797657	310	69797505	50.81	43.3212	13.0393	41.0051		chr1	67589695	67590032	338	67589820	47	33.4271	9.41339	31.1194
chr1	68549491	68551321	1831	68550573	250	313.692	39.3052	309.772		chr1	68420650	68421439	790	68421037	28	19.9115	8.00975	17.7029		chr1	69797881	69798304	424	69798016	36.86	27.1246	9.64478	24.8976		chr1	67610155	67610348	194	67610242	27	16.1004	6.39801	13.9135
chr1	68864609	68864782	174	68864722	22	11.1331	5.01022	9.06583		chr1	68422207	68422522	316	68422450	17	7.9928	4.27001	5.91464		chr1	69845538	69845848	311	69845748	24.91	13.9071	6.17423	11.779		chr1	67610834	67611088	255	67610947	32	16.9915	5.88851	14.7968
chr1	68936390	68937666	1277	68936893	202	251.38	36.988	248.18		chr1	68549518	68551282	1765	68550435	208	254.994	35.8991	250.617		chr1	69876891	69877322	432	69877152	34.87	24.5802	8.96725	22.3684		chr1	67611189	67611628	440	67611325	34	11.4832	3.80507	9.3427
chr1	69038004	69039015	1012	69038362	139	190.783	42.0808	187.96		chr1	68864505	68864735	231	68864637	22	10.525	4.73394	8.40995		chr1	69916054	69917237	1184	69917057	158.4	151.119	19.9256	148.281	<>PARP14	chr1	67612731	67614610	1880	67613255	207	241.774	32.0031	237.756
chr1	69039185	69039344	160	69039276	16	6.5773	3.70321	4.57083		chr1	68936427	68937548	1122	68936895	143	177.444	33.8861	174.263		chr1	69917344	69917758	415	69917484	106.6	115.405	23.9216	112.756		chr1	67720225	67721522	1298	67720778	149	143.064	19.845	140.188
chr1	69607023	69608175	1153	69607554	156	214.796	43.9667	211.845		chr1	68989714	68989882	169	68989846	18	10.6592	5.48602	8.54293		chr1	70102624	70102872	249	70102753	22.91	10.2238	4.78279	8.13337		chr1	67721839	67723420	1582	67722353	194	217.923	28.937	214.311
chr1	69732248	69734238	1991	69732922	186	260.703	48.2893	257.422		chr1	69038003	69039034	1032	69038334	102	118.675	26.8913	115.923		chr1	70105804	70107077	1274	70106282	83.69	77.6636	16.9371	75.1883		chr1	67843061	67843557	497	67843205	54	41.1529	10.7862	38.8021
chr1	69734491	69734789	299	69734644	20	12.9682	6.31212	10.8834		chr1	69039208	69039370	163	69039253	16	9.62534	5.31036	7.52271		chr1	70276273	70277123	851	70276677	39.85	30.8564	10.5775	28.607		chr1	67962131	67963780	1650	67963265	64	44.046	9.64568	41.6797
chr1	69797314	69798119	806	69797561	53	49.6991	14.8242	47.4163		chr1	69607153	69607716	564	69607544	124	137.634	25.7279	134.763		chr1	70418408	70419242	835	70418751	110.58	115.139	22.3169	112.491		chr1	68011981	68013173	1193	68012208	207	257.437	37.1155	253.09
chr1	69845518	69845897	380	69845716	39	30.7973	10.3293	28.5967		chr1	69607837	69608004	168	69607936	26	12.2755	4.90765	10.1384		chr1	70437101	70439049	1949	70438534	187.3	236.472	37.8485	232.869		chr1	68109945	68110167	223	68109978	21	4.99567	2.62579	2.96595
chr1	69876907	69877253	347	69877103	32	25.4105	9.71008	23.2395		chr1	69732556	69734184	1629	69732906	134	162.735	31.7682	159.68		chr1	70556870	70558517	1648	70557706	218.18	251.195	31.3115	247.376		chr1	68152504	68153775	1272	68153185	198	212.884	26.3276	209.35
chr1	69916261	69917239	979	69917022	199	230.972	31.3189	227.919		chr1	69797363	69797672	310	69797515	37	21.7924	6.90706	19.5693		chr1	70662323	70662669	347	70662480	56.79	54.2825	16.1594	51.9144		chr1	68359345	68359551	207	68359463	23	13.0074	5.71794	10.8496
chr1	69917335	69917762	428	69917484	114	132.366	27.6459	129.787		chr1	69797843	69798063	221	69797971	14	5.80842	3.55835	3.77183		chr1	70662854	70664983	2130	70664439	189.29	257.898	45.5237	253.97		chr1	68420627	68421458	832	68420730	33	17.0173	5.74427	14.8219
chr1	70102677	70102864	188	70102717	23	11.9612	5.22806	9.88662		chr1	69845571	69845802	232	69845640	18	9.61159	4.93353	7.5091		chr1	70722519	70722677	159	70722568	12.95	5.26257	3.76758	3.25225		chr1	68422248	68422585	338	68422304	18	9.86915	5.06708	7.74992
chr1	70105352	70107112	1761	70106058	128	159.546	33.1888	156.863		chr1	69876925	69877109	185	69877029	17	10.066	5.35949	7.958		chr1	70783441	70784890	1450	70784074	166.38	185.607	27.8958	182.535		chr1	68549587	68551307	1721	68550452	213	245.182	31.0908	241.094
chr1	70276333	70277036	704	70276867	36	16.2559	5.07992	14.1448		chr1	69916455	69917242	788	69917086	155	186.056	32.1085	182.791		chr1	70791050	70792139	1090	70791772	138.48	157.021	27.896	154.148		chr1	68864649	68864928	280	68864786	21	6.7263	3.26469	4.65515
chr1	70418221	70419260	1040	70418718	113	122.782	24.0799	120.238		chr1	69917339	69917780	442	69917487	88	93.2834	21.4732	90.669		chr1	70792267	70793079	813	70792592	142.46	121.894	15.9405	119.213		chr1	68936340	68937527	1188	68936878	160	190.115	31.6147	186.856
chr1	70436967	70439049	2083	70438536	207	279.459	45.3098	275.996		chr1	70105212	70105531	320	70105417	16	5.2762	3.09	3.25064		chr1	70914729	70914937	209	70914853	16.94	7.66459	4.4841	5.60899		chr1	68989703	68989877	175	68989813	22	12.668	5.74214	10.5145
chr1	70555655	70555872	218	70555777	21	13.946	6.6127	11.8523		chr1	70105692	70107011	1320	70106023	106	119.197	25.3829	116.441		chr1	70946351	70947647	1297	70947113	185.3	215.036	31.0507	211.693		chr1	69038024	69038536	513	69038318	63	56.134	14.372	53.7066
chr1	70556768	70558593	1826	70557584	247	386.533	69.1724	380.679		chr1	70276362	70277205	844	70276636	31	19.6274	7.17622	17.4213		chr1	70982867	70984964	2098	70984130	153.42	154.243	22.0605	151.385		chr1	69038627	69039030	404	69038754	31	13.5479	4.74864	11.3849
chr1	70660955	70661153	199	70661064	19	12.0103	6.01154	9.93403		chr1	70418243	70419200	958	70418786	81	89.4925	22.6483	86.8987		chr1	70995882	70997673	1792	70996439	220.17	269.756	36.3293	265.598		chr1	69607127	69607725	599	69607539	128	130.565	21.7944	127.764
chr1	70662300	70662640	341	70662483	42	37.9964	12.9248	35.7623		chr1	70437071	70438991	1921	70438509	166	218.439	40.2924	214.77		chr1	71245500	71245662	163	71245567	15.94	7.17774	4.38636	5.12888		chr1	69607855	69608107	253	69607970	26	8.71689	3.57209	6.61203
chr1	70662816	70665000	2185	70664420	224	336.184	60.34	331.838		chr1	70555662	70555848	187	70555758	22	16.1204	7.55571	13.9446		chr1	71245922	71248558	2637	71248120	195.27	277.435	50.8199	273.109		chr1	69732204	69734159	1956	69732898	153	183.214	31.8394	180.027
chr1	70783372	70784924	1553	70784004	190	243.521	39.1565	240.38		chr1	70556728	70558383	1656	70557680	210	278.281	43.4288	273.309		chr1	71283046	71283348	303	71283211	21.92	12.5226	6.11024	10.4083		chr1	69734600	69734755	156	69734631	22	8.53721	3.88583	6.43537
chr1	70791105	70793603	2499	70791781	172	240.103	46.755	236.987		chr1	70660478	70660738	261	70660607	26	15.6852	6.40502	13.5123		chr1	71284138	71287712	3575	71287084	209.21	277.536	43.6491	273.207		chr1	69797371	69797613	243	69797482	36	19.6158	6.25111	17.3991
chr1	70946357	70947695	1339	70947123	241	317.513	44.094	313.529		chr1	70662336	70662637	302	70662476	61	67.8995	20.7782	65.415		chr1	71287983	71288432	450	71288202	36.86	27.7853	9.96776	25.5542		chr1	69797878	69798086	209	69797979	24	12.2198	5.18243	10.0707
chr1	70982966	70985029	2064	70984131	191	218.475	30.0661	215.502		chr1	70662879	70665004	2126	70664441	166	234.351	47.5004	230.41		chr1	71405930	71406974	1045	71406712	169.36	233.764	45.6152	230.201		chr1	69818809	69819049	241	69818951	23	11.0832	4.83416	8.94704
chr1	70995883	70997668	1786	70996437	233	301.346	41.8157	297.611		chr1	70783486	70784849	1364	70784050	150	185.043	33.8628	181.791		chr1	71483931	71485481	1551	71484559	169.36	206.237	34.0728	202.984		chr1	69819474	69819759	286	69819611	20	9.23338	4.43556	7.12231
chr1	70997946	70998105	160	70998057	15	8.25365	4.7279	6.22275		chr1	70791072	70791325	254	70791176	31	23.5505	9.04791	21.3147		chr1	71515930	71516265	336	71516188	26.9	16.4086	6.97474	14.2573		chr1	69876930	69877217	288	69877075	27	14.0432	5.49114	11.8753
chr1	71028733	71028971	239	71028822	27	15.4417	6.0994	13.3362		chr1	70791402	70792170	769	70791784	118	128.624	24.493	125.81		chr1	71516384	71517158	775	71516590	112.58	126.617	26.1759	123.913		chr1	69915873	69917240	1368	69917076	200	240.259	33.9588	236.269
chr1	71245839	71248571	2733	71247801	213	269.729	38.9922	266.364		chr1	70792329	70793101	773	70792635	114	131.518	27.2807	128.686		chr1	71526246	71526474	229	71526462	13.95	5.89613	3.98528	3.87078		chr1	69917347	69917770	424	69917489	96	98.3605	20.5994	95.7322
chr1	71282704	71282919	216	71282807	18	10.4317	5.36397	8.37258		chr1	70914718	70914963	246	70914823	18	10.3466	5.31862	8.23447		chr1	71526818	71526976	159	71526900	19.93	10.9534	5.69981	8.85526		chr1	70102433	70102692	260	70102532	17	7.07761	3.82256	5.00185
chr1	71283051	71283286	236	71283162	20	12.3883	6.0016	10.3094		chr1	70946363	70947645	1283	70947117	192	214.171	28.4334	210.563		chr1	71527273	71530045	2773	71529737	176.34	200.986	29.5563	197.784		chr1	70105821	70106896	1076	70106288	72	70.7835	17.6611	68.2857
chr1	71284114	71287726	3613	71287065	233	322.075	49.4271	318.012		chr1	70982844	70984348	1505	70983788	142	165.391	29.4328	162.315		chr1	71593238	71595322	2085	71594422	202.24	240.583	33.3838	236.923		chr1	70276356	70277263	908	70276702	31	17.944	6.44554	15.7407
chr1	71287873	71288592	720	71288248	32	24.8643	9.43108	22.696		chr1	70984462	70984969	508	70984661	67	69.5926	19.0351	67.1		chr1	71610439	71612598	2160	71611715	239.1	355.398	60.0255	348.295		chr1	70418519	70419182	664	70418755	85	89.8149	21.1332	87.2273
chr1	71405906	71407074	1169	71406668	205	301.285	55.7818	297.55		chr1	70995860	70997694	1835	70996442	189	219.05	30.9209	215.366		chr1	71621801	71622320	520	71622075	50.81	41.4074	12.1632	39.1014		chr1	70437009	70438986	1978	70438510	170	210.892	35.3541	207.386
chr1	71483933	71485721	1789	71484602	196	260.183	42.9136	256.907		chr1	70998014	70998176	163	70998083	15	8.70532	4.98167	6.61644		chr1	71623155	71623336	182	71623241	23.91	13.1024	5.98213	10.9804		chr1	70555641	70555853	213	70555733	27	19.4728	8.0434	17.2576
chr1	71516373	71517109	737	71516599	59	54.4412	14.9398	52.1396		chr1	71028895	71029057	163	71028990	12	6.72254	4.35673	4.6666		chr1	71651564	71654281	2718	71652962	208.22	287.71	48.218	283.144		chr1	70557127	70558346	1220	70557669	207	259.927	37.9823	255.517
chr1	71517554	71517715	162	71517693	20	8.67597	4.18203	6.63841		chr1	71245821	71246027	207	71245884	16	6.15446	3.499	4.10979		chr1	71700843	71701200	358	71701115	23.91	11.0053	4.98204	8.9057		chr1	70651704	70651948	245	70651857	17	9.88854	5.26239	7.76853
chr1	71526168	71526549	382	71526292	35	28.3055	10.2884	26.1178		chr1	71246196	71248545	2350	71248272	157	201.511	37.4812	198.073		chr1	71709124	71711475	2352	71710585	198.26	269.839	45.9219	265.679		chr1	70662377	70662584	208	70662470	31	24.1534	9.35536	21.9039
chr1	71526702	71527054	353	71526900	46	42.4589	13.7713	40.2059		chr1	71282620	71282814	195	71282739	18	12.2487	6.36753	10.1127		chr1	71748238	71748446	209	71748357	28.89	10.8898	4.27021	8.7929		chr1	70662885	70663409	525	70663078	92	109.4	27.189	106.715
chr1	71527216	71530057	2842	71529681	187	226.778	34.2549	223.753		chr1	71284127	71287690	3564	71287085	200	275.728	47.2994	270.825		chr1	71748799	71748992	194	71748916	18.93	9.25272	4.98222	7.17496		chr1	70663494	70664992	1499	70664449	195	271.569	48.1641	266.846
chr1	71592730	71593008	279	71592831	25	18.0408	7.815	15.9159		chr1	71288098	71288655	558	71288281	34	26.7377	9.79746	24.4796		chr1	71753429	71753706	278	71753546	41.84	27.556	8.56856	25.3266		chr1	70722607	70722764	158	70722645	18	8.63243	4.43998	6.52852
chr1	71593218	71595316	2099	71594508	234	316.434	46.7989	312.47		chr1	71406066	71407153	1088	71406714	148	186.389	35.3462	183.122		chr1	71764338	71764515	178	71764405	19.93	9.64794	5.00602	7.56423		chr1	70783500	70784877	1378	70784076	159	186.437	30.6487	183.216
chr1	71610439	71612634	2196	71611695	257	418.131	77.5489	410.537		chr1	71483924	71485626	1703	71484428	154	178.999	29.8482	175.804		chr1	71764592	71766945	2354	71765187	201.24	263.669	41.9942	259.632		chr1	70791420	70792179	760	70791800	130	124.996	19.4398	122.227
chr1	71621864	71622329	466	71622163	42	23.6195	6.73356	21.4586		chr1	71516502	71516665	164	71516525	18	7.86543	4.06955	5.78949		chr1	71797267	71797884	618	71797472	43.84	29.6308	8.96707	27.3886		chr1	70792321	70793075	755	70792669	126	146.614	28.5195	143.715
chr1	71623122	71623404	283	71623248	32	22.96	8.49015	20.803		chr1	71526149	71526528	380	71526440	23	15.015	6.71826	12.849		chr1	71839154	71841312	2159	71840184	200.25	223.384	28.7497	219.949		chr1	70914665	70915014	350	70914767	32	25.289	9.64772	23.0308
chr1	71651194	71654112	2919	71652973	240	351.942	57.9363	347.214		chr1	71526760	71527004	245	71526872	31	23.3924	8.96817	21.1575		chr1	71866774	71868324	1551	71867210	195.27	249.43	39.2533	245.639		chr1	70946377	70947605	1229	70947097	191	193.089	22.916	189.798
chr1	71709045	71711473	2429	71710548	216	307.279	52.1667	303.459		chr1	71527272	71530029	2758	71529443	161	168.06	23.8664	164.965		chr1	71868570	71868827	258	71868678	24.91	15.9905	7.24445	13.8429		chr1	70983136	70984351	1216	70984128	158	164.293	23.5948	161.266
chr1	71748227	71748498	272	71748397	21	7.18785	3.44508	5.17281		chr1	71593246	71594774	1529	71594477	206	226.531	27.8567	222.732		chr1	71869155	71869358	204	71869285	19.93	11.2294	5.85149	9.12749		chr1	70984456	70984950	495	70984644	79	82.6303	20.2967	80.0769
chr1	71753481	71753831	351	71753563	31	19.1643	6.97074	17.0307		chr1	71594859	71595173	315	71594961	29	18.5555	7.11669	16.3578		chr1	71898732	71899052	321	71898927	31.88	11.3145	4.11003	9.21092		chr1	70995886	70997670	1785	70996464	200	227.157	29.8274	223.404
chr1	71764582	71766661	2080	71765168	179	230.923	39.2104	227.871		chr1	71610453	71612588	2136	71611722	215	287.002	44.4579	281.755		chr1	71964750	71966701	1952	71965947	209.21	236.588	29.8515	232.984		chr1	71246276	71248561	2286	71248131	184	242.538	41.5441	238.504
chr1	71797257	71797856	600	71797445	55	45.2936	12.1988	43.0282		chr1	71621946	71622286	341	71622144	29	18.5555	7.11669	16.3578		chr1	72018893	72021428	2536	72020306	210.21	300.343	52.5268	295.446		chr1	71285445	71287682	2238	71287112	205	264.446	40.4511	259.921
chr1	71839148	71841406	2259	71840192	216	257.982	33.981	254.728		chr1	71623108	71623365	258	71623240	30	25.4766	10.3622	23.2276		chr1	72049094	72050195	1102	72049908	188.29	253.737	44.2749	249.876		chr1	71288170	71288441	272	71288334	21	7.86263	3.71688	5.77167
chr1	71866744	71868388	1645	71867214	229	318.753	50.1022	314.746		chr1	71651386	71654137	2752	71652972	193	236.315	35.2623	232.334		chr1	72109722	72110009	288	72109910	40.85	21.7647	6.5324	19.5729		chr1	71406076	71407186	1111	71406696	171	207.716	33.7313	204.25
chr1	71868522	71868864	343	71868717	42	37.9964	12.9248	35.7623		chr1	71700831	71701220	390	71701104	19	13.2545	6.70266	11.1061		chr1	72389658	72391459	1802	72390618	199.25	247.11	36.7299	243.354		chr1	71483938	71485418	1481	71484625	163	162.391	21.6972	159.38
chr1	71898454	71899099	646	71898870	42	23.6195	6.73356	21.4586		chr1	71709236	71711347	2112	71710552	176	238.391	43.8132	234.371		chr1	72607214	72609181	1968	72607933	170.36	191.728	28.56	188.606		chr1	71515872	71517144	1273	71516593	169	198.138	31.0432	194.792
chr1	71964766	71966702	1937	71966018	224	256.22	30.8914	252.982		chr1	71753472	71753736	265	71753582	17	8.83329	4.69945	6.74231		chr1	72708133	72709866	1734	72708962	208.22	279.59	44.9255	275.215		chr1	71527291	71530113	2823	71529869	152	147.16	20.2419	144.257
chr1	72018873	72021342	2470	72020308	241	369.047	64.8991	363.828		chr1	71764632	71766348	1717	71765203	155	198.131	37.0068	194.733		chr1	72758001	72758375	375	72758237	35.87	26.3385	9.54564	24.1166		chr1	71593267	71595277	2011	71594462	200	197.085	21.852	193.75
chr1	72049117	72050208	1092	72049929	185	257.314	47.3289	254.064		chr1	71797282	71797619	338	71797462	40	34.1628	11.6618	31.8585		chr1	72758680	72760289	1610	72759137	232.13	314.059	46.8599	308.745		chr1	71610431	71612583	2153	71611681	229	327.678	53.7471	320.953
chr1	72109680	72110015	336	72109889	45	27.6151	7.6325	25.4318		chr1	71813590	71813908	319	71813664	16	7.7998	4.32014	5.7258		chr1	72760395	72760557	163	72760473	17.93	9.4652	5.29431	7.38328		chr1	71621804	71622294	491	71622116	55	42.289	10.9823	39.9326
chr1	72389621	72391463	1843	72390636	230	312.965	47.3568	309.059		chr1	71839355	71841246	1892	71840203	178	229.79	39.22	225.931		chr1	72934601	72935592	992	72935328	217.18	312.331	53.8354	307.073		chr1	71623123	71623334	212	71623242	30	22.8324	8.9609	20.5921
chr1	72564792	72564957	166	72564874	18	9.38455	4.81707	7.33757		chr1	71866563	71868306	1744	71867197	175	207.247	31.9906	203.734		chr1	72943773	72944273	501	72943926	42.84	28.5885	8.76782	26.3526		chr1	71651353	71654216	2864	71653095	211	244.286	31.4597	240.215
chr1	72607183	72609463	2281	72607918	189	248.055	41.3888	244.88		chr1	71868556	71868827	272	71868699	32	27.9561	11.0594	25.6896		chr1	72977234	72977704	471	72977388	42.84	32.6122	10.5279	30.3529		chr1	71701015	71701188	174	71701076	25	14.5635	6.07576	12.3904
chr1	72708263	72709993	1731	72708962	234	336.2	54.6084	331.853		chr1	71869099	71869400	302	71869252	20	8.98629	4.32229	6.89288		chr1	73211249	73211894	646	73211680	67.75	55.2033	12.988	52.8306		chr1	71709229	71710974	1746	71710541	184	234.238	38.2486	230.359
chr1	72710220	72710609	390	72710492	19	12.0103	6.01154	9.93403		chr1	71898762	71899113	352	71898907	34	23.6167	8.3028	21.3802		chr1	73211998	73212231	234	73212119	28.89	16.6413	6.6455	14.4887		chr1	71711078	71711413	336	71711306	21	9.26737	4.31447	7.15457
chr1	72758041	72758432	392	72758280	46	41.1238	13.1093	38.8763		chr1	71964862	71966667	1806	71966142	180	188.041	24.3578	184.757		chr1	73468371	73469272	902	73468574	52.8	34.7149	8.96694	32.4442		chr1	71748321	71748516	196	71748366	19	10.3918	5.15785	8.26469
chr1	72758667	72760566	1900	72759111	246	345.602	52.1731	341.038		chr1	72019019	72021342	2324	72020338	189	193.606	23.5324	190.26		chr1	73469370	73471211	1842	73470686	204.23	229.506	29.319	225.995		chr1	71748694	71749042	349	71748792	26	17.0829	7.07986	14.8868
chr1	72934684	72935604	921	72935331	226	339.002	60.411	334.594		chr1	72049130	72050186	1057	72049883	139	160.389	28.6975	157.355		chr1	73484205	73485768	1564	73484684	178.33	204.091	29.8883	200.86		chr1	71753494	71753721	228	71753568	30	18.2448	6.76709	16.0397
chr1	72943769	72944322	554	72943994	57	54.5031	15.6751	52.2013		chr1	72109598	72110036	439	72109919	33	22.8774	8.20324	20.6464		chr1	73508125	73508866	742	73508558	38.85	21.1635	6.64234	18.976		chr1	71764648	71764884	237	71764777	34	21.6544	7.43276	19.4228
chr1	72977158	72977651	494	72977438	56	51.7124	14.7192	49.4211		chr1	72389604	72391396	1793	72390620	191	245.624	39.5181	241.45		chr1	73515376	73516602	1227	73515815	144.46	166.332	29.0915	163.398		chr1	71764986	71766579	1594	71765187	194	230.624	32.9451	226.811
chr1	73211178	73212265	1088	73211717	87	86.9549	19.1695	84.5362		chr1	72607304	72609199	1896	72607901	118	114.31	19.3663	111.581		chr1	73562577	73563118	542	73562979	54.79	36.7912	9.29903	34.5091		chr1	71797336	71797638	303	71797486	32	22.1579	8.10926	19.9229
chr1	73468286	73471258	2973	73470584	208	262.071	38.332	258.778		chr1	72708374	72709493	1120	72708972	195	228.502	31.8974	224.667		chr1	73596391	73596565	175	73596496	19.93	9.64794	5.00602	7.56423		chr1	71839101	71841245	2145	71840182	185	226.034	34.7771	222.295
chr1	73484177	73485743	1567	73484775	191	233.29	34.9837	230.221		chr1	72709608	72709835	228	72709723	35	31.6976	12.0648	29.4072		chr1	73616360	73616520	161	73616469	17.93	7.74837	4.36336	5.69121		chr1	71866766	71868279	1514	71867218	213	261.4	36.1551	256.953
chr1	73508156	73508551	396	73508267	19	7.95364	3.98288	5.92611		chr1	72758111	72758406	296	72758309	30	19.5412	7.35391	17.3355		chr1	73655276	73657591	2316	73656143	187.3	235.971	37.6593	232.374		chr1	71868618	71868790	173	71868686	20	12.6472	6.13946	10.4939
chr1	73515354	73516816	1463	73516005	165	207.346	36.1607	204.437		chr1	72758701	72760282	1582	72759056	212	267.665	38.6752	262.985		chr1	73740359	73741914	1556	73741581	79.7	78.3972	18.5989	75.9185		chr1	71871726	71871922	197	71871874	12	4.3999	3.03788	2.38533
chr1	73562545	73563113	569	73562973	52	36.9823	9.65696	34.7526		chr1	72934722	72935581	860	72935332	206	203.779	22.115	200.314		chr1	73807950	73808123	174	73808023	22.91	13.6023	6.45799	11.4754		chr1	71898825	71899092	268	71898966	23	15.4359	6.93747	13.2549
chr1	73596252	73596611	360	73596496	20	11.2721	5.42286	9.20366		chr1	72943848	72944223	376	72943985	39	24.4005	7.55036	22.1582		chr1	73820133	73820491	359	73820299	69.74	59.6462	14.1476	57.2526		chr1	71964844	71966645	1802	71965955	217	266.688	36.4073	262.1
chr1	73655049	73657628	2580	73656419	221	339.373	63.7069	334.96		chr1	72977211	72977781	571	72977415	46	38.8885	12.0401	36.5573		chr1	73867987	73868245	259	73868112	28.89	10.8898	4.27021	8.7929		chr1	72018964	72021346	2383	72020320	201	198.476	21.9607	195.125
chr1	73740468	73741914	1447	73741540	73	74.8389	19.1091	72.4626		chr1	73211251	73212176	926	73211756	69	63.831	15.698	61.3666		chr1	73970653	73972231	1579	73971042	92.65	89.79	18.7304	87.2603		chr1	72049100	72050176	1077	72050003	163	147.205	17.8295	144.301
chr1	73807904	73808188	285	73808049	31	22.6165	8.58169	20.4618		chr1	73392196	73392410	215	73392296	20	13.3448	6.51717	11.1961		chr1	73974615	73976139	1525	73975208	88.67	76.156	14.9445	73.6878		chr1	72109809	72110051	243	72109907	36	23.643	7.85749	21.397
chr1	73820058	73820532	475	73820299	76	71.9528	16.7734	69.5869		chr1	73468266	73471204	2939	73470670	167	201.431	33.0181	197.995		chr1	73977374	73978017	644	73977627	59.78	47.5043	12.1551	45.1683		chr1	72389664	72391384	1721	72390630	203	246.15	34.8128	242.043
chr1	73867692	73868234	543	73868090	25	7.33085	3.17801	5.3122		chr1	73484207	73485778	1572	73484706	159	182.077	29.0823	178.852		chr1	73978654	73979047	394	73978902	26.9	13.452	5.57979	11.3278		chr1	72607214	72609183	1970	72607861	124	116.895	18.5494	114.17
chr1	73880927	73881196	270	73881043	19	10.405	5.16463	8.34619		chr1	73491770	73491949	180	73491834	17	6.82924	3.70482	4.7712		chr1	74040911	74041282	372	74041144	27.9	12.0029	4.81587	9.89261		chr1	72708342	72709471	1130	72708957	201	217.344	26.7246	213.745
chr1	73970479	73972296	1818	73971027	98	102.552	21.5657	100.079		chr1	73515373	73516612	1240	73516030	132	146.602	26.1394	143.671		chr1	74051402	74051560	159	74051530	13.95	5.98341	4.03662	3.95544		chr1	72709603	72709815	213	72709683	35	28.6382	10.4568	26.3597
chr1	73974545	73976154	1610	73975023	99	119.511	28.6968	116.979		chr1	73562634	73563100	467	73562979	37	28.1355	9.63113	25.8686		chr1	74105326	74105863	538	74105476	40.85	30.2719	10.0111	28.0255		chr1	72757998	72758432	435	72758302	31	19.1976	6.98539	16.9845
chr1	73976601	73976775	175	73976708	25	9.83623	4.07145	7.78482		chr1	73655104	73657623	2520	73656425	202	280.233	48.1563	275.192		chr1	74195321	74195479	159	74195431	17.93	6.60524	3.78653	4.56558		chr1	72758689	72760271	1583	72759178	221	236.551	26.4966	232.632
chr1	73977255	73978048	794	73977611	64	56.3655	14.1593	54.0562		chr1	73658005	73658256	252	73658102	27	21.3605	9.04256	19.1408		chr1	74237656	74237872	217	74237837	15.94	5.13537	3.2996	3.12695		chr1	72934708	72935593	886	72935351	203	167.115	15.3414	164.066
chr1	73978629	73978972	344	73978769	36	29.0519	10.3616	26.8614		chr1	73658551	73658755	205	73658651	10	4.93308	3.57665	2.91702		chr1	74466526	74468208	1683	74467289	209.21	299.126	52.5535	294.265		chr1	72943830	72944160	331	72943909	44	20.1483	5.37094	17.928
chr1	74041013	74041176	164	74041087	20	7.86601	3.82634	5.83934		chr1	73741110	73741847	738	73741551	53	32.653	7.95545	30.3578		chr1	74792234	74793592	1359	74792728	182.32	157.402	16.665	154.525		chr1	72977260	72977770	511	72977401	44	32.862	9.90617	30.5578
chr1	74105294	74105863	570	74105524	38	28.887	9.71087	26.697		chr1	73820161	73820571	411	73820306	60	45.7723	11.0876	43.4024		chr1	75100493	75102772	2280	75100956	182.32	231.297	38.0638	227.762		chr1	73211216	73212176	961	73211696	102	102.651	20.1996	100.001
chr1	74237633	74237851	219	74237721	19	5.97349	3.13189	3.9764		chr1	73867721	73868194	474	73868090	26	15.6852	6.40502	13.5123		chr1	75441052	75441429	378	75441254	23.91	11.0603	5.00707	8.96041		chr1	73392193	73392397	205	73392273	29	20.6789	8.13947	18.4541
chr1	74466358	74468382	2025	74467275	246	380.219	66.884	374.619		chr1	73970701	73972162	1462	73971028	93	86.5537	17.0859	83.9745		chr1	75487726	75487887	162	75487785	15.94	6.86631	4.21291	4.82425		chr1	73468374	73471210	2837	73470589	182	180.432	21.8418	177.27
chr1	74792232	74793573	1342	74793033	173	217.857	36.7535	214.888		chr1	73974622	73976116	1495	73975008	85	67.2919	12.6698	64.81		chr1	75487974	75488637	664	75488364	55.79	49.4125	14.1976	47.0669		chr1	73484196	73485552	1357	73484821	164	208.42	37.0528	204.949
chr1	75100433	75103378	2946	75100973	207	283.084	46.7732	279.58		chr1	73977353	73977938	586	73977580	44	28.5866	8.17941	26.3166		chr1	75614983	75615301	319	75615160	16.94	8.38805	4.8857	6.32283		chr1	73491672	73491979	308	73491848	31	17.5369	6.27559	15.337
chr1	75195132	75195292	161	75195201	20	9.23383	4.43577	7.18982		chr1	73978631	73978854	224	73978740	25	12.9678	5.35141	10.8239		chr1	76622434	76625251	2818	76624281	187.3	191.576	23.5371	188.458		chr1	73508125	73508879	755	73508570	61	49.2621	12.159	46.869
chr1	75441058	75441342	285	75441201	17	7.28284	3.92104	5.26461		chr1	74040952	74041350	399	74041250	24	12.1365	5.14559	10.0025		chr1	76625374	76625542	169	76625436	16.94	8.61718	5.01571	6.54728		chr1	73515387	73516513	1127	73516002	129	132.643	22.1846	129.832
chr1	75487969	75488648	680	75488133	74	79.5647	20.9191	77.1726		chr1	74105142	74105795	654	74105523	46	36.9387	11.1495	34.6172		chr1	76994431	76994635	205	76994537	24.91	8.23007	3.70092	6.16589		chr1	73562643	73563088	446	73562967	52	41.7176	11.5373	39.3638
chr1	76608941	76609251	311	76609098	20	5.53165	2.8832	3.54469		chr1	74237602	74237803	202	74237750	23	10.3802	4.53022	8.26784		chr1	77339626	77340963	1338	77340382	62.76	62.349	17.7532	59.943		chr1	73595976	73596139	164	73596074	20	9.55301	4.58416	7.43646
chr1	76618628	76618819	192	76618737	20	11.7867	5.68649	9.71415		chr1	74466557	74468220	1664	74467328	223	252.476	30.1444	248.154		chr1	77341400	77343763	2364	77343544	190.29	255.699	44.0851	251.804		chr1	73616317	73616538	222	73616424	31	22.2269	8.39094	19.9908
chr1	76621607	76621792	186	76621717	19	12.0103	6.01154	9.93403		chr1	74792421	74793341	921	74793041	122	129.047	23.2174	126.232		chr1	77343890	77344340	451	77344100	61.77	48.1005	11.8587	45.7615		chr1	73655075	73657499	2425	73656455	181	210.024	30.7487	206.529
chr1	76622225	76625155	2931	76624376	224	270.895	35.2337	267.519		chr1	75100430	75103350	2921	75100978	173	204.065	31.6271	200.594		chr1	77596099	77599152	3054	77596558	195.27	232.055	33.1028	228.513		chr1	73740478	73740771	294	73740655	18	8.27733	4.26669	6.1799
chr1	76994307	76994603	297	76994463	24	9.14846	3.91486	7.10592		chr1	75103532	75103694	163	75103588	18	10.3466	5.31862	8.23447		chr1	77599395	77599763	369	77599528	20.92	8.71601	4.38428	6.6441		chr1	73740891	73741918	1028	73741545	72	45.4479	8.71286	43.0747
chr1	77338086	77338432	347	77338180	17	10.1585	5.41039	8.10235		chr1	75103794	75104014	221	75103873	17	9.34936	4.97157	7.25186		chr1	77679575	77679980	406	77679833	34.87	24.5802	8.96725	22.3684		chr1	73807916	73808166	251	73808033	35	21.2431	7.06004	19.0144
chr1	77338646	77339433	788	77339218	39	23.7275	7.28827	21.5655		chr1	75441132	75441416	285	75441262	16	8.26176	4.56326	6.17966		chr1	78967096	78968310	1215	78967516	52.8	47.639	14.4055	45.3015		chr1	73820089	73820514	426	73820290	55	47.314	13.0632	44.931
chr1	77339518	77341028	1511	77340717	101	106.9	22.2192	104.411		chr1	75487593	75487808	216	75487699	16	8.76747	4.83537	6.678		chr1	79781751	79784440	2690	79783461	183.31	248.462	44.6026	244.687		chr1	73867696	73868160	465	73867796	25	13.0226	5.37548	10.8647
chr1	77341386	77343771	2386	77342982	219	321.783	56.8109	317.729		chr1	75488000	75488598	599	75488134	42	26.5946	7.81588	24.3379		chr1	79996730	79996900	171	79996814	23.91	14.0231	6.45007	11.8937		chr1	73970812	73972169	1358	73971089	96	86.9855	16.388	84.4115
chr1	77343872	77344406	535	77344024	51	35.9094	9.47475	33.6848		chr1	76608972	76609325	354	76609163	24	14.7232	6.35315	12.5604		chr1	80176933	80182086	5154	80180939	167.37	187.134	28.0619	184.049		chr1	73974607	73976123	1517	73975077	81	54.668	9.78705	52.2483
chr1	77596042	77599190	3149	77596596	229	297.639	42.1835	293.954		chr1	76622638	76624929	2292	76624372	178	223.744	36.8424	219.986		chr1	80182795	80187779	4985	80186648	101.62	92.1028	16.8558	89.5627		chr1	73976316	73976499	184	73976422	21	9.26737	4.31447	7.15457
chr1	77599289	77600568	1280	77599552	72	59.9706	13.3011	57.648		chr1	76994376	76994670	295	76994548	27	17.6194	7.11553	15.429	<>RTP4	chr1	80505957	80506969	1013	80506769	78.7	63.8765	13.2841	61.4631		chr1	73976632	73976789	158	73976703	21	10.345	4.80245	8.21817
chr1	77679609	77679884	276	77679678	17	10.1585	5.41039	8.10235		chr1	77339051	77339376	326	77339224	31	16.404	5.81647	14.2255		chr1	80935624	80937681	2058	80936972	187.3	235.971	37.6593	232.374		chr1	73977348	73978032	685	73977573	48	30.9738	8.2785	28.6801
chr1	77752567	77752739	173	77752709	16	8.95816	4.93954	6.91743		chr1	77339525	77340982	1458	77340417	70	57.4675	12.9053	55.0358		chr1	81042792	81044444	1653	81043364	184.31	238.017	39.7912	234.394		chr1	73978629	73979037	409	73978735	26	13.2062	5.29503	11.0466
chr1	78790557	78790839	283	78790709	20	7.86601	3.82634	5.83934		chr1	77341409	77344473	3065	77342974	170	199.311	31.0817	195.898		chr1	81061130	81061473	344	81061237	16.94	8.61718	5.01571	6.54728		chr1	74041005	74041278	274	74041064	19	4.73938	2.64599	2.71597
chr1	78967110	78968165	1056	78967320	67	70.0896	19.2755	67.7302		chr1	77596070	77599195	3126	77596534	191	249.746	41.1239	245.484		chr1	81061671	81065026	3356	81063938	213.2	292.469	47.621	287.779		chr1	74051177	74051409	233	74051316	27	19.5703	8.09372	17.3546
chr1	79781465	79784537	3073	79782647	203	212.561	24.9351	209.622		chr1	77599336	77599884	549	77599478	49	50.3701	16.7132	47.9754		chr1	81251359	81252359	1001	81251910	194.27	229.275	32.545	225.769		chr1	74105321	74105852	532	74105475	41	24.1727	7.09586	21.9224
chr1	79996732	79996896	165	79996858	16	8.70115	4.79934	6.66355		chr1	77600167	77600654	488	77600558	17	6.82924	3.70482	4.7712		chr1	81252595	81253350	756	81252853	110.58	135.739	31.2034	132.988		chr1	74466574	74468098	1525	74467272	219	223.884	23.9176	220.186
chr1	79997014	79997210	197	79997149	22	14.0982	6.467	12.0033		chr1	77752621	77752900	280	77752677	14	5.80842	3.55835	3.77183		chr1	81255469	81256771	1303	81256135	182.32	196.273	26.1879	193.114		chr1	74792157	74793565	1409	74793067	157	154.042	20.9034	151.093
chr1	80004398	80004596	199	80004488	20	9.53249	4.57455	7.48351		chr1	78340474	78340928	455	78340809	23	4.60807	2.39922	2.60044		chr1	81284133	81284372	240	81284263	23.91	10.3897	4.70625	8.29722		chr1	75100450	75102852	2403	75100945	187	207.252	27.8983	203.791
chr1	80176648	80182522	5875	80180241	197	298.679	59.5143	294.984		chr1	78790745	78791021	277	78790806	18	7.49247	3.89467	5.42439		chr1	81328301	81328548	248	81328508	16.94	5.94583	3.58728	3.91857		chr1	75195165	75195326	162	75195272	17	8.57717	4.56676	6.47492
chr1	80182802	80188215	5414	80187285	124	120.187	19.5743	117.652		chr1	78967175	78967976	802	78967576	44	28.1591	8.0182	25.8916		chr1	81463644	81465743	2100	81464105	204.23	280.536	47.2996	276.142		chr1	75440969	75441475	507	75441203	38	24.1481	7.64838	21.8992
chr1	80505515	80506956	1442	80506751	142	162.893	28.4776	160.196		chr1	79781597	79784433	2837	79783483	173	237.32	44.9361	233.321		chr1	81724600	81725355	756	81725142	83.69	87.484	21.0608	84.9648		chr1	75488006	75488799	794	75488389	32	12.7399	4.36589	10.5857
chr1	80935743	80937680	1938	80936878	192	267.605	48.0564	264.262		chr1	80177015	80182360	5346	80179946	145	170.117	30.0502	167		chr1	81725637	81727194	1558	81725837	150.43	193.736	37.661	190.597		chr1	76462608	76462912	305	76462792	19	4.73938	2.64599	2.71597
chr1	81042809	81044353	1545	81043328	213	290.08	46.6168	286.49		chr1	80182496	80182660	165	80182569	18	7.52686	3.91065	5.45687		chr1	81736073	81736290	218	81736174	20.92	7.09102	3.65357	5.04293		chr1	76608618	76609287	670	76608965	27	14.0432	5.49114	11.8753
chr1	81061594	81065209	3616	81063695	236	331.452	51.6271	327.204		chr1	80182787	80184298	1512	80183441	64	46.877	10.5782	44.5011		chr1	81754856	81755077	222	81754976	19.93	7.99138	4.18503	5.92975		chr1	76610543	76610827	285	76610576	17	6.45414	3.53002	4.38923
chr1	81251364	81252350	987	81252078	222	306.147	48.5774	302.342		chr1	80184407	80184682	276	80184635	20	8.98629	4.32229	6.89288		chr1	81877923	81881835	3913	81878861	203.24	263.031	40.8473	259.004		chr1	76622580	76625097	2518	76624346	184	214.743	31.2556	211.181
chr1	81252566	81253344	779	81252847	124	156.656	33.8482	153.985		chr1	80184961	80189048	4088	80187293	118	137.769	28.2295	134.897		chr1	81991081	81991789	709	81991586	91.66	88.4233	18.5311	85.8997		chr1	77220057	77220262	206	77220113	16	9.01371	4.97004	6.90545
chr1	81255395	81256703	1309	81256156	218	246.925	30.0676	243.758		chr1	80504555	80504993	439	80504855	34	28.7468	10.8267	26.4762		chr1	81992373	81993038	666	81992598	87.67	93.5696	22.1677	91.0229		chr1	77342121	77344262	2142	77343524	193	230.017	33.1063	226.217
chr1	81284134	81284394	261	81284289	35	19.989	6.55944	17.8512		chr1	80505084	80507008	1925	80506763	136	179.594	38.3501	176.394		chr1	81993177	81994166	990	81993663	76.71	61.4839	12.952	59.0809		chr1	77595939	77597462	1524	77596584	188	226.361	33.7251	222.618
chr1	81328649	81328816	168	81328760	20	10.5211	5.04839	8.46137		chr1	80936122	80937652	1531	80936960	155	167.121	25.3877	164.029		chr1	82209697	82210778	1082	82210382	212.2	272.081	40.2802	267.872		chr1	77597547	77597914	368	77597726	53	32.8317	8.01333	30.5278
chr1	81463649	81465576	1928	81464108	201	279.941	48.5607	276.469		chr1	81042832	81044073	1242	81043338	175	207.247	31.9906	203.734		chr1	82210870	82211219	350	82211028	42.84	30.1174	9.41359	27.8723		chr1	77598015	77598180	166	77598080	20	10.7484	5.16044	8.61695
chr1	81724615	81725386	772	81725179	88	96.6661	22.9826	94.2141		chr1	81061822	81062051	230	81061960	15	7.69241	4.41917	5.6193		chr1	82264750	82265156	407	82264920	57.78	39.964	9.79716	37.6645		chr1	77598336	77598575	240	77598471	22	11.9103	5.37471	9.76486
chr1	81725616	81727267	1652	81725845	186	264.806	50.1493	261.488		chr1	81062241	81064992	2752	81063712	211	279.556	43.4563	274.544		chr1	82285533	82287226	1694	82286066	199.25	221.859	28.6074	218.44		chr1	77599420	77599618	199	77599512	15	6.40054	3.73893	4.33719
chr1	81735999	81736210	212	81736089	16	8.15565	4.50695	6.1254		chr1	81251387	81252343	957	81251989	170	199.311	31.0817	195.898		chr1	82350669	82350851	183	82350737	26.9	11.3897	4.70551	9.28576		chr1	77643705	77643942	238	77643844	25	10.6666	4.39267	8.53594
chr1	81861940	81862209	270	81862194	13	5.93585	3.75449	3.94157		chr1	81252604	81253282	679	81252834	87	91.0116	20.8756	88.4094		chr1	82397871	82399096	1226	82398614	127.52	155.807	32.1302	152.94		chr1	77679436	77679955	520	77679835	30	19.3032	7.24418	17.0893
chr1	81862299	81862679	381	81862499	24	15.5312	6.7565	13.4252		chr1	81255464	81256622	1159	81256106	151	169.748	27.6282	166.636		chr1	82418535	82418781	247	82418660	29.89	19.3689	7.72193	17.1944		chr1	77752694	77752956	263	77752841	15	6.32246	3.69924	4.26115
chr1	81862768	81863417	650	81863264	23	15.0204	6.72103	12.9179		chr1	81284165	81284386	222	81284260	27	16.1707	6.43035	13.9946		chr1	82457425	82458744	1320	82457977	178.33	250.914	48.4283	247.103		chr1	78340421	78340745	325	78340503	33	17.0173	5.74427	14.8219
chr1	81863533	81864368	836	81863762	29	21.0017	8.30112	18.8572		chr1	81463672	81465695	2024	81464100	177	222.078	36.6366	218.347		chr1	82467428	82468427	1000	82467948	125.53	125.459	21.0881	122.759		chr1	78790310	78790508	199	78790379	22	8.53721	3.88583	6.43537
chr1	81877864	81881880	4017	81878845	238	335.096	52.0627	330.773		chr1	81724561	81725403	843	81725152	69	67.5797	17.3272	65.0966		chr1	82573460	82575059	1600	82574186	205.23	246.921	34.3715	243.168		chr1	78967172	78968079	908	78967898	82	68.8092	13.8615	66.3205
chr1	81991048	81991795	748	81991549	107	128.816	29.2448	126.25		chr1	81725663	81727198	1536	81725852	145	160.62	26.5376	157.583		chr1	82996417	82998140	1724	82997258	214.2	218.96	23.9106	215.577		chr1	79097084	79097339	256	79097263	20	8.53346	4.11836	6.43278
chr1	81992356	81994229	1874	81992566	104	111.286	22.8727	108.782		chr1	81877946	81881853	3908	81878850	184	193.863	24.8961	190.515		chr1	83090016	83091504	1489	83090574	188.29	219.762	31.5488	216.367		chr1	79781888	79784593	2706	79783430	192	255.243	42.8484	250.943
chr1	82209677	82211240	1564	82210407	241	336.517	51.117	332.167		chr1	81991109	81991791	683	81991592	80	65.3492	13.1821	62.8772		chr1	83180926	83181161	236	83181030	41.84	28.3371	8.89594	26.1029		chr1	80178024	80182319	4296	80180947	160	177.612	27.2008	174.474
chr1	82264810	82265129	320	82264928	27	13.1026	5.10179	11.0163		chr1	81992364	81994103	1740	81992622	71	83.2154	24.1296	80.6529		chr1	83181368	83181529	162	83181461	19.93	10.9084	5.67523	8.8114		chr1	80182793	80184672	1880	80183471	94	84.3997	16.0502	81.8379
chr1	82285520	82287293	1774	82286043	235	273.44	32.4017	270.039		chr1	82209697	82211249	1553	82210413	218	292.258	45.0754	286.828		chr1	83243815	83245223	1409	83244802	141.47	128.445	17.8086	125.73		chr1	80184832	80187447	2616	80186269	114	116.931	21.502	114.206
chr1	82397869	82399136	1268	82398313	119	155.813	36.0692	153.145		chr1	82264779	82265098	320	82264983	28	10.1958	3.90263	8.08707		chr1	83245397	83245653	257	83245509	25.9	15.3824	6.69055	13.2397		chr1	80505910	80506980	1071	80506764	75	73.4814	17.7599	70.9706
chr1	82406614	82406790	177	82406710	24	9.14846	3.91486	7.10592		chr1	82285489	82287094	1606	82286065	178	212.039	32.5359	208.463		chr1	83294753	83295060	308	83294924	25.9	16.9962	7.52305	14.8395		chr1	80899554	80899710	157	80899649	20	9.8321	4.71582	7.71307
chr1	82406947	82407121	175	82407077	17	7.28284	3.92104	5.26461		chr1	82397900	82399096	1197	82398630	98	117.385	28.1589	114.64		chr1	83299821	83300035	215	83299908	14.94	5.8664	3.81432	3.84149		chr1	80935840	80937649	1810	80936862	146	125.456	15.9813	122.686
chr1	82418604	82418821	218	82418740	21	13.946	6.6127	11.8523		chr1	82406569	82406786	218	82406700	20	6.07884	3.09379	4.0366		chr1	83425606	83426005	400	83425822	38.85	28.3754	9.68177	26.1411		chr1	81042803	81044503	1701	81043298	173	176.515	23.0202	173.386
chr1	82425419	82425660	242	82425541	21	8.561	4.00855	6.52435		chr1	82406951	82407114	164	82407067	19	11.4102	5.68867	9.28401		chr1	83440127	83441986	1860	83441010	170.36	224.552	40.9952	221.101		chr1	81062291	81062954	664	81062629	34	17.8715	5.91322	15.6684
chr1	82457485	82458866	1382	82457968	218	335.17	63.6328	330.845		chr1	82457496	82458659	1164	82457974	162	211.554	39.3273	207.985		chr1	83442260	83443495	1236	83442885	151.43	177.33	30.4862	174.32		chr1	81063065	81064924	1860	81063688	216	267.44	37.0312	262.84
chr1	82467469	82468257	789	82467941	126	132.599	23.1403	130.019		chr1	82467525	82468378	854	82467928	74	62.3205	13.6324	59.8637		chr1	83464976	83466269	1294	83465767	151.43	187.449	34.4984	184.361		chr1	81251412	81252361	950	81252135	184	239.671	40.3843	235.692
chr1	82573397	82575058	1662	82574505	243	286.103	33.5	282.566		chr1	82573468	82575040	1573	82574205	176	228.64	39.6935	224.802		chr1	83483760	83485877	2118	83484779	188.29	237.646	37.8585	234.026		chr1	81252492	81253290	799	81252843	97	95.6925	19.219	93.0762
chr1	82582105	82582315	211	82582254	25	18.0408	7.815	15.9159		chr1	82996421	82998108	1688	82997259	198	272.148	46.8287	267.339		chr1	83499801	83501820	2020	83500892	206.23	252.672	35.9143	248.834		chr1	81255471	81256719	1249	81256104	187	207.252	27.8983	203.791
chr1	82996421	82998158	1738	82997300	248	353.427	54.2411	348.665		chr1	83090117	83091352	1236	83090523	153	143.694	19.0736	140.783		chr1	83521222	83522084	863	83521684	62.76	51.0766	12.7529	48.7227		chr1	81284137	81284336	200	81284276	23	10.2791	4.48737	8.15304
chr1	83090068	83091327	1260	83090538	219	262.81	34.4508	259.511		chr1	83180828	83181138	311	83180967	22	12.0803	5.45613	9.94743		chr1	83529367	83530826	1460	83530538	71.73	70.3525	18.0164	67.9097		chr1	81328541	81328764	224	81328636	18	5.41286	2.98203	3.37082
chr1	83180923	83181169	247	83181013	40	28.9493	9.21972	26.759		chr1	83244024	83245082	1059	83244786	126	138.964	25.4852	136.085		chr1	83530954	83532392	1439	83531107	96.64	95.3024	19.5274	92.7474		chr1	81463586	81465732	2147	81464122	211	258.124	35.8172	253.757
chr1	83243707	83245189	1483	83244800	172	178.19	23.7521	175.427		chr1	83245371	83245586	216	83245473	21	9.74618	4.52812	7.64157		chr1	83538910	83541604	2695	83540822	195.27	230.868	32.7111	227.342		chr1	81724506	81724893	388	81724836	23	12.7774	5.6084	10.6224
chr1	83245316	83245702	387	83245457	41	33.9931	11.2635	31.7775		chr1	83425649	83426005	357	83425835	42	29.201	8.85041	26.9263		chr1	83557170	83557873	704	83557523	36.86	19.3873	6.31026	17.2121		chr1	81725003	81725367	365	81725154	60	50.5656	12.9542	48.1655
chr1	83294724	83295003	280	83294865	21	13.946	6.6127	11.8523		chr1	83440340	83441289	950	83440970	161	176.07	26.3641	172.902		chr1	83558119	83559017	899	83558615	86.67	71.9436	14.0346	69.4939		chr1	81725616	81727142	1527	81725818	118	102.37	15.7437	99.7208
chr1	83299362	83299602	241	83299499	28	18.861	7.48872	16.7306		chr1	83441380	83441881	502	83441620	74	54.6853	11.0492	52.2684		chr1	83579760	83581064	1305	83580799	202.24	261.323	40.6481	257.329		chr1	81877892	81881309	3418	81878850	203	210.246	24.3483	206.748
chr1	83425607	83426037	431	83425869	55	50.9996	14.7342	48.7117		chr1	83442518	83443466	949	83442878	154	195.115	36.2067	191.753		chr1	83581220	83581859	640	83581662	46.82	36.8663	11.3121	34.5839		chr1	81881661	81881853	193	81881733	24	16.4447	7.22653	14.2546
chr1	83440147	83441893	1747	83441107	186	265.867	50.6369	262.54		chr1	83464998	83466046	1049	83465758	124	148.432	30.159	145.487		chr1	83588772	83589217	446	83588915	27.9	12.0029	4.81587	9.89261		chr1	81957227	81957434	208	81957355	27	19.7483	8.18594	17.5302
chr1	83442389	83443494	1106	83442886	183	237.748	40.0818	234.648		chr1	83483849	83485895	2047	83484813	185	235.477	38.2832	231.514		chr1	83589530	83592035	2506	83591800	216.19	289.778	45.0972	285.162		chr1	81991288	81991764	477	81991612	50	32.9984	8.6164	30.6929
chr1	83464803	83466258	1456	83465767	180	244.264	44.2767	241.119		chr1	83499696	83501791	2096	83500681	193	271.674	49.3004	266.874		chr1	83607677	83610203	2527	83609170	194.27	201.644	24.4088	198.436		chr1	81992387	81992956	570	81992517	48	44.6791	14.164	42.3097
chr1	83483608	83485920	2313	83484803	209	263.028	38.2634	259.726		chr1	83521328	83522173	846	83521674	58	51.5874	13.9962	49.1859		chr1	83623965	83625989	2025	83624967	185.3	232.629	37.2608	229.077		chr1	81993141	81994218	1078	81993633	46	36.5645	10.9831	34.2395
chr1	83499645	83501854	2210	83500877	229	304.176	44.5295	300.405		chr1	83529416	83530819	1404	83530635	88	100.864	24.9427	98.21		chr1	83735244	83736873	1630	83736314	210.21	225.059	26.4013	221.603		chr1	82209691	82210768	1078	82210383	227	302.247	44.7136	296.553
chr1	83521251	83522120	870	83521713	72	79.8718	21.9421	77.4782		chr1	83530954	83531769	816	83531168	72	76.599	20.3391	74.0707		chr1	83860145	83861796	1652	83860390	230.14	287.953	38.5226	283.383		chr1	82210868	82211172	305	82211021	32	12.7399	4.36589	10.5857
chr1	83529362	83530856	1495	83530682	133	169.282	35.1241	166.558		chr1	83532056	83532375	320	83532163	20	12.2341	5.92015	10.0991		chr1	83918075	83918259	185	83918157	26.9	13.1214	5.43416	10.9992		chr1	82264756	82265214	459	82264934	54	30.9735	7.27649	28.6801
chr1	83530938	83531709	772	83531107	111	121.662	24.3976	119.121		chr1	83532554	83532739	186	83532593	12	5.63235	3.71981	3.59976		chr1	84029253	84030470	1218	84029972	214.2	218.96	23.9106	215.577		chr1	82285544	82287087	1544	82286028	188	214.039	29.6634	210.49
chr1	83531849	83532410	562	83532213	47	40.5161	12.4878	38.2712		chr1	83539145	83541457	2313	83540863	188	217.482	30.7582	213.823		chr1	84093924	84094659	736	84094394	126.52	90.7866	11.5932	88.2525		chr1	82350488	82350901	414	82350787	37	29.5495	10.31	27.2652
chr1	83538865	83541617	2753	83540852	219	279.842	40.0855	276.37		chr1	83557280	83557793	514	83557533	21	10.8762	5.05242	8.75757		chr1	84094777	84096200	1424	84095602	195.27	249.43	39.2533	245.639		chr1	82397980	82399066	1087	82398624	99	110.584	24.5735	107.893
chr1	83557193	83557806	614	83557408	31	19.1643	6.97074	17.0307		chr1	83558119	83558968	850	83558618	74	69.5263	16.433	67.0341		chr1	84158250	84160018	1769	84159054	113.57	108.875	19.0956	106.257		chr1	82457415	82458615	1201	82457990	194	254.013	41.4111	249.742
chr1	83558141	83558977	837	83558636	109	107.317	19.6569	104.827		chr1	83579792	83581107	1316	83580839	178	185.144	24.0887	181.889		chr1	84160100	84161184	1085	84160338	32.88	24.4619	9.4732	22.2523		chr1	82467502	82468462	961	82467975	113	109.649	19.2602	106.963
chr1	83579782	83581097	1316	83580829	220	302.563	48.1417	298.809		chr1	83581229	83581834	606	83581501	36	18.9898	6.02144	16.7893		chr1	84210566	84211599	1034	84211224	77.71	56.9297	11.244	54.5496		chr1	82573397	82575030	1634	82574180	212	270.92	39.8254	266.221
chr1	83581214	83581901	688	83581634	61	52.6113	13.5058	50.3164		chr1	83588841	83592045	3205	83591774	199	256.57	40.1341	252.154		chr1	84258856	84260088	1233	84259521	195.27	286.272	54.8838	281.736		chr1	82996478	82998085	1608	82997293	220	293.213	44.5145	287.848
chr1	83589516	83592053	2538	83591785	247	355.921	55.7681	351.09		chr1	83607806	83610160	2355	83609330	181	228.758	37.4599	224.917		chr1	84266989	84268994	2006	84268056	125.53	115.913	18.0755	113.261		chr1	83089980	83091527	1548	83090557	188	198.163	25.0047	194.815
chr1	83607673	83610173	2501	83609352	210	264.7	38.4456	261.383		chr1	83623907	83625898	1992	83624963	178	234.412	41.1083	230.469		chr1	84434398	84434779	382	84434547	43.84	29.6308	8.96707	27.3886		chr1	83180857	83181130	274	83180975	30	16.6426	6.07948	14.4501
chr1	83623662	83625922	2261	83624967	227	315.142	49.6665	311.197		chr1	83735301	83736780	1480	83736348	163	151.305	18.8137	148.34		chr1	84439388	84442249	2862	84440767	184.31	167.967	18.5308	165.022		chr1	83244089	83245658	1570	83244867	100	92.21	17.0638	89.6104
chr1	83735229	83736794	1566	83736291	248	310.357	38.992	306.493		chr1	83860141	83861778	1638	83860389	209	297.939	51.9817	292.293		chr1	84525138	84526248	1111	84525727	64.76	47.6206	10.9595	45.2838		chr1	83294723	83295126	404	83294858	31	12.0351	4.23359	9.88865
chr1	83860135	83861893	1759	83860398	245	305.368	38.5222	301.579		chr1	83912018	83912180	163	83912038	17	5.10179	2.92935	3.08256		chr1	84567609	84567817	209	84567711	29.89	16.0393	6.17755	13.8908		chr1	83299471	83299639	169	83299514	26	11.4095	4.56162	9.26948
chr1	83912134	83912366	233	83912191	16	6.5773	3.70321	4.57083		chr1	83917639	83917962	324	83917772	37	26.8025	9.01447	24.5436		chr1	84574448	84576086	1639	84575014	202.24	269.079	43.6419	264.934		chr1	83425559	83426033	475	83425799	39	25.1386	7.84449	22.8823
chr1	83918017	83918274	258	83918145	33	18.1894	6.19503	16.0637		chr1	84029258	84030426	1169	84029926	205	279.215	46.1969	274.212		chr1	84660918	84661419	502	84661255	116.56	145.627	32.875	142.82		chr1	83440347	83441883	1537	83440943	160	143.309	17.5033	140.432
chr1	84029248	84030479	1232	84029961	239	266.227	29.3354	262.896		chr1	84094020	84094671	652	84094437	134	177.424	38.3985	174.246		chr1	84661974	84663154	1181	84662141	189.29	239.322	38.0578	235.681		chr1	83442414	83443448	1035	83442873	150	175.702	30.1817	172.583
chr1	84093933	84096184	2252	84095608	210	281.228	44.5689	277.745		chr1	84094785	84096091	1307	84095643	188	255.228	44.8351	250.844		chr1	84840057	84842445	2389	84841561	224.16	233.363	25.0175	229.802		chr1	83464959	83466194	1236	83465769	170	210.892	35.3541	207.386
chr1	84158204	84160031	1828	84158878	103	100.127	18.9495	97.6618		chr1	84158248	84159253	1006	84158893	61	43.5909	10.09	41.2326		chr1	84882867	84883143	277	84882986	20.92	10.9285	5.48035	8.83047		chr1	83483733	83485861	2129	83485180	163	205.209	36.2044	201.779
chr1	84160194	84160558	365	84160240	14	7.55777	4.50866	5.53459		chr1	84159351	84160001	651	84159432	28	13.8837	5.27117	11.729		chr1	84883313	84883643	331	84883367	17.93	8.90873	4.98437	6.83483		chr1	83500002	83501797	1796	83500911	198	247.448	37.2077	243.314
chr1	84210324	84211698	1375	84211276	111	121.662	24.3976	119.121		chr1	84210576	84211651	1076	84211285	99	84.2067	14.7323	81.6393		chr1	84926518	84927584	1067	84926905	97.63	80.2942	14.0905	77.8076		chr1	83521297	83522163	867	83521725	54	46.7036	13.1036	44.324
chr1	84258861	84259022	162	84258912	15	8.39931	4.80923	6.36521		chr1	84259124	84260064	941	84259530	180	215.245	32.8994	211.622		chr1	85842989	85843184	196	85843078	13.95	6.22511	4.17994	4.19192		chr1	83529458	83530140	683	83529694	44	24.3656	6.67778	22.114
chr1	84259101	84260102	1002	84259518	227	357.547	68.5316	352.67		chr1	84266999	84268921	1923	84268035	112	128.414	26.8062	125.602		chr1	85919286	85919984	699	85919833	36.86	19.3873	6.31026	17.2121		chr1	83530271	83530816	546	83530587	50	42.2279	12.3386	39.8721
chr1	84267019	84269103	2085	84268048	135	135.434	21.2968	132.844		chr1	84434432	84434776	345	84434624	33	18.1511	6.18	15.957		chr1	85920102	85920260	159	85920170	22.91	11.3559	5.31657	9.25198		chr1	83530964	83531405	442	83531144	63	58.1638	15.2478	55.7269
chr1	84434208	84434841	634	84434635	65	57.6302	14.3772	55.3161		chr1	84439331	84442286	2956	84440528	174	179.38	23.5504	176.182		chr1	85933739	85934359	621	85934124	29.89	11.5922	4.41253	9.48704		chr1	83531955	83532654	700	83532256	26	16.0396	6.57288	13.853
chr1	84439356	84442314	2959	84440809	204	225.517	28.1455	222.5		chr1	84525088	84526209	1122	84525475	53	45.1099	12.7073	42.743		chr1	85934537	85934920	384	85934691	36.86	22.5515	7.57231	20.3537		chr1	83538918	83541504	2587	83540848	205	223.32	27.2538	219.627
chr1	84525164	84526177	1014	84525663	53	42.9143	11.7631	40.6585		chr1	84567580	84567769	190	84567708	18	12.2487	6.36753	10.1127		chr1	85935040	85935663	624	85935340	27.9	19.056	8.08023	16.8837		chr1	83557339	83557683	345	83557487	24	11.5796	4.90281	9.43772
chr1	84536157	84536343	187	84536239	16	7.93346	4.38994	5.90608		chr1	84574416	84576017	1602	84575017	179	161.399	17.9942	158.356		chr1	86449561	86449986	426	86449665	30.88	22.2579	8.91601	20.0623		chr1	83558278	83558946	669	83558639	80	70.9237	15.1449	68.4252
chr1	84567534	84567838	305	84567680	38	30.6699	10.5606	28.4703		chr1	84660902	84661423	522	84661265	114	155.106	38.5403	152.113		chr1	86666347	86667654	1308	86666924	179.33	180.208	22.5408	177.178		chr1	83580013	83581120	1108	83580828	193	179.727	19.365	176.571
chr1	84574436	84576110	1675	84575037	238	343.627	55.5379	339.113		chr1	84661959	84663061	1103	84662128	189	275.134	53.1862	270.241		chr1	86750291	86752013	1723	86751606	168.37	164.83	21.1709	161.906		chr1	83581255	83581678	424	83581527	35	14.9295	4.76279	12.7524
chr1	84660859	84661426	568	84661269	128	171.384	38.7744	168.651		chr1	84839303	84839551	249	84839446	24	18.5799	8.37832	16.3814		chr1	86752455	86752992	538	86752647	79.7	81.9715	20.1751	79.4766		chr1	83589544	83592023	2480	83591752	222	276.237	37.6756	271.388
chr1	84661972	84663264	1293	84662126	231	322.372	50.5379	318.299		chr1	84840409	84842336	1928	84841567	199	234.848	32.5483	230.896		chr1	86952526	86953899	1374	86953140	170.36	239.933	47.919	236.284		chr1	83607771	83610164	2394	83609363	187	242.015	39.9245	237.991
chr1	84839320	84839588	269	84839462	30	23.5226	9.31789	21.3622		chr1	84882916	84883078	163	84883002	13	7.55514	4.6797	5.4849		chr1	87016202	87018203	2002	87016967	197.26	268.064	45.6923	263.94		chr1	83624129	83625874	1746	83624984	200	253.327	38.5024	249.069
chr1	84839712	84842492	2781	84841559	246	276.946	30.1911	273.509		chr1	84926535	84927549	1015	84926905	98	93.2215	17.9947	90.6073		chr1	88074128	88075791	1664	88075095	167.37	200.637	32.7953	197.44		chr1	83735253	83737028	1776	83736292	210	220.398	25.1837	216.752
chr1	84926512	84927599	1088	84926869	96	77.2572	13.3176	74.873		chr1	85842996	85843163	168	85843067	18	10.3466	5.31862	8.23447		chr1	88110876	88112739	1864	88112139	193.27	253.457	41.7166	249.601		chr1	83860172	83861829	1658	83860362	218	292.786	45.2781	287.435
chr1	85919277	85919941	665	85919503	25	9.83623	4.07145	7.78482		chr1	85919393	85919852	460	85919606	21	10.3834	4.82034	8.27095		chr1	88159709	88161057	1349	88160516	202.24	295.316	54.8853	290.56		chr1	83917652	83917935	284	83917771	32	18.4445	6.4717	16.2371
chr1	85933789	85934902	1114	85934637	45	36.9671	11.4538	34.7379		chr1	85933860	85934442	583	85934305	44	36.9474	11.7486	34.6257		chr1	88161156	88161543	388	88161329	64.76	47.6206	10.9595	45.2838		chr1	83918023	83918331	309	83918196	35	23.1375	7.85856	20.8957
chr1	85935030	85935571	542	85935327	27	20.1885	8.41616	18.0481		chr1	85934540	85934838	299	85934661	36	23.0705	7.61547	20.8382		chr1	88287958	88290401	2444	88289258	193.27	269.858	48.5685	265.696		chr1	84029266	84030472	1207	84029991	226	300.502	44.5175	294.875
chr1	86449577	86450019	443	86449732	29	22.3969	9.01731	20.243		chr1	85935059	85935555	497	85935323	33	22.5787	8.06558	20.3494		chr1	88355464	88356078	615	88355886	142.46	163.216	28.693	160.303		chr1	84094041	84094694	654	84094469	136	169.297	33.6657	166.232
chr1	86666312	86667661	1350	86666996	213	239.234	29.3812	236.124		chr1	86666392	86667380	989	86666986	161	237.913	52.3177	233.904		chr1	88388933	88390521	1589	88389572	189.29	174.567	19.0289	171.577		chr1	84094783	84096133	1351	84095648	200	264.385	42.6853	259.862
chr1	86750263	86752028	1766	86751772	212	268.051	38.81	264.702		chr1	86750685	86752013	1329	86751777	161	185.187	29.4459	181.929		chr1	88417136	88418028	893	88417703	188.29	205.228	27.0418	201.987		chr1	84158338	84160030	1693	84159025	124	109.999	16.5375	107.31
chr1	86752447	86753014	568	86752675	103	122.427	28.1617	119.885		chr1	86752472	86752982	511	86752679	83	78.9165	17.2892	76.3757		chr1	88418643	88419648	1006	88418889	99.63	117.982	28.1389	115.321		chr1	84160131	84161249	1119	84160497	36	27.4365	9.5736	25.1649
chr1	86952518	86953916	1399	86953121	184	273.765	55.6068	270.362		chr1	86952497	86953939	1443	86953126	153	184.297	32.2605	181.05		chr1	88588218	88589566	1349	88589377	198.26	254.514	39.8511	250.641		chr1	84166764	84167320	557	84167188	26	8.71689	3.57209	6.61203
chr1	87016202	87018224	2023	87016971	222	322.785	55.5263	318.705		chr1	87016178	87018189	2012	87016961	190	175.866	19.0938	172.702		chr1	88589668	88591077	1410	88590225	135.49	150.519	26.5857	147.685		chr1	84210579	84211513	935	84211183	66	46.1752	9.94247	43.7978
chr1	88074106	88075822	1717	88074938	191	195.262	23.4684	192.417		chr1	88074089	88075803	1715	88075058	157	218.048	44.9405	214.383		chr1	88631673	88633377	1705	88632521	199.25	275.786	47.9071	271.496		chr1	84258849	84260048	1200	84259501	187	207.252	27.8983	203.791
chr1	88110879	88112795	1917	88111618	218	302.807	49.2468	299.051		chr1	88110893	88112672	1780	88111610	161	185.187	29.4459	181.929		chr1	88694700	88695082	383	88694891	25.9	12.6201	5.38054	10.5041		chr1	84267010	84268966	1957	84268029	103	105.504	20.948	102.84
chr1	88159672	88161781	2110	88160509	223	344.964	65.0857	340.417		chr1	88159738	88161067	1330	88160806	186	236.752	38.3317	232.764		chr1	89183166	89183529	364	89183369	68.74	70.9801	19.5025	68.5349		chr1	84439715	84442222	2508	84440783	188	215.962	30.271	212.383
chr1	88287953	88290390	2438	88289250	235	358.73	63.9053	353.824		chr1	88161174	88161477	304	88161281	43	35.0949	11.1815	32.7848		chr1	90239320	90239499	180	90239414	16.94	8.31361	4.84374	6.24895		chr1	84525102	84526226	1125	84525717	56	32.8459	7.54109	30.5417
chr1	88355454	88356087	634	88355902	178	229.223	38.9926	226.182		chr1	88287943	88289935	1993	88289268	174	209.089	33.0328	205.553		chr1	90306195	90306365	171	90306260	22.91	10.2238	4.78279	8.13337		chr1	84567599	84567848	250	84567705	33	26.4376	9.94008	24.172
chr1	88388878	88390525	1648	88389572	224	232.439	24.7828	229.378		chr1	88290069	88290380	312	88290214	68	78.2873	22.9837	75.7501		chr1	90306748	90306938	191	90306837	17.93	8.83337	4.94299	6.76054		chr1	84574455	84576058	1604	84574989	201	183.19	18.6383	180.003
chr1	88417069	88418034	966	88417755	191	251.509	41.8244	248.305		chr1	88313331	88313595	265	88313491	27	21.7045	9.23003	19.4821		chr1	90427789	90429397	1609	90428050	134.49	163.973	32.415	161.056		chr1	84660898	84661419	522	84661271	112	142.009	33.0361	139.14
chr1	88418634	88419827	1194	88418879	131	168.419	35.7437	165.698		chr1	88355451	88356073	623	88355907	139	160.694	28.8153	157.656		chr1	93469716	93470535	820	93470163	57.78	55.6353	16.438	53.2607		chr1	84661973	84662943	971	84662150	203	245.106	34.4656	241.019
chr1	88588208	88591130	2923	88589357	215	273.092	39.3567	269.693		chr1	88389073	88390590	1518	88389672	183	246.404	43.649	242.212		chr1	93788720	93789686	967	93789309	116.56	145.627	32.875	142.82		chr1	84840516	84842423	1908	84841540	204	221.822	27.1214	218.155
chr1	88631730	88633425	1696	88632518	226	335.027	58.6186	330.713		chr1	88417090	88418041	952	88417761	160	239.836	53.9564	235.785		chr1	94522414	94523660	1247	94523391	42.84	28.5885	8.76782	26.3526		chr1	84882822	84883231	410	84882977	38	32.2994	11.3704	29.9986
chr1	88694835	88695181	347	88694930	22	9.27488	4.19076	7.22844		chr1	88418669	88419878	1210	88418861	89	93.9011	21.3501	91.2847		chr1	94741729	94742320	592	94742183	38.85	24.5208	7.97081	22.3095		chr1	84926642	84927552	911	84926846	100	80.2959	13.3623	77.7533
chr1	89183211	89183528	318	89183383	59	60.9068	18.0346	58.5813		chr1	88588251	88591059	2809	88589329	187	250.065	43.1752	245.794		chr1	94743983	94744141	159	94744076	14.94	6.99564	4.45853	4.94988		chr1	85919557	85919747	191	85919650	23	9.3313	4.09562	7.21752
chr1	90239453	90239612	160	90239564	13	6.55757	4.10209	4.55348		chr1	88631797	88633359	1563	88632478	185	223.302	33.8082	219.556		chr1	95186155	95186421	267	95186301	26.9	13.1214	5.43416	10.9992		chr1	85933930	85934401	472	85934279	31	19.1976	6.98539	16.9845
chr1	90306073	90306459	387	90306285	33	24.9772	9.2067	22.8082		chr1	89183201	89183530	330	89183401	41	38.7963	13.703	36.4652		chr1	95535261	95536190	930	95535938	183.31	239.796	40.9763	236.149		chr1	85934536	85934922	387	85934664	41	27.1515	8.23671	24.8817
chr1	90306560	90306965	406	90306837	22	14.0982	6.467	12.0033		chr1	90306198	90306360	163	90306261	24	9.54613	4.06854	7.44493		chr1	95585250	95586781	1532	95585712	119.55	146.983	32.0052	144.169		chr1	85935042	85935448	407	85935331	23	10.7912	4.70669	8.65775
chr1	90421519	90421723	205	90421646	20	11.7867	5.68649	9.71415		chr1	90306557	90306927	371	90306821	26	12.98	5.19937	10.8358		chr1	95695214	95695515	302	95695260	18.93	9.20375	4.9562	7.12691		chr1	86449578	86449803	226	86449714	14	7.25033	4.33592	5.16976
chr1	90427786	90429542	1757	90428032	171	237.518	46.1266	234.422		chr1	90427782	90429026	1245	90427957	131	158.479	31.3134	155.459		chr1	95751796	95752998	1203	95752115	65.75	36.5512	7.417	34.2705		chr1	86666413	86667394	982	86666924	165	185.227	28.0455	182.017
chr1	90562674	90562910	237	90562774	13	4.61108	3.0497	2.64405		chr1	90429155	90429488	334	90429297	19	7.17039	3.63529	5.10687		chr1	96244175	96246953	2779	96246393	212.2	318.584	59.6199	313.109		chr1	86667479	86667767	289	86667573	15	8.16329	4.67768	6.06676
chr1	93469842	93470527	686	93470231	52	51.1828	15.9306	48.894		chr1	93469807	93470550	744	93470095	60	39.6633	8.98672	37.3266		chr1	96453472	96455832	2361	96455008	191.28	243.195	38.6495	239.499		chr1	86750724	86752013	1290	86751630	166	223.195	42.3693	219.505
chr1	93788704	93789674	971	93789321	126	167.9	38.1733	165.182		chr1	93788455	93790487	2033	93789334	98	116.453	27.7128	113.714		chr1	96515909	96516098	190	96516023	20.92	8.71601	4.38428	6.6441		chr1	86752462	86752983	522	86752613	82	83.1932	19.3957	80.6368
chr1	94522591	94523623	1033	94523481	42	30.4314	9.36693	28.2334		chr1	94522738	94523650	913	94523526	40	24.6422	7.45235	22.3985		chr1	96517417	96517632	216	96517484	19.93	11.2294	5.85149	9.12749		chr1	86952463	86953936	1474	86953146	174	201.961	30.5302	198.569
chr1	94741738	94742311	574	94742165	30	11.8054	4.25615	9.73259		chr1	94741760	94742763	1004	94742186	52	48.9794	14.8361	46.5927		chr1	96641687	96642020	334	96641846	81.69	90.084	23.1242	87.553		chr1	87016286	87018171	1886	87016931	195	168.888	16.8129	165.825
chr1	95186045	95186392	348	95186244	29	14.743	5.4662	12.6429		chr1	94743736	94743988	253	94743841	18	10.3466	5.31862	8.23447		chr1	96660356	96660592	237	96660435	38.85	16.3077	4.98176	14.1574		chr1	87645996	87646151	156	87646042	14	7.03446	4.21603	4.95941
chr1	95535207	95536201	995	95535938	213	301.774	51.4455	298.037		chr1	95118254	95118752	499	95118489	23	15.015	6.71826	12.849		chr1	96787848	96790248	2401	96789318	149.44	198.027	40.1095	194.851		chr1	88074173	88075800	1628	88075008	175	230.935	41.1283	227.114
chr1	95585297	95586784	1488	95585726	134	173.51	36.556	170.767		chr1	95186167	95186567	401	95186235	21	11.1363	5.17705	9.01544		chr1	96790428	96790709	282	96790446	21.92	6.40804	3.27395	4.37292		chr1	88111132	88112636	1505	88111619	183	201.204	27.3047	197.821
chr1	95751771	95753137	1367	95752241	121	125.374	22.2292	122.821		chr1	95535270	95536177	908	95535925	173	215.436	35.8133	211.808		chr1	97130392	97130552	161	97130517	17.93	7.44944	4.20912	5.39712		chr1	88112994	88113183	190	88113110	15	8.16329	4.67768	6.06676
chr1	96244237	96246995	2759	96246394	246	395.732	74.2425	389.459		chr1	95585358	95586578	1221	95586313	84	104.012	28.4863	101.342		chr1	97248877	97249073	197	97248951	19.93	6.46191	3.48753	4.42518		chr1	88159663	88161487	1825	88160525	216	265.047	36.2403	260.505
chr1	96453482	96453857	376	96453640	33	15.8742	5.32421	13.7658		chr1	95695171	95695641	471	95695480	19	12.9397	6.52524	10.7974		chr1	97307723	97309104	1382	97308333	165.38	171.371	23.7684	168.403		chr1	88287931	88289909	1979	88289258	204	241.176	32.8336	237.169
chr1	96454256	96455825	1570	96454985	222	310.039	50.1463	306.177		chr1	95751944	95753211	1268	95752243	167	225.11	42.6932	221.333		chr1	97338935	97341140	2206	97339742	137.48	123.234	17.3104	120.546		chr1	88290091	88290300	210	88290186	24	16.5635	7.28872	14.3726
chr1	96515903	96516140	238	96515998	25	18.0408	7.815	15.9159		chr1	95753344	95753756	413	95753477	45	39.4572	12.632	37.122		chr1	97844423	97844591	169	97844513	18.93	10.3363	5.5729	8.24408		chr1	88355481	88356074	594	88355910	129	141.927	25.4946	139.058
chr1	96517345	96517588	244	96517469	20	11.7867	5.68649	9.71415		chr1	96244193	96246923	2731	96246164	201	269.554	44.2595	264.812		chr1	97844733	97846355	1623	97845502	187.3	218.184	31.3827	214.807		chr1	88389239	88390604	1366	88389774	194	238.419	35.6084	234.465
chr1	96641661	96642037	377	96641846	110	140.535	33.3641	137.925		chr1	96453489	96454047	559	96453674	32	21.5532	7.82836	19.3321		chr1	97847367	97848392	1026	97847511	106.6	129.225	30.0891	126.507		chr1	88417315	88418031	717	88417721	163	230.48	47.4061	226.673
chr1	96660264	96660653	390	96660386	56	30.8659	6.96717	28.6651		chr1	96454235	96455783	1549	96454782	178	234.412	41.1083	230.469		chr1	97920140	97920302	163	97920199	19.93	6.46191	3.48753	4.42518		chr1	88418654	88419345	692	88418856	96	94.3138	19.0229	91.704
chr1	96787852	96790269	2418	96789240	176	252.351	50.173	249.142		chr1	96515915	96516136	222	96516043	31	18.2766	6.58635	16.0809		chr1	97951164	97953374	2211	97951936	214.2	208.394	21.5195	205.122		chr1	88588272	88589568	1297	88589329	194	245.843	38.2911	241.744
chr1	96790387	96790744	358	96790483	46	30.6716	8.56372	28.4715		chr1	96517330	96517655	326	96517502	33	16.4495	5.53322	14.2695		chr1	97966787	97966970	184	97966861	20.92	10.9285	5.48035	8.83047		chr1	88589655	88591014	1360	88590481	132	138.431	23.203	135.584
chr1	97307726	97309085	1360	97308426	180	239.056	42.0601	235.948		chr1	96641689	96642022	334	96641849	85	94.107	23.0847	91.4889		chr1	97985224	97987011	1788	97985875	207.22	220.627	26.0277	217.225		chr1	88631762	88633298	1537	88632503	200	240.259	33.9588	236.269
chr1	97338911	97341148	2238	97339888	152	176.296	29.6218	173.541		chr1	96660285	96660537	253	96660403	35	19.9482	6.54353	17.7388		chr1	98140381	98141661	1281	98141154	180.32	216.095	33.258	212.741		chr1	88694860	88695107	248	88694979	36	26.4142	9.0922	24.1493
chr1	97844271	97844592	322	97844472	26	19.1068	8.11558	16.9744		chr1	96787978	96790256	2279	96789245	133	142.688	24.3565	139.783		chr1	98210127	98211646	1520	98210967	182.32	210.331	30.5525	207.04		chr1	89183058	89183505	448	89183332	57	56.1703	16.4797	53.7428
chr1	97844723	97846356	1634	97845500	223	286.623	40.8143	283.075		chr1	96790371	96790795	425	96790480	24	13.8491	5.93058	11.6953		chr1	98301034	98301265	232	98301152	21.92	12.77	6.24256	10.6514		chr1	90306113	90306405	293	90306262	47	27.109	7.12296	24.8398
chr1	97847356	97848434	1079	97847511	129	173.132	39.075	170.39		chr1	97307796	97309230	1435	97308433	148	201.966	42.3806	198.524		chr1	98301457	98302232	776	98301780	76.71	82.6228	21.7313	80.125		chr1	90421501	90421903	403	90421802	19	11.0953	5.52212	8.95899
chr1	97951079	97953299	2221	97951859	247	292.478	34.0492	288.86		chr1	97339141	97341056	1916	97339799	126	159.353	34.0902	156.326		chr1	98302417	98303282	866	98302562	32.88	24.4619	9.4732	22.2523		chr1	90427784	90428947	1164	90428036	151	154.253	22.556	151.3
chr1	97985165	97987016	1852	97985889	248	294.076	34.1865	290.437		chr1	97844781	97846364	1584	97845511	167	205.549	34.5784	202.061		chr1	98352178	98352675	498	98352433	32.88	15.9754	5.64608	13.829		chr1	90429276	90429476	201	90429367	22	10.0202	4.51058	7.89692
chr1	98140260	98141634	1375	98141213	212	274.823	41.2382	271.407		chr1	97847349	97848269	921	97847508	94	120.602	31.8376	117.839		chr1	98391887	98396845	4959	98393005	197.26	290.041	55.441	285.415		chr1	93469807	93470527	721	93470133	45	22.9506	6.08579	20.7097
chr1	98210132	98211744	1613	98210924	221	320.916	55.2773	316.872		chr1	97951169	97953288	2120	97951941	202	229.524	29.9066	225.671		chr1	98400862	98402270	1409	98401698	180.32	250.139	46.9504	246.339		chr1	93788766	93789662	897	93789409	112	127.477	26.4062	124.695
chr1	98300979	98301162	184	98301054	16	8.99588	4.96024	6.95504		chr1	97966713	97966920	208	97966834	15	6.5114	3.79557	4.46023		chr1	98511350	98511974	625	98511623	22.91	12.1764	5.72104	10.0641		chr1	94522809	94523681	873	94523490	37	26.505	8.87996	24.239
chr1	98301458	98302244	787	98301849	92	110.952	27.9537	108.45		chr1	97985289	97986982	1694	97985945	197	242.875	35.9894	238.762		chr1	98516464	98516674	211	98516558	21.92	6.40804	3.27395	4.37292		chr1	94741809	94742854	1046	94742135	42	31.753	9.94172	29.4558
chr1	98302390	98303376	987	98302874	43	27.6368	8.0171	25.453		chr1	98140278	98141644	1367	98141167	183	200.545	27.1075	197.12		chr1	98516852	98517028	177	98516923	28.89	16.6413	6.6455	14.4887		chr1	95186078	95186516	439	95186366	18	7.56463	3.92824	5.47868
chr1	98352171	98352595	425	98352476	27	15.4417	6.0994	13.3362		chr1	98210149	98211553	1405	98210898	175	197.318	28.6425	193.932		chr1	98517387	98519285	1899	98517559	74.72	53.6034	10.8171	51.2373		chr1	95535287	95536178	892	95535924	175	200.651	29.735	197.275
chr1	98391543	98396888	5346	98392589	218	324.716	58.731	320.599		chr1	98301622	98302212	591	98301833	61	60.6769	17.1243	58.2287		chr1	98810789	98810999	211	98810884	21.92	10.9137	5.28179	8.8164		chr1	95536266	95536649	384	95536371	29	15.7619	5.88337	13.577
chr1	98400770	98402294	1525	98401675	221	335.592	61.9205	331.259		chr1	98302403	98303278	876	98302689	28	13.8837	5.27117	11.729		chr1	98882049	98882489	441	98882203	39.85	29.9844	10.1592	27.7406		chr1	95585265	95586842	1578	95586287	122	158.907	35.9597	155.921
chr1	98511044	98511203	160	98511092	17	7.28284	3.92104	5.26461		chr1	98352310	98352640	331	98352501	32	16.9697	5.88001	14.7863		chr1	99074890	99076509	1620	99075361	64.76	58.3088	15.1548	55.9223		chr1	95669172	95669426	255	95669223	16	9.01371	4.97004	6.90545
chr1	98511461	98511781	321	98511676	19	8.7615	4.35671	6.72203		chr1	98391609	98394005	2397	98392564	212	298.351	50.5285	292.683		chr1	99464502	99464820	319	99464617	19.93	11.2294	5.85149	9.12749		chr1	95695199	95695777	579	95695513	27	19.1345	7.86992	16.9224
chr1	98516833	98517054	222	98516945	31	20.8173	7.71944	18.6741		chr1	98394092	98394491	400	98394370	22	16.3939	7.70806	14.216		chr1	100026787	100027335	549	100026924	26.9	15.8004	6.67439	13.6551		chr1	95751737	95753121	1385	95752110	93	83.1136	15.8812	80.5579
chr1	98517406	98519249	1844	98518555	90	100.242	23.7635	97.7767		chr1	98394642	98396859	2218	98396431	147	192.759	38.6399	189.423		chr1	100157358	100159622	2265	100158120	190.29	244.828	39.7187	241.11		chr1	96126411	96126570	160	96126484	17	6.45414	3.53002	4.38923
chr1	98743679	98743838	160	98743813	17	4.84109	2.8187	2.86961		chr1	98400882	98402207	1326	98401695	182	241.345	42.0269	237.261		chr1	100539058	100541190	2133	100540363	188.29	273.15	52.9336	268.92		chr1	96191252	96191418	167	96191333	16	9.01371	4.97004	6.90545
chr1	98795514	98795821	308	98795652	24	9.14846	3.91486	7.10592		chr1	98510984	98511256	273	98511123	26	13.8153	5.55723	11.6625		chr1	100877426	100877637	212	100877460	16.94	8.31361	4.84374	6.24895		chr1	96244171	96247051	2881	96246163	198	247.448	37.2077	243.314
chr1	98810517	98811256	740	98810836	22	13.5179	6.16809	11.4294		chr1	98511478	98511874	397	98511699	29	17.3605	6.57319	15.1731		chr1	107008819	107010164	1346	107009343	201.24	267.334	43.428	263.225		chr1	96453468	96453847	380	96453610	29	18.326	7.0105	16.1199
chr1	98882126	98882483	358	98882274	20	7.86601	3.82634	5.83934		chr1	98516468	98516737	270	98516580	22	14.2792	6.56153	12.1215		chr1	107574766	107575373	608	107575082	23.91	6.41011	3.11377	4.37476		chr1	96453965	96455817	1853	96454769	194	245.843	38.2911	241.744
chr1	99074849	99076479	1631	99075306	66	52.7923	12.2079	50.4967		chr1	98517365	98519241	1877	98517633	78	88.9714	23.7445	86.3805		chr1	107575528	107577746	2219	107576415	192.28	241.662	37.6466	237.989		chr1	96517430	96517707	278	96517496	22	7.33492	3.41309	5.25253
chr1	99464482	99464791	310	99464641	18	11.0734	5.71096	9.00772		chr1	98795624	98795786	163	98795729	12	4.58323	3.13653	2.57589		chr1	107663225	107663543	319	107663429	27.9	19.056	8.08023	16.8837		chr1	96527837	96528115	279	96528012	27	10.6346	4.15506	8.50539
chr1	100026830	100027153	324	100027101	19	7.19074	3.64414	5.17478		chr1	98810782	98810992	211	98810888	21	14.4244	6.87223	12.2648		chr1	107772253	107773816	1564	107773526	192.28	187.995	21.4753	184.905		chr1	96641689	96642006	318	96641851	118	136.082	27.5131	133.249
chr1	100157327	100159623	2297	100158399	227	315.142	49.6665	311.197		chr1	98882016	98882452	437	98882156	25	17.0109	7.27811	14.8269		chr1	107773989	107775449	1461	107774444	174.35	197.89	29.2242	194.715		chr1	96660341	96660496	156	96660407	25	9.26595	3.85827	7.15415
chr1	100539026	100541213	2188	100540350	241	380.613	70.3157	374.997		chr1	99073393	99073620	228	99073488	15	9.36845	5.36213	7.26957		chr1	107775638	107775807	170	107775717	24.91	15.9905	7.24445	13.8429		chr1	96728826	96728987	162	96728926	19	9.42161	4.67367	7.30634
chr1	100877369	100877618	250	100877448	18	9.92335	5.09538	7.87118		chr1	99074811	99076443	1633	99075190	78	85.6385	22.1143	83.064		chr1	107878140	107879614	1475	107878625	124.53	99.8344	13.948	97.2586		chr1	96787915	96790280	2366	96789221	151	175.757	29.8091	172.637
chr1	100877758	100877960	203	100877833	14	6.75354	4.06178	4.74257		chr1	99464551	99464810	260	99464654	20	12.1549	5.87848	10.0203		chr1	107926345	107929374	3030	107927895	179.33	191.827	25.7609	188.703		chr1	96790362	96790737	376	96790454	34	25.4765	9.17759	23.2175
chr1	107008806	107010162	1357	107009473	222	314.098	51.8199	310.173		chr1	100026622	100027579	958	100026986	25	16.8212	7.18116	14.6384		chr1	108085708	108087235	1528	108086747	96.64	86.3318	16.2728	83.8173		chr1	97248735	97248989	255	97248849	23	10.7912	4.70669	8.65775
chr1	107574835	107575043	209	107574945	21	11.367	5.28879	9.29797		chr1	100157398	100159495	2098	100158141	170	181.203	25.1923	177.987		chr1	108177776	108178348	573	108178000	46.82	38.1294	11.8936	35.8406		chr1	97307776	97309184	1409	97308420	166	215.457	39.0251	211.886
chr1	107575487	107577758	2272	107576411	201	265.534	42.6679	262.21		chr1	100539043	100541123	2081	100540381	171	191.196	27.9916	187.877		chr1	108237362	108239089	1728	108238167	176.34	215.232	34.5418	211.888		chr1	97339176	97340727	1552	97339830	126	146.614	28.5195	143.715
chr1	107663347	107663519	173	107663427	20	12.9682	6.31212	10.8834		chr1	100877419	100877604	186	100877504	19	13.2238	6.68528	11.077		chr1	108291696	108292682	987	108292232	120.55	152.292	33.9894	149.448		chr1	97844786	97846357	1572	97845785	185	247.263	43.0037	243.137
chr1	107772266	107775457	3192	107774467	227	293.435	41.5431	289.809		chr1	107008866	107010120	1255	107009479	189	239.661	38.1274	235.611		chr1	108551545	108551907	363	108551836	24.91	13.9547	6.19771	11.8258		chr1	97847358	97848279	922	97847504	98	119.004	28.9432	116.269
chr1	107775628	107775832	205	107775746	32	25.8147	9.91904	23.6407		chr1	107575675	107577547	1873	107576358	150	169.635	27.9496	166.526		chr1	108552032	108552219	188	108552148	27.9	16.747	6.91273	14.594		chr1	97920107	97920537	431	97920262	25	6.25491	2.82663	4.19493
chr1	107878165	107879684	1520	107879075	126	96.301	12.7299	93.8499		chr1	107772904	107773834	931	107773540	163	170.963	24.161	167.842		chr1	108552382	108552915	534	108552588	29.89	16.1106	6.20859	13.9612		chr1	97951241	97953279	2039	97951942	220	235.073	26.3773	231.181
chr1	107926315	107929296	2982	107928078	209	282.991	45.7455	279.488		chr1	107774016	107775437	1422	107774440	178	225.437	37.4976	221.651		chr1	108553164	108553722	559	108553307	31.88	17.8356	6.57605	15.6729		chr1	97966724	97966961	238	97966813	28	17.363	6.77681	15.165
chr1	108085669	108087335	1667	108086840	124	99.3357	13.7682	96.8741		chr1	107878191	107879561	1371	107878682	100	90.3387	16.4369	87.7403		chr1	109585898	109587465	1568	109586685	209.21	263.752	38.5573	259.713		chr1	97985287	97987006	1720	97986056	217	253.734	32.3501	249.466
chr1	108177711	108178295	585	108177982	32	23.7002	8.84987	21.5387		chr1	107926315	107929267	2953	107927873	166	216.856	39.6162	213.208		chr1	109661502	109662761	1260	109662062	121.54	110.644	17.5062	108.018		chr1	98140277	98141659	1383	98141241	192	227.429	32.6072	223.668
chr1	108237331	108239086	1756	108238171	198	260.341	42.0342	257.064		chr1	108085827	108087268	1442	108086733	80	69.7708	14.7229	67.2763		chr1	109721429	109723132	1704	109722036	152.43	178.913	30.6855	175.891		chr1	98210163	98211558	1396	98210963	174	177.941	23.1525	174.799
chr1	108291528	108292707	1180	108292236	116	150.687	35.1675	148.039		chr1	108177739	108178319	581	108178074	21	5.92182	2.96062	3.88164		chr1	109757062	109758211	1150	109757963	221.17	321.425	55.5423	315.86		chr1	98352385	98352639	255	98352431	27	6.49845	2.79495	4.43255
chr1	108551498	108552990	1493	108552104	47	40.3188	12.3951	38.0748		chr1	108237404	108239070	1667	108238146	148	185.721	35.0627	182.459		chr1	109758500	109759166	667	109758653	44.83	38.6787	12.8163	36.3867		chr1	98391949	98393977	2029	98392997	191	213.336	28.4918	209.793
chr1	108553153	108553657	505	108553269	56	51.7124	14.7192	49.4211		chr1	108290785	108291012	228	108291002	14	4.87845	3.08735	2.86358		chr1	109793117	109793990	874	109793583	85.68	66.038	12.3826	63.6155		chr1	98394717	98396842	2126	98396425	150	185.156	33.909	181.948
chr1	109585873	109587461	1589	109586690	216	284.924	43.2143	281.397		chr1	108291245	108292710	1466	108292001	86	82.9614	17.9066	80.4003		chr1	110024967	110025155	189	110025101	22.91	14.0303	6.68727	11.8998		chr1	98400913	98402255	1343	98401693	187	234.143	36.9166	230.266
chr1	109661560	109662669	1110	109662045	113	105.36	17.8518	102.878		chr1	108377243	108377465	223	108377349	28	14.9245	5.69956	12.7598		chr1	110025778	110026100	323	110025892	22.91	14.0303	6.68727	11.8998		chr1	98511006	98511221	216	98511128	23	9.22986	4.05478	7.11881
chr1	109721424	109723163	1740	109722041	176	225.83	38.5569	222.81		chr1	108550551	108552973	2423	108552127	135	186.908	42.4828	183.633		chr1	110026210	110026616	407	110026432	94.64	70.737	11.9556	68.2926		chr1	98511645	98511846	202	98511717	18	6.93466	3.63953	4.86054
chr1	109757178	109758219	1042	109757964	233	354.846	63.3638	350.043		chr1	108553116	108553972	857	108553260	77	87.7379	23.5926	85.1541		chr1	110272813	110274259	1447	110273595	196.26	251.123	39.4526	247.305		chr1	98516525	98516732	208	98516546	13	5.39757	3.46205	3.3557
chr1	109758529	109758895	367	109758655	31	24.662	9.61847	22.4949		chr1	109586025	109587397	1373	109586717	186	237.162	38.489	233.166		chr1	110276459	110277587	1129	110277079	94.64	103.977	23.9111	101.382		chr1	98516809	98517035	227	98516937	21	11.0615	5.14103	8.92555
chr1	109793137	109793853	717	109793553	91	92.5615	20.0409	90.1227		chr1	109661521	109662613	1093	109662029	106	128.447	29.5532	125.635		chr1	110277678	110278735	1058	110278143	99.63	82.734	14.3751	80.2357		chr1	98517401	98519249	1849	98518563	58	34.7484	7.80568	32.4334
chr1	110024970	110025217	248	110025091	35	29.3487	10.8208	27.1562		chr1	109721549	109723090	1542	109721985	130	130.957	21.3192	128.13		chr1	110280007	110280566	560	110280144	39.85	19.3229	5.83576	17.1492		chr1	98810574	98811115	542	98810836	16	7.52387	4.1775	5.43867
chr1	110025742	110026632	891	110026410	126	107.835	15.5233	105.344		chr1	109757181	109758195	1015	109757940	194	193.694	22.3699	190.348		chr1	110286037	110286258	222	110286156	22.91	9.94997	4.65795	7.8638		chr1	98882024	98882466	443	98882319	41	35.7749	12.1406	33.454
chr1	110272772	110274310	1539	110273597	209	282.991	45.7455	279.488		chr1	109758490	109758939	450	109758725	38	31.395	10.9172	29.107		chr1	110289030	110289618	589	110289427	33.87	25.5834	9.75179	23.3656		chr1	99074894	99075798	905	99075358	61	44.7028	10.4748	42.3328
chr1	110276401	110278678	2278	110278160	148	153.946	23.3326	151.285		chr1	109793155	109793832	678	109793604	68	55.041	12.5286	52.622		chr1	111032636	111033363	728	111033054	61.77	44.2974	10.4613	41.9766		chr1	99075991	99076459	469	99076176	37	23.1684	7.45226	20.9256
chr1	110279964	110280586	623	110280129	42	26.6444	7.83489	24.4661		chr1	110024938	110025208	271	110025079	59	58.3988	16.7956	55.9619		chr1	111306770	111307514	745	111307378	41.84	27.556	8.56856	25.3266		chr1	99464537	99464866	330	99464666	24	13.6621	5.84208	11.4974
chr1	110285931	110286151	221	110286020	20	9.53249	4.57455	7.48351		chr1	110025815	110026631	817	110026423	115	72.1416	9.22422	69.6365		chr1	111307666	111308487	822	111307889	74.72	59.1138	12.6199	56.7227		chr1	100026681	100027579	899	100027007	41	27.1515	8.23671	24.8817
chr1	110289055	110289629	575	110289201	30	23.5226	9.31789	21.3622		chr1	110272858	110274152	1295	110273591	161	185.187	29.4459	181.929		chr1	111317295	111321140	3846	111318933	217.18	266.462	36.364	262.364		chr1	100157375	100159454	2080	100158142	191	193.089	22.916	189.798
chr1	111032650	111033420	771	111032844	40	28.2832	8.93126	26.0955		chr1	110276350	110278754	2405	110277835	111	126.868	26.569	124.066		chr1	111321717	111322011	295	111321858	29.89	16.0393	6.17755	13.8908		chr1	100539074	100541107	2034	100540358	200	227.157	29.8274	223.404
chr1	111296132	111296324	193	111296249	20	9.53249	4.57455	7.48351		chr1	110279911	110280575	665	110280197	40	27.1151	8.43876	24.8542		chr1	111322382	111322550	169	111322441	17.93	9.4652	5.29431	7.38328		chr1	100877335	100877953	619	100877449	28	19.6295	7.86815	17.4124
chr1	111306808	111307543	736	111307338	71	65.3523	15.6842	63.0094		chr1	110289136	110289547	412	110289422	22	9.8329	4.42909	7.72772		chr1	111323802	111324049	248	111323893	13.95	6.22511	4.17994	4.19192		chr1	107008866	107010044	1179	107009325	193	244.165	38.0948	240.098
chr1	111307687	111308608	922	111307887	89	81.4121	16.3986	79.0129		chr1	111032660	111033266	607	111033023	46	39.3798	12.2708	37.0448		chr1	111324172	111324333	162	111324250	23.91	9.09299	4.1517	7.01712		chr1	107575721	107577593	1873	107576365	178	200.498	28.6694	197.125
chr1	111317208	111321168	3961	111319014	248	357.78	55.9929	352.897		chr1	111306791	111307545	755	111307417	35	27.8846	10.0774	25.6194		chr1	111351319	111351795	477	111351525	82.69	68.7264	13.9482	66.291		chr1	107663215	107663575	361	107663462	35	18.5494	6.01221	16.3414
chr1	111321680	111322031	352	111321819	47	35.9722	10.4561	33.7467		chr1	111307677	111308556	880	111307905	80	74.9178	16.6717	72.3976		chr1	111397137	111398083	947	111397689	110.58	96.4533	15.9407	93.8936		chr1	107771824	107771990	167	107771950	17	7.86509	4.2063	5.77342
chr1	111322368	111322574	207	111322472	22	14.9429	6.91327	12.8409		chr1	111317112	111321121	4010	111318879	201	249.36	36.6779	245.105		chr1	111403112	111403274	163	111403182	19.93	6.55716	3.52929	4.51962		chr1	107772259	107772538	280	107772377	43	38.2713	12.7187	35.9362
chr1	111323343	111323502	160	111323399	19	12.0103	6.01154	9.93403		chr1	111321736	111322029	294	111321886	42	36.228	12.0369	33.9108		chr1	111403376	111403542	167	111403447	23.91	7.60524	3.5586	5.55099		chr1	107772924	107773800	877	107773555	194	197.348	23.2741	194.011
chr1	111323781	111324322	542	111324212	24	9.14846	3.91486	7.10592		chr1	111323942	111324303	362	111324030	21	13.0894	6.1584	10.9437		chr1	111680840	111682293	1454	111681450	180.32	194.804	26.3436	191.657		chr1	107773996	107775429	1434	107774223	187	222.566	32.7982	218.884
chr1	111351350	111351850	501	111351547	77	81.705	20.6789	79.3042		chr1	111347342	111347504	163	111347414	17	9.11139	4.84532	7.0168		chr1	111685196	111687165	1970	111686049	174.35	173.181	21.9181	170.201		chr1	107878182	107879782	1601	107879083	133	129.091	19.8849	126.3
chr1	111397102	111398242	1141	111397706	122	125.591	21.98	123.038		chr1	111351419	111351767	349	111351575	56	38.2542	9.27627	35.9252		chr1	111851808	111852040	233	111851935	16.94	8.61718	5.01571	6.54728		chr1	107926319	107929374	3056	107927766	164	201.036	34.1136	197.657
chr1	111403261	111403561	301	111403408	45	23.6898	6.31558	21.5286		chr1	111397138	111398198	1061	111397707	121	102.382	15.1103	99.7204		chr1	111853113	111853342	230	111853198	16.94	8.61718	5.01571	6.54728		chr1	108085692	108087248	1557	108086707	84	57.8384	10.1451	55.4025
chr1	111552316	111552475	160	111552379	14	7.55777	4.50866	5.53459		chr1	111403075	111403519	445	111403186	21	11.4063	5.30798	9.28021		chr1	111854628	111854786	159	111854701	17.93	9.4652	5.29431	7.38328		chr1	108177755	108178016	262	108177889	26	18.0938	7.58885	15.8895
chr1	111680643	111682376	1734	111681444	213	254.389	33.8923	251.165		chr1	111681123	111682204	1082	111681450	160	159.524	21.6663	156.495		chr1	111854954	111857782	2829	111856919	202.24	272.929	45.1846	268.706		chr1	108178160	108178350	191	108178232	35	23.1375	7.85856	20.8957
chr1	111685156	111687195	2040	111686056	172	178.19	23.7521	175.427		chr1	111685215	111687087	1873	111686095	131	159.723	31.8479	156.694		chr1	111968582	111968973	392	111968859	40.85	22.9833	6.97443	20.7829		chr1	108237392	108239053	1662	108238168	167	205.952	34.7339	202.51
chr1	111851855	111852103	249	111851992	18	11.0734	5.71096	9.00772		chr1	111846367	111846584	218	111846473	14	8.45833	5.02699	6.37314		chr1	111975597	111975913	317	111975802	15.94	6.9063	4.23503	4.86298		chr1	108291748	108292663	916	108292241	113	129.018	26.6399	126.228
chr1	111853142	111853348	207	111853237	17	10.1585	5.41039	8.10235		chr1	111851783	111852030	248	111851936	18	8.76858	4.50724	6.6782		chr1	111975990	111976280	291	111976163	29.89	19.3689	7.72193	17.1944		chr1	108551261	108552973	1713	108552139	66	65.6646	17.5685	63.1904
chr1	111854139	111857938	3800	111856903	233	334.348	54.376	330.041		chr1	111854438	111854685	248	111854525	15	8.37195	4.79392	6.28876		chr1	111976812	111977395	584	111977011	114.57	110.237	19.2616	107.612		chr1	108553136	108553724	589	108553411	66	39.563	7.99674	37.2212
chr1	111968570	111968981	412	111968822	30	11.8054	4.25615	9.73259		chr1	111854971	111855290	320	111855153	66	69.7439	19.5227	67.2499		chr1	111996860	111998227	1368	111997050	175.34	216.061	35.2683	212.709		chr1	109586022	109587459	1438	109586684	184	214.743	31.2556	211.181
chr1	111975585	111975872	288	111975735	24	15.4283	6.70445	13.3238		chr1	111855397	111857899	2503	111856835	180	227.085	37.2541	223.272		chr1	112701830	112702776	947	112702307	158.4	207.902	39.8512	204.633		chr1	109661292	109663363	2072	109662315	172	221.948	38.8493	218.278
chr1	111975965	111976331	367	111976110	42	35.4234	11.6438	33.2012		chr1	111968483	111968928	446	111968792	37	30.2135	10.6372	27.9333		chr1	112703535	112703736	202	112703640	47.82	42.4635	13.6521	40.1519		chr1	109677050	109677212	163	109677155	24	9.93988	4.22373	7.81874
chr1	111976789	111977390	602	111976976	126	132.599	23.1403	130.019		chr1	111976064	111976313	250	111976182	25	18.2755	7.93973	16.0806		chr1	112703943	112704595	653	112704172	75.72	76.2998	19.1789	73.8311		chr1	109721469	109723077	1609	109722548	153	177.005	29.4993	173.874
chr1	111996414	111996694	281	111996635	17	8.10671	4.32719	6.07683		chr1	111976827	111977380	554	111976997	76	82.669	21.5544	80.1094		chr1	112707223	112707805	583	112707601	41.84	34.9797	11.9805	32.7072		chr1	109723450	109723614	165	109723523	20	12.5176	6.07029	10.3656
chr1	111996856	111998464	1609	111997310	204	274.176	44.6563	270.768		chr1	111996868	111998098	1231	111997087	162	209.278	38.3572	205.74		chr1	112729076	112729848	773	112729599	125.53	125.459	21.0881	122.759		chr1	109757128	109758193	1066	109757951	202	177.802	17.4134	174.663
chr1	112024526	112024693	168	112024633	16	8.66539	4.77996	6.62801		chr1	112024252	112024678	427	112024601	14	4.13107	2.72647	2.13798		chr1	112729998	112731861	1864	112730258	213.2	259.916	35.6999	255.948		chr1	109758496	109758860	365	109758724	41	30.8747	9.8147	28.5827
chr1	112701702	112702778	1077	112702300	172	240.3	46.8459	237.183		chr1	112701839	112702780	942	112702292	122	134.617	25.3163	131.765		chr1	112777089	112778102	1014	112777568	214.2	261.549	35.8659	257.55		chr1	109793160	109794029	870	109793592	88	72.6907	13.6936	70.1843
chr1	112703518	112703750	233	112703643	55	55.3045	16.8323	52.9992		chr1	112703525	112703748	224	112703618	46	36.9387	11.1495	34.6172		chr1	112815563	112817473	1911	112817070	104.61	110.479	22.6771	107.853		chr1	110025917	110026107	191	110026014	27	14.06	5.49821	11.8917
chr1	112703950	112704536	587	112704127	105	125.613	28.7033	123.059		chr1	112703988	112704351	364	112704175	70	57.4675	12.9053	55.0358		chr1	113502391	113502865	475	113502788	22.91	10.2238	4.78279	8.13337		chr1	110026184	110026636	453	110026383	117	74.5491	9.45699	72.0332
chr1	112707338	112707809	472	112707577	41	36.7292	12.6242	34.5005		chr1	112707361	112707736	376	112707609	32	15.6272	5.37047	13.4553		chr1	113820141	113820491	351	113820279	49.81	45.0317	14.2093	42.7076		chr1	110272892	110274252	1361	110273596	186	217.901	31.5935	214.292
chr1	112729101	112729861	761	112729643	172	202.695	31.5218	199.811		chr1	112729148	112729855	708	112729604	122	119.803	20.0172	117.043		chr1	114235474	114237025	1552	114236178	219.18	317.031	54.7567	311.609		chr1	110276439	110278709	2271	110278129	113	129.018	26.6399	126.228
chr1	112729965	112731845	1881	112730221	237	292.14	37.2695	288.524		chr1	112729989	112731543	1555	112730208	209	273.695	42.1408	268.844		chr1	114430729	114432476	1748	114431929	150.43	124.727	15.1435	122.032		chr1	110279952	110280627	676	110280114	41	19.6184	5.55659	17.4015
chr1	112777081	112778118	1038	112777556	235	329.632	51.4092	325.423		chr1	112777075	112778030	956	112777557	201	269.554	44.2595	264.812		chr1	114674434	114674592	159	114674571	13.95	6.22511	4.17994	4.19192		chr1	110285865	110286295	431	110286156	21	11.0615	5.14103	8.92555
chr1	112815610	112817379	1770	112817027	106	114.23	23.3084	111.716		chr1	112815606	112815768	163	112815640	14	4.13107	2.72647	2.13798		chr1	115290725	115290920	196	115290860	14.94	6.13667	3.96515	4.10717		chr1	110289270	110289581	312	110289453	39	22.1053	6.68024	19.8707
chr1	113502342	113502798	457	113502675	15	7.5324	4.33257	5.5112		chr1	112815954	112817392	1439	112817029	69	65.6419	16.4724	63.1691		chr1	115419679	115420727	1049	115420535	82.69	76.3411	16.7379	73.8716		chr1	110289678	110289870	193	110289757	16	7.12071	3.97262	5.04368
chr1	113724408	113724574	167	113724500	16	8.33699	4.60335	6.3047		chr1	112882935	112883168	234	112883103	275	7.12142	1.39093	5.05934		chr1	115475641	115475799	159	115475664	13.95	6.22511	4.17994	4.19192		chr1	111032644	111033319	676	111032997	56	47.4029	12.8001	45.0191
chr1	113820187	113820435	249	113820330	45	33.7277	10.0204	31.5134		chr1	113204134	113204522	389	113204257	277	8.27627	1.43353	6.19377		chr1	115476855	115477875	1021	115477726	47.82	33.8953	9.76407	31.6281		chr1	111306760	111308628	1869	111307866	105	116.797	24.7704	114.074
chr1	114235487	114237031	1545	114236124	234	327.814	51.1914	323.642		chr1	113502420	113502708	289	113502564	15	7.03213	4.06602	4.97058		chr1	115478101	115480945	2845	115480182	186.3	216.609	31.2167	213.248		chr1	111317314	111319865	2552	111318990	222	272.523	36.4635	267.782
chr1	114430682	114432529	1848	114431949	147	152.504	23.176	149.849		chr1	113820182	113820454	273	113820302	36	23.0705	7.61547	20.8382		chr1	115481275	115482235	961	115481700	90.66	92.1457	20.3778	89.6053		chr1	111320436	111320855	420	111320718	29	21.9225	8.77065	19.6886
chr1	115419699	115420736	1038	115420557	87	93.3718	21.9117	90.9307		chr1	114144639	114144882	244	114144738	23	11.3221	4.93976	9.19656		chr1	115553738	115554419	682	115554009	27.9	14.2995	5.77904	12.1672		chr1	111351403	111351755	353	111351552	81	54.668	9.78705	52.2483
chr1	115476255	115476443	189	115476332	18	11.0734	5.71096	9.00772		chr1	114235538	114236986	1449	114236151	180	241.139	42.9374	237.063		chr1	115800624	115800798	175	115800725	24.91	15.9905	7.24445	13.8429		chr1	111397232	111398041	810	111397698	87	61.0544	10.5032	58.603
chr1	115476845	115477872	1028	115477723	49	38.2523	10.8918	36.0165		chr1	114430832	114432460	1629	114431939	130	149.556	28.0585	146.604		chr1	115835350	115837384	2035	115836369	185.3	161.204	16.9367	158.305		chr1	111403087	111403564	478	111403398	42	30.4774	9.38661	28.1871
chr1	115478084	115481033	2950	115480163	227	315.142	49.6665	311.197		chr1	115290651	115290916	266	115290812	14	5.80842	3.55835	3.77183		chr1	115883376	115883794	419	115883671	46.82	40.2647	12.915	37.9645		chr1	111413250	111413449	200	111413381	24	12.8653	5.47261	10.709
chr1	115481258	115482241	984	115481736	94	101.905	22.838	99.4343		chr1	115419704	115420719	1016	115420176	62	62.5457	17.6354	60.088		chr1	116205047	116205378	332	116205119	19.93	10.0802	5.23129	7.99224		chr1	111680861	111682209	1349	111681466	190	201.089	25.2692	197.709
chr1	115553814	115554116	303	115553971	45	39.0939	12.4561	36.8555		chr1	115476812	115477041	230	115476938	28	23.1505	9.71886	20.9171		chr1	116213639	116214176	538	116213937	113.57	125.916	25.4721	123.214		chr1	111685204	111687133	1930	111686035	161	179.129	27.3697	175.977
chr1	115554220	115554389	170	115554309	20	6.57088	3.28848	4.56622		chr1	115477141	115477876	736	115477556	55	37.209	9.11353	34.8864		chr1	116395075	116395327	253	116395178	21.92	8.6236	4.20353	6.55359		chr1	111854535	111854769	235	111854630	19	10.4926	5.2094	8.3651
chr1	115800338	115800502	165	115800365	19	12.0103	6.01154	9.93403		chr1	115478112	115481012	2901	115480173	167	218.574	39.8535	214.9		chr1	116395605	116396333	729	116396043	36.86	22.5515	7.57231	20.3537		chr1	111854996	111855285	290	111855150	75	76.6496	19.1575	74.1248
chr1	115835316	115837380	2065	115836018	205	265.982	41.0237	262.655		chr1	115481292	115482272	981	115481777	63	65.6741	18.7632	63.2012		chr1	116402110	116402501	392	116402234	28.89	20.1088	8.35883	17.9289		chr1	111855384	111857842	2459	111856938	212	268.294	38.8953	263.664
chr1	115883393	115883801	409	115883674	34	27.4754	10.1696	25.2923		chr1	115835299	115837211	1913	115836031	161	205.389	37.2042	201.904		chr1	116426440	116430170	3731	116429036	174.35	184.465	25.0493	181.401		chr1	111932180	111932419	240	111932289	15	8.16329	4.67768	6.06676
chr1	116136518	116136764	247	116136617	17	10.1585	5.41039	8.10235		chr1	115883379	115883862	484	115883634	41	39.493	14.0756	37.1574		chr1	116430264	116430559	296	116430350	17.93	8.759	4.90229	6.68659		chr1	111968477	111968990	514	111968822	65	60.0967	15.4231	57.65
chr1	116213624	116214180	557	116213928	92	98.9531	22.3572	96.4926		chr1	116205136	116205328	193	116205271	15	8.45332	4.83952	6.36945		chr1	116455000	116455204	205	116455086	25.9	16.9962	7.52305	14.8395		chr1	111975583	111975780	198	111975633	16	5.80519	3.33391	3.75247
chr1	116395031	116395376	346	116395351	21	6.08294	3.02049	4.08419		chr1	116213597	116214180	584	116213930	89	87.0509	18.5241	84.4688		chr1	116455321	116455886	566	116455542	47.82	42.4635	13.6521	40.1519		chr1	111976066	111976223	158	111976158	20	11.5094	5.54374	9.3688
chr1	116395504	116396307	804	116395785	45	31.6465	9.16063	29.4426		chr1	116392473	116392790	318	116392704	17	9.47488	5.03869	7.37487		chr1	116499564	116499978	415	116499673	25.9	7.54459	3.36284	5.49134		chr1	111976840	111977382	543	111976983	68	68.7007	18.2151	66.2131
chr1	116402124	116402322	199	116402219	18	11.0734	5.71096	9.00772		chr1	116395079	116396357	1279	116395801	54	33.6318	8.10278	31.3304		chr1	116519699	116519882	184	116519798	24.91	15.9905	7.24445	13.8429		chr1	111996864	111998093	1230	111997045	178	193.697	26.5627	190.4
chr1	116405649	116405832	184	116405722	20	12.9682	6.31212	10.8834		chr1	116402112	116402525	414	116402205	24	12.1365	5.14559	10.0025		chr1	116887900	116888147	248	116888013	31.88	23.3532	9.1946	21.1507		chr1	112024557	112024719	163	112024652	19	6.57079	3.37898	4.50168
chr1	116426441	116430613	4173	116429276	190	253.105	42.9504	249.89		chr1	116410311	116410601	291	116410440	23	17.4781	8.04319	15.289		chr1	117692293	117693090	798	117692696	38.85	22.3711	7.10284	20.1751		chr1	112701862	112702776	915	112702302	158	174.584	26.8629	171.473
chr1	116431530	116431768	239	116431629	21	11.367	5.28879	9.29797		chr1	116426637	116426891	255	116426762	20	14.2812	7.03779	12.1226		chr1	117693180	117693377	198	117693280	30.88	17.0045	6.40884	14.8476		chr1	112703531	112703733	203	112703628	50	36.688	10.0017	34.3618
chr1	116452848	116453011	164	116452922	16	9.26669	5.10981	7.22108		chr1	116426971	116430165	3195	116429033	159	192.511	32.9318	189.177		chr1	117693789	117694171	383	117694072	23.91	11.0053	4.98204	8.9057		chr1	112703979	112704548	570	112704172	94	84.3997	16.0502	81.8379
chr1	116454980	116455215	236	116455102	29	22.3969	9.01731	20.243		chr1	116454973	116455156	184	116455066	18	10.3466	5.31862	8.23447		chr1	117750895	117752139	1245	117751831	56.79	52.5971	15.3419	50.2364		chr1	112707046	112707774	729	112707471	51	35.3831	9.27887	33.0646
chr1	116455318	116456000	683	116455465	47	44.4777	14.4277	42.2156		chr1	116455412	116455739	328	116455531	32	27.9561	11.0594	25.6896		chr1	117752343	117752506	164	117752436	23.91	13.5895	6.22755	11.4627		chr1	112729175	112729877	703	112729674	110	92.4024	14.6853	89.8018
chr1	116457579	116457738	160	116457667	18	11.0734	5.71096	9.00772		chr1	116499625	116499905	281	116499778	21	7.52661	3.58032	5.45687		chr1	117752926	117753260	335	117752988	19.93	7.99138	4.18503	5.92975		chr1	112730006	112731374	1369	112730226	202	243.489	34.2966	239.434
chr1	116499672	116499996	325	116499715	19	4.20396	2.44462	2.24987		chr1	116519690	116519875	186	116519776	19	13.2545	6.70266	11.1061		chr1	117827378	117827539	162	117827436	16.94	8.61718	5.01571	6.54728		chr1	112777078	112778011	934	112777558	228	298.232	42.817	292.693
chr1	116519667	116519906	240	116519772	47	44.4777	14.4277	42.2156		chr1	117677364	117677844	481	117677491	20	8.98629	4.32229	6.89288		chr1	117952301	117953105	805	117952705	114.57	110.237	19.2616	107.612		chr1	112815919	112817404	1486	112817058	87	84.5264	18.1939	81.9643
chr1	116887948	116888136	189	116888041	22	14.9429	6.91327	12.8409		chr1	117692270	117693401	1132	117692736	41	35.0042	11.7569	32.6946		chr1	117953243	117954608	1366	117954014	136.49	130.68	19.641	127.954		chr1	113502533	113502808	276	113502769	25	9.26595	3.85827	7.15415
chr1	117692069	117692864	796	117692447	29	18.7599	7.21199	16.6299		chr1	117693746	117693923	178	117693848	19	7.17039	3.63529	5.10687		chr1	118217116	118217504	389	118217343	37.86	13.7765	4.31753	11.6491		chr1	113820181	113820463	283	113820318	58	41.4207	9.96799	39.0683
chr1	117693131	117693333	203	117693273	19	8.7615	4.35671	6.72203		chr1	117750962	117752085	1124	117751426	35	19.9482	6.54353	17.7388		chr1	118268774	118268935	162	118268842	16.94	8.1319	4.74194	6.0691		chr1	114144531	114144937	407	114144790	21	9.26737	4.31447	7.15457
chr1	117750894	117752154	1261	117751958	56	53.2335	15.4348	50.9366		chr1	117752919	117753402	484	117753281	17	5.88526	3.27176	3.8471		chr1	118299492	118301965	2474	118301129	183.31	243.445	42.4779	239.744		chr1	114235540	114236658	1119	114236132	205	234.912	30.5694	231.023
chr1	117752332	117752501	170	117752409	21	10.3233	4.79239	8.26509		chr1	117952390	117953074	685	117952698	60	54.6963	14.7176	52.279		chr1	118371870	118372452	583	118372150	32.88	21.6971	8.10443	19.5055		chr1	114236818	114236975	158	114236870	22	11.9103	5.37471	9.76486
chr1	117752866	117753294	429	117753139	28	19.5987	7.85278	17.463		chr1	117953236	117954613	1378	117953967	109	92.0581	14.8031	89.4506		chr1	118473554	118474138	585	118473940	30.88	12.3086	4.55486	10.1949		chr1	114430394	114430569	176	114430471	20	8.31724	4.02264	6.21906
chr1	117827049	117827244	196	117827124	22	9.27488	4.19076	7.22844		chr1	118217158	118217546	389	118217413	37	25.6996	8.52176	23.4486		chr1	118474897	118476577	1681	118475923	182.32	210.331	30.5525	207.04		chr1	114430680	114432477	1798	114431913	133	141.422	23.9109	138.557
chr1	117831039	117831198	160	117831153	16	9.26669	5.10981	7.22108		chr1	118299497	118302143	2647	118301193	179	225.413	37.0482	221.628		chr1	118535718	118536843	1126	118536415	188.29	237.646	37.8585	234.026		chr1	114542075	114542247	173	114542191	23	7.96153	3.56148	5.86847
chr1	117952327	117953125	799	117952693	109	108.404	20.0428	105.909		chr1	118371825	118372537	713	118372285	41	30.4937	9.64553	28.2111		chr1	118537002	118538241	1240	118537289	215.19	284.262	43.4556	279.781		chr1	114674470	114674785	316	114674586	26	9.94254	4.00667	7.8208
chr1	117953231	117954622	1392	117953888	150	156.839	23.6458	154.167		chr1	118473532	118474153	622	118473958	43	25.3065	7.16063	23.0585		chr1	118538324	118538727	404	118538442	29.89	21.1763	8.63742	18.9879		chr1	115416898	115417255	358	115417062	35	28.7719	10.5248	26.492
chr1	118217115	118217554	440	118217388	38	26.1766	8.49559	24.0006		chr1	118474909	118476535	1627	118475789	164	172.418	24.3083	169.284		chr1	118653519	118653931	413	118653818	20.92	12.1433	6.13008	10.0314		chr1	115417934	115418203	270	115418080	34	20.298	6.86393	18.0759
chr1	118299462	118302307	2846	118300618	213	269.729	38.9922	266.364		chr1	118535778	118536843	1066	118536407	166	213.848	38.3524	210.244		chr1	118654293	118655031	739	118654722	54.79	48.141	13.9485	45.8016		chr1	115418479	115418638	160	115418551	22	14.5879	6.72417	12.4138
chr1	118371758	118372577	820	118372198	30	22.2138	8.64655	20.0614		chr1	118537040	118538238	1199	118537631	202	239.63	33.0365	235.581		chr1	118655164	118658862	3699	118657818	190.29	195.877	23.9107	192.721		chr1	115419612	115420696	1085	115420176	104	115.288	24.5367	112.572
chr1	118473166	118473361	196	118473263	23	15.9582	7.21385	13.8479		chr1	118538422	118538707	286	118538555	20	14.2812	7.03779	12.1226		chr1	118658965	118659123	159	118659072	21.92	12.4741	6.08444	10.3599		chr1	115440815	115440970	156	115440854	18	5.01606	2.81951	2.98523
chr1	118473512	118474151	640	118473984	43	24.533	6.89015	22.3672		chr1	118556759	118557073	315	118556968	16	7.23999	4.03279	5.17481		chr1	118827152	118827385	234	118827287	37.86	26.2324	8.95547	24.0113		chr1	115476866	115477042	177	115476961	27	19.7483	8.18594	17.5302
chr1	118474852	118476619	1768	118475858	210	284.76	45.9633	281.237		chr1	118560106	118560268	163	118560194	13	6.23234	3.91898	4.18628		chr1	118878297	118878519	223	118878402	30.88	22.2579	8.91601	20.0623		chr1	115477353	115477858	506	115477544	64	40.6266	8.59948	38.2786
chr1	118535768	118536905	1138	118536620	199	265.415	43.5671	262.092		chr1	118582303	118582510	208	118582435	35	16.5602	5.30364	14.3795		chr1	118887189	118887398	210	118887279	36.86	27.0443	9.60587	24.8173		chr1	115478118	115481018	2901	115480167	189	237.345	37.2613	233.41
chr1	118537002	118538736	1735	118537326	244	334.202	48.7903	329.9		chr1	118653534	118653828	295	118653644	15	9.36845	5.36213	7.26957		chr1	119150176	119151860	1685	119151231	124.53	114.59	17.9332	111.945		chr1	115481338	115482256	919	115481685	85	87.4347	20.0968	84.8583
chr1	118653462	118653919	458	118653609	24	16.9911	7.51443	14.8734		chr1	118654306	118654486	181	118654392	21	15.3279	7.37293	13.1593		chr1	119286680	119286848	169	119286782	16.94	8.61718	5.01571	6.54728		chr1	115554039	115554436	398	115554100	17	8.57717	4.56676	6.47492
chr1	118654296	118659098	4803	118657835	215	242.304	29.6558	239.173		chr1	118654587	118655031	445	118654884	39	36.851	13.4053	34.5307		chr1	119288484	119291931	3448	119290522	186.3	216.609	31.2167	213.248		chr1	115800646	115800848	203	115800748	31	20.2941	7.47786	18.0727
chr1	118827152	118827451	300	118827303	53	45.7287	12.9816	43.4618		chr1	118655109	118658891	3783	118656719	174	216.71	35.8719	213.068		chr1	119343917	119345346	1430	119344727	214.2	265.847	37.2956	261.766		chr1	115835408	115837211	1804	115835999	178	219.268	35.1493	215.64
chr1	118878291	118878501	211	118878393	20	11.7867	5.68649	9.71415		chr1	118827031	118827442	412	118827262	19	9.56621	4.74446	7.46407		chr1	119436509	119438407	1899	119436968	73.72	57.4143	12.2738	55.0305		chr1	115883358	115884030	673	115883623	79	89.1804	23.3884	86.5958
chr1	118887225	118887388	164	118887281	19	10.9937	5.46888	8.92987		chr1	118887197	118887363	167	118887237	28	12.4703	4.71951	10.3315		chr1	119750384	119750647	264	119750515	25.9	10.5157	4.48378	8.42145		chr1	116205040	116205363	324	116205253	20	11.8082	5.69763	9.66381
chr1	119150193	119151866	1674	119150885	137	157.286	28.2911	154.612		chr1	119150355	119151832	1478	119151245	108	100.835	17.7388	98.1808		chr1	119750939	119751172	234	119751033	15.94	7.5106	4.5747	5.45774		chr1	116213621	116214226	606	116213879	113	102.37	16.917	99.7208
chr1	119285962	119286185	224	119286038	22	11.1331	5.01022	9.06583		chr1	119285785	119286251	467	119286037	34	23.6167	8.3028	21.3802		chr1	119752145	119752306	162	119752195	14.94	6.99564	4.45853	4.94988		chr1	116395098	116395414	317	116395144	21	5.78618	2.91059	3.73489
chr1	119286681	119287536	856	119287453	19	12.0103	6.01154	9.93403		chr1	119286708	119287294	587	119287110	26	15.6852	6.40502	13.5123		chr1	119800155	119800505	351	119800196	17.93	8.44714	4.73316	6.37982		chr1	116395563	116396339	777	116395775	43	26.0684	7.43376	23.8063
chr1	119288309	119291944	3636	119290465	226	274.143	35.5469	270.738		chr1	119288442	119291944	3503	119290505	169	188.15	27.6661	184.864		chr1	119984092	119986107	2016	119985463	214.2	244.957	30.7422	241.235		chr1	116402110	116402509	400	116402250	30	19.3032	7.24418	17.0893
chr1	119343855	119345332	1478	119344757	216	281.679	42.0126	278.188		chr1	119344007	119345323	1317	119344734	191	196.471	23.7801	193.091		chr1	120013252	120015023	1772	120013836	160.4	176.504	26.8996	173.5		chr1	116410342	116410557	216	116410442	18	10.7865	5.55475	8.65393
chr1	119436545	119438395	1851	119436941	87	77.9519	15.7256	75.5649		chr1	119436600	119438373	1774	119436841	60	50.1347	12.7785	47.742		chr1	120129421	120130961	1541	120130119	216.19	264.822	36.198	260.759		chr1	116426933	116427161	229	116427040	17	9.88854	5.26239	7.76853
chr1	119750384	119750701	318	119750501	28	10.4263	3.98156	8.36726		chr1	119750380	119750702	323	119750495	36	31.7549	11.7502	29.4643		chr1	120197145	120197556	412	120197293	34.87	15.306	5.12415	13.1637		chr1	116427289	116430155	2867	116428980	169	211.691	36.102	208.171
chr1	119750922	119751244	323	119751056	22	14.9429	6.91327	12.8409		chr1	119750814	119751328	515	119750968	30	22.2756	8.67775	20.0488		chr1	121864954	121865169	216	121865049	14.94	6.99564	4.45853	4.94988		chr1	116452830	116452991	162	116452920	19	11.7064	5.8471	9.56271
chr1	119752056	119752215	160	119752101	13	6.74367	4.20808	4.73361		chr1	119800085	119800289	205	119800178	19	13.2545	6.70266	11.1061		chr1	122701382	122701935	554	122701682	65.75	43.943	9.53614	41.6244		chr1	116454990	116455189	200	116455069	28	20.6432	8.38278	18.4187
chr1	119800158	119800345	188	119800209	17	10.1585	5.41039	8.10235		chr1	119888281	119888524	244	119888304	11	4.83817	3.39297	2.8254		chr1	122910418	122913141	2724	122911176	216.19	248.072	31.0268	244.305		chr1	116455395	116455634	240	116455522	29	21.9225	8.77065	19.6886
chr1	119888080	119888413	334	119888272	21	13.8414	6.55651	11.7498		chr1	119902448	119902656	209	119902590	12	4.48565	3.0839	2.48053		chr1	122913403	122914941	1539	122913676	62.76	58.5206	15.9411	56.1313		chr1	116499592	116500004	413	116499895	32	25.289	9.64772	23.0308
chr1	119984192	119986088	1897	119985488	242	316.79	43.424	312.82		chr1	119984442	119986018	1577	119985506	196	230.085	32.0601	226.221		chr1	123230486	123231853	1368	123231242	114.57	134.549	28.7415	131.804		chr1	116519658	116519854	197	116519758	26	18.6836	7.89359	16.4743
chr1	120013232	120014719	1488	120014108	187	258.597	46.8114	255.335		chr1	120013271	120014711	1441	120014122	138	142.322	22.6211	139.42		chr1	123321622	123323389	1768	123322678	143.46	188.724	39.0119	185.626		chr1	117626787	117627138	352	117627035	18	10.7865	5.55475	8.65393
chr1	120014814	120014973	160	120014874	20	12.9682	6.31212	10.8834		chr1	120129550	120130512	963	120130072	183	220.072	33.4447	216.377		chr1	123372593	123372972	380	123372668	21.92	13.0773	6.40868	10.9556		chr1	117644874	117645167	294	117644960	21	10.0624	4.67202	7.93833
chr1	120129357	120130973	1617	120130136	237	310.597	43.3652	306.726		chr1	120130595	120130902	308	120130732	59	57.3442	16.2889	54.9134		chr1	125870614	125870787	174	125870661	23.91	9.09299	4.1517	7.01712		chr1	117646905	117647071	167	117647016	16	7.12071	3.97262	5.04368
chr1	120197132	120197395	264	120197260	42	23.6195	6.73356	21.4586		chr1	120197173	120197412	240	120197269	28	15.5565	5.96888	13.3854		chr1	125883133	125885471	2339	125884488	212.2	275.504	41.5276	271.221		chr1	117677388	117677764	377	117677531	36	22.2	7.25615	19.9641
chr1	122701381	122701815	435	122701639	72	46.2223	8.92286	43.9533		chr1	122701412	122701838	427	122701570	89	45.5837	6.80855	43.2149		chr1	125885606	125886822	1217	125886260	140.47	160.113	28.2945	157.218		chr1	117692279	117693356	1078	117692674	68	52.5988	11.6575	50.1892
chr1	122909900	122910205	306	122910030	17	9.16593	4.87414	7.12261		chr1	122909866	122910230	365	122910092	26	18.0335	7.55804	15.8408		chr1	126015925	126016378	454	126016294	22.91	12.6839	5.97848	10.5664		chr1	117693767	117694202	436	117694091	31	20.2941	7.47786	18.0727
chr1	122910379	122913195	2817	122911182	229	279.029	36.0167	275.57		chr1	122910426	122913193	2768	122911198	188	251.816	43.4049	247.506		chr1	126040029	126040644	616	126040363	64.76	62.4565	17.0266	60.0502		chr1	117694534	117694696	163	117694599	20	10.2316	4.90735	8.1058
chr1	122913405	122915491	2087	122913753	62	61.3436	17.0595	59.0157		chr1	122913408	122915660	2253	122913675	92	117.246	31.1674	114.502		chr1	126874022	126874399	378	126874142	19.93	6.46191	3.48753	4.42518		chr1	117750951	117752024	1074	117751308	42	28.2004	8.44369	25.9237
chr1	123230459	123231847	1389	123231252	150	182.654	32.8932	179.869		chr1	122916571	122916733	163	122916643	17	11.265	6.03239	9.14071		chr1	126874574	126876248	1675	126875791	65.75	62.3379	16.6011	59.932		chr1	117827086	117827301	216	117827202	38	24.1481	7.64838	21.8992
chr1	123321675	123323378	1704	123322679	178	258.708	52.0104	255.444		chr1	122916854	122917112	259	122916995	20	12.1549	5.87848	10.0203		chr1	126985903	126988585	2683	126987450	194.27	262.751	45.0035	258.731		chr1	117952304	117953098	795	117952701	107	112.704	22.3289	110.002
chr1	123372587	123372785	199	123372652	20	12.9682	6.31212	10.8834		chr1	122918833	122919103	271	122918884	11	5.8835	4.01117	3.84618		chr1	127040807	127041972	1166	127041543	40.85	31.2332	10.4616	28.9818		chr1	117953236	117954620	1385	117954012	123	115.556	18.401	112.838
chr1	125883192	125886788	3597	125884302	245	347.91	53.5876	343.281		chr1	122920625	122920869	245	122920782	14	5.80842	3.55835	3.77183		chr1	127132505	127133313	809	127132760	41.84	29.0461	9.19966	26.8069		chr1	118217089	118217555	467	118217295	45	25.2708	6.82617	23.013
chr1	126016000	126016457	458	126016203	21	12.7015	5.95728	10.6203		chr1	123230485	123231963	1479	123231320	180	241.139	42.9374	237.063		chr1	127134936	127135560	625	127135335	41.84	34.9797	11.9805	32.7072		chr1	118268713	118268996	284	118268765	20	8.53346	4.11836	6.43278
chr1	126040015	126040692	678	126040293	46	30.6716	8.56372	28.4715		chr1	123321631	123323528	1898	123322717	138	163.8	30.4558	160.738		chr1	127317561	127319157	1597	127318628	150.43	194.185	37.8587	191.043		chr1	118299488	118301896	2409	118300612	177	217.506	34.908	213.904
chr1	126874554	126876284	1731	126875803	62	59.6545	16.2686	57.3334		chr1	125870302	125870778	477	125870657	32	24.4808	9.23761	22.2381		chr1	127450359	127450983	625	127450662	73.72	64.6805	14.9446	62.2642		chr1	118371847	118372578	732	118372054	41	30.0063	9.43163	27.7185
chr1	126985903	126988605	2703	126987466	217	313.46	54.2813	309.542		chr1	125883236	125886641	3406	125884326	172	219.621	37.9054	215.932		chr1	127468392	127470520	2129	127469579	219.18	269.747	36.6961	265.59		chr1	118473078	118473299	222	118473159	18	9.54638	4.89996	7.43007
chr1	127040854	127041908	1055	127041570	43	36.6373	11.9146	34.4097		chr1	126040004	126040712	709	126040318	29	21.1934	8.39782	18.9743		chr1	127591421	127593130	1710	127592202	196.26	217.297	28.1804	213.932		chr1	118473776	118474148	373	118473960	51	28.2236	6.87959	25.9466
chr1	127132550	127133345	796	127132800	50	42.0535	12.2604	39.8014		chr1	126874511	126876188	1678	126875930	41	31.2063	9.96337	28.9198		chr1	127735395	127736869	1475	127736448	206.23	293.597	51.8063	288.882		chr1	118474924	118476550	1627	118475902	173	160.36	18.9167	157.363
chr1	127134976	127135570	595	127135335	59	60.9068	18.0346	58.5813		chr1	126985937	126988317	2381	126987465	186	224.921	33.99	221.147		chr1	127736955	127737174	220	127737047	31.88	22.0104	8.51379	19.8173		chr1	118535744	118535912	169	118535801	16	8.98876	4.95633	6.88137
chr1	127317558	127319153	1596	127318626	175	253.119	51.1387	249.904		chr1	126988405	126988606	202	126988504	17	9.37641	4.98601	7.2775		chr1	127827419	127828906	1488	127828048	149.44	165.177	26.8114	162.251		chr1	118536073	118536851	779	118536609	171	173.669	22.7556	170.566
chr1	127450364	127451077	714	127450675	72	66.6608	15.902	64.3131		chr1	127040992	127041233	242	127041100	28	15.5565	5.96888	13.3854		chr1	127956986	127957311	326	127957172	65.75	66.7148	18.6668	64.2883		chr1	118536993	118538189	1197	118537317	207	238.028	30.8662	234.08
chr1	127468528	127470441	1914	127469535	228	295.143	41.7253	291.494		chr1	127041429	127041848	420	127041704	20	6.89006	3.41757	4.83092		chr1	127957698	127958037	340	127957813	23.91	11.0053	4.98204	8.9057		chr1	118538525	118538703	179	118538578	23	15.5862	7.01652	13.4032
chr1	127591360	127593151	1792	127592123	219	280.594	40.3495	277.119		chr1	127132597	127133041	445	127132763	30	17.3561	6.38053	15.1689		chr1	127991016	127991615	600	127991427	51.81	44.3739	13.2013	42.0525		chr1	118542209	118542430	222	118542312	21	13.608	6.43181	11.4442
chr1	127735031	127735308	278	127735162	21	13.6349	6.44614	11.5454		chr1	127133137	127133300	164	127133228	20	11.1013	5.33665	8.9808		chr1	128074453	128074727	275	128074591	99.63	111.548	25.1564	108.918		chr1	118556739	118557104	366	118556837	28	20.6432	8.38278	18.4187
chr1	127735386	127737202	1817	127736445	247	380.772	66.5081	375.152		chr1	127135142	127135449	308	127135290	19	13.2545	6.70266	11.1061		chr1	128083954	128085793	1840	128085311	198.26	220.336	28.465	216.936		chr1	118560084	118560284	201	118560185	24	13.6621	5.84208	11.4974
chr1	127827420	127828938	1519	127828099	176	204.985	30.8383	202.088		chr1	127317544	127319091	1548	127318613	148	181.766	33.4143	178.545		chr1	128085923	128086512	590	128086108	123.54	157.33	34.8251	154.453		chr1	118582161	118582517	357	118582442	58	32.0797	7.0419	29.7798
chr1	127956987	127957318	332	127957165	88	104.573	26.7514	102.093		chr1	127450402	127450983	582	127450678	47	37.2907	11.0235	34.9676		chr1	128168332	128169242	911	128168851	102.61	115.839	25.7684	113.189		chr1	118653492	118653829	338	118653566	21	13.608	6.43181	11.4442
chr1	127957677	127958043	367	127957810	27	15.4417	6.0994	13.3362		chr1	127468321	127468483	163	127468380	16	7.23999	4.03279	5.17481		chr1	128220699	128222296	1598	128221432	204.23	268.854	42.6148	264.711		chr1	118654599	118655005	407	118654899	38	32.3614	11.4018	30.0594
chr1	127991031	127991694	664	127991407	50	39.4054	11.1096	37.164		chr1	127468718	127470391	1674	127469512	189	229.79	34.5353	225.931		chr1	128227820	128227982	163	128227939	13.95	4.9526	3.44494	2.94583		chr1	118655140	118658819	3680	118657943	184	192.338	24.4754	189.054
chr1	127992010	127992212	203	127992134	22	13.6353	6.22806	11.5454		chr1	127478289	127478509	221	127478406	14	8.45833	5.02699	6.37314		chr1	128467003	128468738	1736	128467957	176.34	241.288	45.1746	237.62		chr1	119150173	119151860	1688	119150814	101	105.515	21.6612	102.85
chr1	128074436	128074729	294	128074585	93	112.558	28.2542	110.051		chr1	127591518	127593154	1637	127592115	162	191.641	31.3888	188.315		chr1	128565501	128565918	418	128565656	40.85	26.5338	8.36931	24.3107		chr1	119285917	119286182	266	119286046	19	6.57079	3.37898	4.50168
chr1	128083995	128086586	2592	128085228	215	293.636	47.0525	290.003		chr1	127721062	127721251	190	127721147	16	7.23999	4.03279	5.17481		chr1	128574084	128575786	1703	128574924	203.24	214.747	25.5296	211.409		chr1	119288915	119289473	559	119289236	58	58.1323	17.0546	55.6955
chr1	128168322	128169161	840	128168850	101	118.686	27.3542	116.157		chr1	127735428	127736871	1444	127736438	192	234.68	35.0806	230.731		chr1	128607784	128608557	774	128608123	41.84	31.649	10.3678	29.3956		chr1	119289594	119291903	2310	119290552	196	200.199	23.5128	196.828
chr1	128220732	128222586	1855	128221406	225	311.538	49.2309	307.652		chr1	127736959	127737170	212	127737041	25	17.9938	7.79012	15.8017		chr1	128659375	128659906	532	128659729	69.74	59.6462	14.1476	57.2526		chr1	119344028	119345398	1371	119344778	206	224.819	27.3861	221.101
chr1	128227694	128227885	192	128227799	19	11.6849	5.83557	9.61366		chr1	127827424	127828959	1536	127827682	153	156.56	22.6878	153.555		chr1	128679264	128679514	251	128679395	42.84	29.3899	9.1028	27.1495		chr1	119436635	119437717	1083	119436897	72	52.7138	10.8328	50.3034
chr1	128466985	128468806	1822	128467952	198	289.75	54.6299	286.171		chr1	127957003	127957306	304	127957151	57	61.9619	19.4377	59.5067		chr1	128679722	128680195	474	128679913	55.79	42.984	11.4152	40.6699		chr1	119437969	119438325	357	119438237	28	13.9443	5.2956	11.7774
chr1	128565151	128565327	177	128565289	19	9.76267	4.84142	7.71206		chr1	127957729	127958019	291	127957872	24	9.54613	4.06854	7.44493		chr1	128771704	128773716	2013	128772452	156.41	180.578	29.7397	177.544		chr1	119750468	119750628	161	119750570	13	6.21065	3.90687	4.151
chr1	128565480	128565894	415	128565668	58	48.9196	12.8523	46.6397		chr1	127991064	127991549	486	127991376	44	31.3266	9.26206	29.0392		chr1	128790709	128791424	716	128790971	58.78	50.6739	13.7772	48.3226		chr1	119799991	119800834	844	119800448	81	81.7897	19.162	79.2402
chr1	128573799	128573964	166	128573892	23	8.47737	3.75827	6.44205		chr1	128074453	128074717	265	128074577	76	80.8019	20.6689	78.2523		chr1	128917502	128918012	511	128917872	23.91	13.5895	6.22755	11.4627		chr1	119800963	119801242	280	119801112	32	21.2982	7.71155	19.0686
chr1	128574070	128575803	1734	128574863	230	298.564	42.0898	294.871		chr1	128083940	128085789	1850	128085555	177	235.094	41.887	231.137		chr1	129040092	129042024	1933	129041489	201.24	224.912	28.892	221.457		chr1	119801834	119801989	156	119801934	19	11.7064	5.8471	9.56271
chr1	128607567	128608825	1259	128608087	59	56.1531	15.7272	53.8453		chr1	128085907	128086634	728	128086126	119	122.36	21.8118	119.585		chr1	130108435	130108837	403	130108552	21.92	11.7967	5.72942	9.68945		chr1	119983622	119983845	224	119983737	25	16.332	6.93391	14.1429
chr1	128617544	128617717	174	128617639	25	11.5224	4.73738	9.4521		chr1	128168371	128169132	762	128168643	58	47.19	12.1436	44.8119		chr1	130408772	130409807	1036	130409206	192.28	280.635	54.048	276.236		chr1	119984444	119986200	1757	119985478	204	221.822	27.1214	218.155
chr1	128659323	128660009	687	128659737	83	88.3892	21.2965	85.9654		chr1	128220884	128222263	1380	128221404	163	208.765	37.6635	205.235		chr1	130588778	130589101	324	130588899	23.91	12.9662	5.91438	10.847		chr1	120013275	120014714	1440	120014109	158	155.427	21.0357	152.467
chr1	128679237	128679529	293	128679386	37	25.7527	8.5451	23.5797		chr1	128222457	128222665	209	128222530	13	6.23234	3.91898	4.18628		chr1	130652439	130654137	1699	130653535	121.54	144.641	30.0013	141.84		chr1	120129506	120130875	1370	120130019	201	241.873	34.1277	237.851
chr1	128679719	128680197	479	128679890	69	63.933	15.741	61.5957		chr1	128227772	128227934	163	128227831	16	9.44296	5.20804	7.3436		chr1	130654312	130654474	163	130654327	17.93	6.17158	3.57692	4.14164		chr1	120143702	120143888	187	120143795	16	8.91164	4.91404	6.80456
chr1	128771573	128773717	2145	128772426	183	231.722	37.7214	228.664		chr1	128467015	128468811	1797	128467504	171	253.339	53.7283	248.999		chr1	130765142	130766677	1536	130765846	219.18	205.681	20.0161	202.437		chr1	120197164	120197460	297	120197262	45	28.0028	7.77165	25.7279
chr1	128790538	128791528	991	128790994	74	73.2746	18.03	70.9047		chr1	128565470	128565916	447	128565724	43	25.3065	7.16063	23.0585		chr1	130790985	130792562	1578	130791910	223.16	314.901	51.6621	309.556		chr1	121864984	121865259	276	121865065	22	10.0202	4.51058	7.89692
chr1	128917304	128917955	652	128917450	18	10.1528	5.21592	8.09809		chr1	128573652	128573941	290	128573797	15	9.00019	5.14974	6.90672		chr1	131226632	131226951	320	131226848	20.92	9.0699	4.55179	6.99488		chr1	121867163	121867408	246	121867371	17	6.45414	3.53002	4.38923
chr1	128977467	128977655	189	128977552	19	5.97349	3.13189	3.9764		chr1	128574081	128575748	1668	128575012	190	235.174	36.053	231.216		chr1	131239098	131239627	530	131239352	26.9	16.9032	7.22397	14.7488		chr1	122485455	122485701	247	122485562	18	10.6706	5.49217	8.53967
chr1	129040132	129041760	1629	129041411	223	254.666	30.7541	251.442		chr1	128607788	128608780	993	128608059	41	36.0432	12.2756	33.7277		chr1	131241402	131244025	2624	131242968	85.68	72.4186	14.4464	69.9661		chr1	122701405	122701891	487	122701587	97	55.0404	7.85411	52.6184
chr1	129041838	129042022	185	129041947	20	8.16466	3.95574	6.13435		chr1	128659329	128659960	632	128659722	64	54.4485	13.3785	52.0322		chr1	131251568	131253290	1723	131252728	57.78	35.7977	8.39756	33.521		chr1	122910020	122910184	165	122910081	18	8.63243	4.43998	6.52852
chr1	130108450	130108671	222	130108549	16	8.33699	4.60335	6.3047		chr1	128679766	128680119	354	128679915	42	32.3334	10.2006	30.0398		chr1	131258262	131259017	756	131258708	91.66	91.8581	19.896	89.3188		chr1	122910475	122912976	2502	122911143	210	242.718	31.3114	238.679
chr1	130408512	130409705	1194	130409214	200	304.482	60.416	300.701		chr1	128771746	128773638	1893	128772378	139	130.744	18.8403	127.919		chr1	131276952	131278051	1100	131277237	164.38	159.314	20.6728	156.426		chr1	122913485	122913881	397	122913657	44	39.5342	13.0078	37.1927
chr1	130588793	130589038	246	130588869	21	11.7521	5.47793	9.6804		chr1	128790562	128791386	825	128790983	43	37.8628	12.5151	35.5374		chr1	131351131	131353434	2304	131352021	200.25	281.995	50.0492	277.565		chr1	122914627	122914902	276	122914769	24	11.5796	4.90281	9.43772
chr1	130652445	130654131	1687	130653512	144	188.578	38.2958	185.765		chr1	129040106	129041791	1686	129041471	197	242.875	35.9894	238.762		chr1	131563880	131565101	1222	131564474	159.4	190.07	32.0802	186.963		chr1	123230450	123231635	1186	123231209	80	80.3914	18.9283	77.8483
chr1	130765100	130766682	1583	130765835	234	218.796	19.9629	215.82		chr1	130408772	130409638	867	130409211	138	159.134	28.6095	156.108		chr1	131578049	131578278	230	131578203	39.85	24.4178	7.7178	22.209		chr1	123321611	123323664	2054	123322694	164	183.699	27.8766	180.502
chr1	130790968	130792591	1624	130791898	240	338.748	52.4984	334.347		chr1	130652437	130654141	1705	130653501	94	107.819	25.5006	105.128		chr1	131578516	131579600	1085	131578772	182.32	222.142	34.6335	218.721		chr1	123372484	123372797	314	123372668	31	24.1534	9.35536	21.9039
chr1	131226553	131226906	354	131226668	21	8.561	4.00855	6.52435		chr1	130765095	130766629	1535	130765868	211	266.107	38.5341	261.457		chr1	131722895	131723230	336	131723026	41.84	31.8216	10.4482	29.5665		chr1	125870533	125870788	256	125870661	29	20.1264	7.86651	17.9063
chr1	131239090	131239642	553	131239248	35	27.8118	10.0412	25.6274		chr1	130791144	130792429	1286	130791928	192	214.171	28.4334	210.563		chr1	131833073	131835122	2050	131834184	186.3	231.681	36.4823	228.142		chr1	125883166	125886593	3428	125884298	206	268.949	41.6946	264.306
chr1	131241291	131243914	2624	131242401	92	67.521	11.3675	65.1711		chr1	131226655	131226925	271	131226780	22	13.1956	6.00486	11.0489		chr1	131853838	131854297	460	131854151	28.89	18.3673	7.47287	16.2007		chr1	126016086	126016356	271	126016212	28	14.8953	5.68725	12.7188
chr1	131251631	131253228	1598	131252784	49	27.2447	6.86476	25.0627		chr1	131241469	131243694	2226	131242975	74	74.9173	18.7596	72.3976		chr1	131862230	131862445	216	131862320	19.93	10.0282	5.20397	7.94122		chr1	126039980	126040854	875	126040378	113	142.908	32.953	140.034
chr1	131258225	131259006	782	131258719	71	67.8366	16.7311	65.486		chr1	131251747	131253282	1536	131252794	37	19.8599	6.18418	17.6516		chr1	131862549	131863150	602	131863014	37.86	20.2698	6.4763	18.0883		chr1	126874172	126876180	2009	126875805	58	41.4207	9.96799	39.0683
chr1	131276828	131277993	1166	131277256	191	218.475	30.0661	215.502		chr1	131258200	131258986	787	131258723	67	53.8911	12.36	51.4776		chr1	131989640	131991664	2025	131990744	189.29	239.322	38.0578	235.681		chr1	126985953	126988567	2615	126987485	174	212.6	34.3196	209.069
chr1	131292420	131292603	184	131292481	17	8.41183	4.48194	6.37737		chr1	131276725	131277951	1227	131277257	150	174.359	29.677	171.208		chr1	132002287	132002462	176	132002312	15.94	7.79352	4.73712	5.73437		chr1	127040855	127041249	395	127040999	30	16.6426	6.07948	14.4501
chr1	131333233	131333452	220	131333367	20	6.57088	3.28848	4.56622		chr1	131345957	131346175	219	131346038	19	13.2545	6.70266	11.1061		chr1	132002621	132004277	1657	132003213	210.21	268.692	39.9037	264.553		chr1	127041485	127041811	327	127041684	24	7.49423	3.30749	5.4093
chr1	131335727	131336083	357	131335980	22	13.6353	6.22806	11.5454		chr1	131351182	131353188	2007	131352026	184	252.6	45.7934	248.276		chr1	132075071	132075879	809	132075571	96.64	104.614	23.3581	102.017		chr1	127132569	127133385	817	127133275	32	22.1579	8.10926	19.9229
chr1	131351145	131353381	2237	131352022	240	367.1	64.6309	361.942		chr1	131563984	131565129	1146	131564493	143	166.65	29.5175	163.564		chr1	133334691	133335207	517	133335101	18.93	10.3363	5.5729	8.24408		chr1	127135041	127135606	566	127135344	32	25.0765	9.53903	22.8215
chr1	131399356	131399522	167	131399421	15	7.77246	4.46274	5.74784		chr1	131578037	131578350	314	131578193	26	15.6852	6.40502	13.5123		chr1	133355899	133356099	201	133356042	14.94	6.17367	3.98597	4.14281		chr1	127317551	127319152	1602	127318614	153	177.005	29.4993	173.874
chr1	131563842	131565120	1279	131564458	189	248.055	41.3888	244.88		chr1	131578532	131579618	1087	131578818	176	175.208	21.9223	172.049		chr1	133393204	133393824	621	133393533	40.85	33.7667	11.7019	31.5008		chr1	127450350	127451080	731	127450667	59	46.9088	11.7667	44.5281
chr1	131578140	131578355	216	131578274	33	11.0159	3.74495	8.95176		chr1	131722730	131723165	436	131723016	32	21.8423	7.96197	19.6188		chr1	133394126	133394299	174	133394219	21.92	13.0773	6.40868	10.9556		chr1	127468724	127470401	1678	127469591	192	204.025	25.5339	200.607
chr1	131578517	131579683	1167	131578735	199	255.757	39.8288	252.52		chr1	131832715	131835054	2340	131833624	176	230.96	40.649	227.081		chr1	133394463	133395789	1327	133395430	213.2	207.016	21.4199	203.759		chr1	127591533	127593112	1580	127592174	208	245.434	32.8024	241.344
chr1	131722777	131723185	409	131723040	30	21.2265	8.15643	19.0802		chr1	131853858	131854281	424	131854067	47	31.6455	8.7247	29.3561		chr1	133395976	133397094	1119	133396152	127.52	132.607	22.9052	129.871		chr1	127720996	127721207	212	127721133	17	6.45414	3.53002	4.38923
chr1	131833047	131835128	2082	131834179	236	331.452	51.6271	327.204		chr1	131862279	131863004	726	131862392	24	12.8764	5.47765	10.7346		chr1	133438049	133439927	1879	133439330	164.38	169.929	23.6261	166.972		chr1	127735372	127736847	1476	127736452	193	216.392	28.7886	212.803
chr1	131853799	131854523	725	131854147	25	16.5437	7.04042	14.4292		chr1	131989466	131991477	2012	131990586	171	212.131	35.4016	208.551		chr1	133524481	133527162	2682	133526526	181.32	223.427	35.5121	219.99		chr1	127736989	127737188	200	127737092	27	16.4146	6.54313	14.2248
chr1	131862214	131863189	976	131863027	33	18.1894	6.19503	16.0637		chr1	132002650	132004308	1659	132003036	187	252.612	44.2402	248.287		chr1	134129715	134130958	1244	134130429	177.33	236.736	42.6636	233.13		chr1	127827395	127829001	1607	127828087	155	159.974	23.1496	156.98
chr1	131989595	131991699	2105	131990703	212	268.051	38.81	264.702		chr1	132075065	132075937	873	132075595	126	104.097	14.5691	101.426		chr1	134188452	134191818	3367	134189940	191.28	224.508	32.0469	221.058		chr1	127957002	127957306	305	127957155	50	47.642	14.9101	45.2574
chr1	132002269	132002455	187	132002341	20	12.9682	6.31212	10.8834		chr1	133332968	133333157	190	133333038	14	8.45833	5.02699	6.37314		chr1	134191949	134192763	815	134192571	63.76	59.85	16.1901	57.4546		chr1	127957727	127958080	354	127957968	29	8.44076	3.26149	6.34171
chr1	132002578	132004322	1745	132003022	239	314.051	43.7296	310.127		chr1	133333313	133333660	348	133333465	40	30.0895	9.72614	27.8102		chr1	134193917	134194146	230	134194051	24.91	14.5125	6.47661	12.3775		chr1	127991254	127991603	350	127991459	49	31.9818	8.44745	29.6826
chr1	132075040	132075940	901	132075557	105	112.756	23.0906	110.247		chr1	133334633	133335095	463	133334752	28	23.1505	9.71886	20.9171		chr1	134455416	134456101	686	134455726	154.42	155.655	22.2029	152.788		chr1	128074446	128074727	282	128074589	119	137.639	27.7443	134.797
chr1	133333389	133333703	315	133333513	28	21.2854	8.71674	19.1381		chr1	133393292	133393735	444	133393545	24	18.5799	8.37832	16.3814		chr1	134456334	134456716	383	134456482	84.68	89.182	21.4205	86.6548		chr1	128084217	128085810	1594	128085245	171	201.305	31.4084	197.918
chr1	133334594	133335246	653	133334958	36	24.1139	8.05992	21.9495		chr1	133394614	133395851	1238	133395414	201	262.716	41.5763	258.151		chr1	134468390	134468642	253	134468535	21.92	11.7387	5.6995	9.6327		chr1	128085925	128086444	520	128086136	130	124.996	19.4398	122.227
chr1	133335586	133335749	164	133335677	17	10.1585	5.41039	8.10235		chr1	133395935	133397000	1066	133396121	83	86.073	20.2668	83.4968		chr1	134490306	134490483	178	134490430	12.95	5.48374	3.90134	3.46434		chr1	128168263	128169139	877	128168852	71	67.6399	16.6466	65.1569
chr1	133393075	133393870	796	133393557	41	36.7292	12.6242	34.5005		chr1	133438013	133439857	1845	133439218	131	159.723	31.8479	156.694		chr1	135658088	135658430	343	135658238	36.86	25.8921	9.05778	23.6724		chr1	128220803	128222261	1459	128221428	190	239.014	37.4574	235.047
chr1	133394407	133397081	2675	133395406	234	258.625	28.7243	255.362		chr1	133524529	133525636	1108	133525157	100	95.9195	18.3582	93.291		chr1	135944530	135946700	2171	135945319	186.3	179.734	20.8111	176.707		chr1	128222537	128222711	175	128222613	14	5.70596	3.50525	3.65766
chr1	133437954	133439885	1932	133439344	169	184.872	26.6211	182.077		chr1	133525723	133527108	1386	133526510	166	240.571	50.5125	236.506		chr1	136054132	136055235	1104	136054636	55.79	48.5363	13.7961	46.1956		chr1	128467069	128468656	1588	128467943	162	225.922	45.8142	222.185
chr1	133524483	133527228	2746	133526518	225	311.538	49.2309	307.652		chr1	134129779	134131373	1595	134130445	159	173.076	26.0387	169.935		chr1	136114920	136115594	675	136115186	60.77	43.2033	10.2953	40.8877		chr1	128565494	128565896	403	128565773	39	19.986	5.9358	17.7665
chr1	134129736	134131295	1560	134130407	191	271.465	50.3271	268.083		chr1	134131557	134131834	278	134131673	15	5.50374	3.29318	3.47316		chr1	136182232	136182613	382	136182432	143.46	151.249	24.0769	148.409		chr1	128573735	128573929	195	128573831	18	10.3514	5.32117	8.22457
chr1	134131616	134131781	166	134131708	17	9.14804	4.86468	7.10592		chr1	134188509	134191799	3291	134190452	196	265.905	45.2421	261.261		chr1	136182738	136183760	1023	136182935	175.34	249.081	49.3119	245.296		chr1	128574115	128575774	1660	128575007	198	227.65	30.6183	223.885
chr1	134188431	134192802	4372	134189901	236	290.495	37.1129	286.9		chr1	134192010	134192747	738	134192550	61	46.9119	11.2694	44.5352		chr1	136675879	136676863	985	136676601	203.24	253.741	37.4609	249.88		chr1	128607878	128608780	903	128608137	37	28.1562	9.64093	25.8805
chr1	134193847	134194096	250	134193909	16	8.33699	4.60335	6.3047		chr1	134455409	134456102	694	134455940	150	204.086	42.269	200.614		chr1	136831542	136833087	1546	136832399	195.27	286.272	54.8838	281.736		chr1	128659410	128659936	527	128659763	62	38.6396	8.33488	36.3027
chr1	134455382	134456107	726	134455941	204	299.401	55.511	295.692		chr1	134456343	134456744	402	134456495	64	54.4485	13.3785	52.0322		chr1	136959700	136961458	1759	136961237	204.23	245.306	34.2055	241.577		chr1	128672015	128672423	409	128672178	23	10.7912	4.70669	8.65775
chr1	134456335	134456723	389	134456472	88	99.0835	24.0999	96.6226		chr1	134468870	134469062	193	134468958	19	9.56621	4.74446	7.46407		chr1	137498572	137499696	1125	137499098	116.56	96.7358	14.6953	94.1741		chr1	128679255	128679490	236	128679407	23	5.25493	2.60919	3.21614
chr1	134468463	134468639	177	134468544	16	7.93346	4.38994	5.90608		chr1	135658050	135658569	520	135658150	27	18.0178	7.31026	15.8256		chr1	137901927	137902384	458	137902208	62.76	45.3983	10.6274	43.072		chr1	128679749	128680300	552	128679893	53	40.0594	10.6037	37.7144
chr1	134468833	134469074	242	134468964	22	9.27488	4.19076	7.22844		chr1	135832989	135833213	225	135833109	261	6.51407	1.37845	4.46288		chr1	137902464	137903797	1334	137902698	207.22	299.632	53.9155	294.751		chr1	128771661	128773668	2008	128772373	145	124.202	15.8726	121.438
chr1	135658107	135658566	460	135658411	23	10.0069	4.37296	7.95367		chr1	135944539	135946696	2158	135945035	179	225.413	37.0482	221.628		chr1	137992093	137994685	2593	137993180	233.12	292.958	39.0207	288.263		chr1	128790635	128791602	968	128790958	57	51.4317	14.2526	49.0287
chr1	135944506	135946674	2169	135945308	216	231.646	26.5241	228.59		chr1	136054041	136055230	1190	136054620	58	52.1272	14.235	49.7228		chr1	138304456	138305935	1480	138305624	202.24	213.283	25.405	209.96		chr1	129040159	129041761	1603	129041413	184	202.712	27.4531	199.31
chr1	136053937	136055224	1288	136054600	65	64.6975	17.4976	62.3581		chr1	136114920	136115697	778	136115156	49	41.3542	12.2495	39.0077		chr1	138306024	138306763	740	138306231	139.48	158.565	28.0952	155.682		chr1	129041863	129042054	192	129041948	33	15.0853	5.04543	12.9071
chr1	136114883	136115684	802	136115194	68	55.1603	12.5723	52.8558		chr1	136182223	136182608	386	136182456	101	111.627	24.1968	108.914		chr1	138854985	138855352	368	138855182	58.78	36.7912	8.53989	34.5091		chr1	130408498	130408671	174	130408574	19	11.6764	5.83097	9.53344
chr1	136182151	136182611	461	136182427	155	176.086	28.4243	173.332		chr1	136182720	136183763	1044	136183001	157	216.546	44.2285	212.905		chr1	139155014	139156046	1033	139155713	63.76	59.6651	16.1056	57.2713		chr1	130408799	130409618	820	130409212	150	162.585	25.5113	159.572
chr1	136182716	136184011	1296	136182905	201	306.421	60.7166	302.612		chr1	136535766	136536082	317	136535996	13	6.78997	4.23458	4.73359		chr1	139880367	139881506	1140	139880734	225.15	279.649	37.6924	275.272		chr1	130652431	130654096	1666	130653477	129	153.196	29.9677	150.252
chr1	136535807	136536091	285	136535934	17	8.73467	4.64817	6.69664		chr1	136675911	136676888	978	136676623	188	255.228	44.8351	250.844		chr1	140045826	140046220	395	140046098	40.85	31.1179	10.407	28.8674		chr1	130765108	130766639	1532	130765837	213	235.371	28.3121	231.475
chr1	136675871	136676874	1004	136676649	220	288.566	42.7871	284.995		chr1	136831597	136833023	1427	136832362	172	213.404	35.462	209.809		chr1	140332636	140334392	1757	140333257	181.32	183.036	22.7899	179.983		chr1	130790958	130792597	1640	130791918	194	217.923	28.937	214.311
chr1	136831544	136833075	1532	136832378	213	329.848	64.3235	325.629		chr1	136959765	136961457	1693	136961061	183	209.68	29.9445	206.136		chr1	140492254	140494339	2086	140493574	221.17	255.894	31.7385	251.998		chr1	131226651	131226840	190	131226731	24	11.5796	4.90281	9.43772
chr1	136959710	136961460	1751	136961078	234	271.865	32.2644	268.48		chr1	137498596	137499916	1321	137499107	118	125.735	23.3878	122.94		chr1	140738103	140739867	1765	140739492	211.21	276.767	42.4413	272.457		chr1	131241461	131243097	1637	131242949	54	43.6084	11.776	41.2445
chr1	137498530	137499800	1271	137499127	131	139.908	24.0513	137.301		chr1	137901900	137902337	438	137902183	44	26.2495	7.32337	23.9947		chr1	140861952	140864816	2865	140863036	218.18	315.824	54.7951	310.452		chr1	131243205	131243671	467	131243277	27	14.06	5.49821	11.8917
chr1	137901936	137902368	433	137902192	66	58.9015	14.595	56.5824		chr1	137902480	137903709	1230	137902700	189	256.999	45.0724	252.575		chr1	140912338	140914561	2224	140913149	198.26	254.514	39.8511	250.641		chr1	131251811	131252078	268	131251924	16	6.2658	3.55231	4.20555
chr1	137902453	137903682	1230	137902678	239	376.622	69.7346	371.146		chr1	137992287	137994657	2371	137993201	205	285.646	48.8679	280.442		chr1	140932563	140934103	1541	140933314	133.5	165.658	33.6246	162.73		chr1	131252191	131253036	846	131252762	46	21.7506	5.60965	19.5177
chr1	137992022	137994668	2647	137993176	242	300.394	38.0524	296.675		chr1	138304568	138305934	1367	138305602	163	179.074	26.6896	175.878		chr1	140943350	140944591	1242	140944200	149.44	190.708	36.8307	187.594		chr1	131258216	131259007	792	131258734	84	66.4125	12.6136	63.9357
chr1	138304437	138306787	2351	138305622	220	250.016	30.3422	246.823		chr1	138306021	138306730	710	138306269	133	128.617	19.7413	125.804		chr1	140944682	140944940	259	140944800	23.91	13.5739	6.21962	11.4477		chr1	131276789	131277924	1136	131277258	149	160.222	25.0509	157.226
chr1	138854997	138855355	359	138855267	58	43.5849	10.7502	41.3263		chr1	138581985	138582850	866	138582505	45	35.7732	10.9123	33.4587		chr1	141012633	141014016	1384	141013267	182.32	157.402	16.665	154.525		chr1	131351176	131353201	2026	131352029	207	279.697	45.405	274.748
chr1	139155013	139156122	1110	139155756	87	97.0734	23.5997	94.6193		chr1	138597837	138598889	1053	138598784	24	12.1365	5.14559	10.0025		chr1	141029552	141029850	299	141029677	27.9	10.202	4.12789	8.11282		chr1	131399466	131399653	188	131399557	26	13.2062	5.29503	11.0466
chr1	139880241	139881496	1256	139880767	244	322.719	44.6407	318.643		chr1	138814077	138814410	334	138814329	17	7.9928	4.27001	5.91464		chr1	142874534	142874973	440	142874810	41.84	27.0117	8.34492	24.7848		chr1	131563809	131565143	1335	131564719	158	164.293	23.5948	161.266
chr1	140045826	140046537	712	140046143	47	35.9722	10.4561	33.7467		chr1	138854998	138855415	418	138855223	54	51.6322	15.396	49.2303		chr1	142875128	142875696	569	142875260	37.86	26.2324	8.95547	24.0113		chr1	131577933	131578428	496	131578283	27	12.1679	4.73057	10.019
chr1	140332606	140334399	1794	140333220	202	254.902	38.2388	251.671		chr1	139155030	139156037	1008	139155709	89	76.3585	14.6468	73.8308		chr1	143047881	143048916	1036	143048300	116.56	137.722	29.237	134.959		chr1	131578521	131579607	1087	131578765	177	182.235	23.5494	179.052
chr1	140492066	140494439	2374	140493606	233	245.528	25.7741	242.373		chr1	139880516	139881567	1052	139880787	213	257.327	34.8267	252.892		chr1	143063729	143064102	374	143063866	22.91	14.0303	6.68727	11.8998		chr1	131722770	131723176	407	131723053	41	28.2469	8.68347	25.9697
chr1	140738055	140739869	1815	140739062	231	314.742	47.5618	310.805		chr1	140045861	140046252	392	140046138	29	17.7056	6.7277	15.5147		chr1	143116094	143116308	215	143116171	22.91	10.2238	4.78279	8.13337		chr1	131833049	131834721	1673	131834184	218	278.401	39.9909	273.487
chr1	140861791	140864732	2942	140863054	214	271.41	39.1745	268.027		chr1	140332838	140334110	1273	140333223	155	185.716	31.9773	182.454		chr1	143116550	143116917	368	143116670	30.88	16.9306	6.3768	14.7752		chr1	131834801	131835096	296	131834984	28	15.6922	6.0276	13.5084
chr1	140912229	140914603	2375	140913168	221	331.702	60.1144	327.451		chr1	140492282	140494255	1974	140493576	203	311.091	61.7038	304.92	<>MX2	chr1	143117212	143121214	4003	143120455	174.35	233.389	42.7619	229.828		chr1	131853809	131854409	601	131854046	54	37.1471	9.2922	34.8182
chr1	140932457	140934112	1656	140933312	167	231.286	45.4919	228.232		chr1	140738189	140739858	1670	140739055	188	228.165	34.3535	224.334		chr1	143165966	143166491	526	143166333	103.61	107.167	21.7215	104.557		chr1	131862584	131862953	370	131862719	34	17.8715	5.91322	15.6684
chr1	140943367	140944901	1535	140944205	160	216.433	42.5215	213.472		chr1	140862222	140864754	2533	140863059	191	284.212	56.2895	279.054	<>MX1	chr1	143166661	143167157	497	143166903	30.88	19.7364	7.65687	17.5588		chr1	131989577	131991721	2145	131990739	173	211.088	34.1675	207.578
chr1	141012486	141014126	1641	141013266	211	204.496	21.2498	201.602		chr1	140912285	140914711	2427	140913153	169	223.63	41.0162	219.878	MX1	chr1	143172014	143173933	1920	143172794	181.32	217.706	33.4407	214.336		chr1	132002682	132003927	1246	132003071	193	205.496	25.6661	202.06
chr1	141029594	141029764	171	141029736	19	5.97349	3.13189	3.9764		chr1	140932603	140934088	1486	140933307	120	152.366	33.8712	149.394		chr1	143535158	143535452	295	143535364	19.93	7.99138	4.18503	5.92975		chr1	132004006	132004236	231	132004110	20	12.2005	5.90244	10.0513
chr1	142874534	142875773	1240	142875251	52	44.4955	12.7412	42.2332		chr1	140943338	140944589	1252	140944204	114	139.565	30.8691	136.681		chr1	143542649	143542977	329	143542821	73.72	78.2127	20.8955	75.7344		chr1	132075117	132075961	845	132075596	98	65.2893	9.88215	62.8174
chr1	142988068	142988344	277	142988208	29	17.2747	6.53507	15.1555		chr1	141011412	141011656	245	141011532	25	17.0109	7.27811	14.8269		chr1	143633026	143633364	339	143633214	119.55	148.168	32.5549	145.347		chr1	133393157	133393713	557	133393561	34	27.3722	10.1172	25.1007
chr1	143047856	143049021	1166	143048330	138	182.76	38.77	179.974		chr1	141012412	141013923	1512	141013281	147	163.651	26.9012	160.59		chr1	143633599	143634066	468	143633888	199.25	280.769	50.0629	276.363		chr1	133394654	133397238	2585	133395589	197	222.53	29.3822	218.85
chr1	143063796	143063976	181	143063877	18	11.0734	5.71096	9.00772		chr1	141029544	141029940	397	141029754	32	24.7759	9.3863	22.5312		chr1	143635611	143635802	192	143635726	33.87	24.4545	9.18091	22.2457		chr1	133438001	133439846	1846	133439334	157	154.042	20.9034	151.093
chr1	143097429	143098376	948	143098245	34	13.0701	4.27808	10.9846		chr1	142874490	142876343	1854	142875297	85	96.2	24.0738	93.5707		chr1	143706218	143706960	743	143706783	148.44	158.591	24.9071	155.706		chr1	133524512	133527100	2589	133526514	194	277.022	51.1323	272.147
chr1	143116043	143116440	398	143116209	26	14.5475	5.88156	12.4493		chr1	142988084	142988373	290	142988239	28	21.3899	8.77162	19.17		chr1	143707326	143707568	243	143707445	34.87	17.6571	5.97817	15.4963		chr1	134129667	134130915	1249	134130408	177	192.203	26.4143	188.922
chr1	143116523	143117006	484	143116716	41	34.0833	11.307	31.8676		chr1	143047980	143048831	852	143048413	98	107.135	23.4851	104.448		chr1	143754536	143756613	2078	143755735	208.22	279.59	44.9255	275.215		chr1	134131034	134131285	252	134131123	22	7.33492	3.41309	5.25253
chr1	143117111	143121622	4512	143120477	189	267.8				chr1	143063761	143064322	562	143063886	38	25.0709	8.02712	22.8242		chr1	143990035	143991552	1518	143990643	103.61	105.119	20.9222	102.519		chr1	134188547	134189562	1016	134188983	133	137.709	22.6392	134.865
chr1	143165935	143166518	584	143166305	119	135.817	26.9845	133.225		chr1	143097484	143097857	374	143097631	21	11.223	5.21891	9.10066		chr1	144004650	144004983	334	144004848	17.93	8.44714	4.73316	6.37982		chr1	134189660	134191798	2139	134189925	197	230.076	31.7125	226.274
chr1	143166674	143167445	772	143166926	34	25.2568	9.07175	23.0862		chr1	143098046	143098426	381	143098170	30	15.5501	5.6347	13.3798		chr1	144005189	144005353	165	144005256	15.94	7.14567	4.36838	5.09738		chr1	134192028	134192754	727	134192556	64	48.0473	10.9817	45.6608
chr1	143171923	143174444	2522	143172834	215	283.192	43.0151	279.686		chr1	143115857	143116950	1094	143116727	75	68.3608	15.6426	65.8737		chr1	144005490	144005874	385	144005759	34.87	17.6571	5.97817	15.4963		chr1	134455438	134456102	665	134455952	171	242.279	48.3438	238.253
chr1	143542608	143542997	390	143542779	88	104.573	26.7514	102.093	<>MX2	chr1	143117171	143122331	5161	143120442	153	143.694	19.0736	140.783		chr1	144156721	144156942	222	144156829	19.93	5.28566	2.98931	3.27361		chr1	134456338	134456752	415	134456474	79	71.5971	15.689	69.0954
chr1	143570747	143570928	182	143570805	18	8.58193	4.41515	6.54499		chr1	143165551	143166512	962	143166333	137	117.698	15.831	114.951		chr1	144269687	144269879	193	144269802	24.91	13.0519	5.75955	10.9319		chr1	135557468	135557691	224	135557565	19	9.04432	4.49125	6.93525
chr1	143632996	143633355	360	143633199	117	147.109	32.9127	144.475	<>MX1	chr1	143166784	143167941	1158	143166946	70	61.0177	14.2476	58.568		chr1	144306610	144306794	185	144306709	23.91	13.5255	6.19502	11.4003		chr1	135658152	135658451	300	135658257	19	9.90996	4.9147	7.78976
chr1	143633597	143634078	482	143633759	223	335.541	60.6559	331.211	MX1	chr1	143171768	143175418	3651	143173497	181	242.892	43.1746	238.775		chr1	144359030	144360173	1144	144359342	90.66	90.4572	19.6821	87.9242		chr1	135944509	135946806	2298	135945340	197	235.432	33.4519	231.531
chr1	143635603	143635809	207	143635729	19	11.3305	5.64628	9.26177		chr1	143176202	143176493	292	143176315	19	9.7304	4.82544	7.62676		chr1	144493472	144493760	289	144493608	35.87	25.9437	9.35311	23.7237		chr1	136054058	136054768	711	136054469	34	17.8715	5.91322	15.6684
chr1	143706206	143706960	755	143706764	175	207.469	32.0684	204.558		chr1	143542654	143542950	297	143542810	57	61.9619	19.4377	59.5067		chr1	144493932	144494585	654	144494023	38.85	28.8617	9.91148	26.6241		chr1	136054959	136055194	236	136055078	28	13.6429	5.17475	11.4788
chr1	143707336	143707576	241	143707440	32	17.3081	6.01282	15.1879		chr1	143568956	143569285	330	143569204	17	7.98747	4.26734	5.91026		chr1	144675696	144677801	2106	144676604	239.1	325.845	48.0204	320.126		chr1	136114976	136115695	720	136115173	54	43.1468	11.5856	40.7858
chr1	143754554	143756647	2094	143755330	226	313.339	49.4487	309.423		chr1	143632995	143633349	355	143633189	82	83.8746	19.6895	81.3098		chr1	144689578	144691456	1879	144690368	212.2	265.608	37.9973	261.532		chr1	136182215	136182602	388	136182451	121	141.482	28.5094	138.617
chr1	143990076	143991465	1390	143990594	116	135.5	28.1268	132.91		chr1	143633602	143634075	474	143633811	171	241.863	48.1475	237.772		chr1	144728992	144729797	806	144729653	122.54	121.265	20.59	118.586		chr1	136182713	136183593	881	136182903	167	217.167	39.2588	213.571
chr1	144004637	144004852	216	144004717	19	10.7916	5.36356	8.7294		chr1	143706274	143706957	684	143706742	123	145.665	29.4156	142.739		chr1	144731533	144732578	1046	144731714	95.64	93.9175	19.3282	91.369		chr1	136232116	136232345	230	136232228	37	23.1684	7.45226	20.9256
chr1	144005355	144006214	860	144005791	35	19.989	6.55944	17.8512		chr1	143707376	143707538	163	143707458	19	9.98184	4.95064	7.87446		chr1	144733493	144734051	559	144733869	23.91	7.60524	3.5586	5.55099		chr1	136535856	136536149	294	136535969	21	12.2944	5.74949	10.1449
chr1	144156734	144156901	168	144156864	14	4.14509	2.7331	2.19193		chr1	143754564	143756575	2012	143755749	176	220.414	36.4308	216.71		chr1	144811399	144812968	1570	144812659	181.32	229.616	37.8569	226.102		chr1	136675893	136676887	995	136676644	186	217.901	31.5935	214.292
chr1	144359013	144360197	1185	144359506	123	137.833	26.1922	135.235		chr1	143990058	143991049	992	143990662	60	46.913	11.5143	44.5363		chr1	144813050	144813681	632	144813183	62.76	58.5206	15.9411	56.1313		chr1	136831805	136833037	1233	136832375	204	245.518	34.2362	241.426
chr1	144493461	144493739	279	144493581	23	14.6123	6.51151	12.5134		chr1	144005660	144006129	470	144005930	23	12.9559	5.69335	10.8128		chr1	144844282	144844444	163	144844321	21.92	9.46042	4.58353	7.37991		chr1	136959823	136961448	1626	136961150	186	186.034	22.3193	182.818
chr1	144493893	144494612	720	144494018	68	69.3184	18.5043	66.9617		chr1	144082060	144082273	214	144082173	288	13.6288	1.60753	11.4781		chr1	144844527	144846498	1972	144845821	182.32	247.892	44.8796	244.126		chr1	137498553	137499946	1394	137499092	118	115.843	19.8737	113.123
chr1	144675670	144677864	2195	144676640	248	377.247	64.2997	371.753		chr1	144359031	144360161	1131	144359796	71	74.1878	19.6025	71.6709		chr1	144895573	144896112	540	144895948	24.91	12.1623	5.34396	10.0503		chr1	137901951	137902371	421	137902223	79	56.3216	10.584	53.8933
chr1	144689575	144691310	1736	144690367	235	314.669	45.6912	310.733		chr1	144493922	144494547	626	144494025	35	28.5778	10.4261	26.3083		chr1	144951749	144952201	453	144952115	18.93	8.60719	4.64402	6.53883		chr1	137902473	137903712	1240	137902681	194	263.096	45.0846	258.607
chr1	144728933	144729809	877	144729618	156	165.585	24.5853	162.877		chr1	144676031	144677741	1711	144676608	189	220.836	31.5012	217.126		chr1	144960038	144960584	547	144960435	30.88	13.4638	4.97721	11.3396		chr1	137992116	137994645	2530	137993205	237	319.803	46.6747	313.39
chr1	144731516	144732591	1076	144731748	105	102.87	19.3139	100.395		chr1	144689616	144691055	1440	144690344	205	209.268	23.6318	205.731		chr1	144960699	144960913	215	144960767	24.91	6.96909	3.23831	4.92525		chr1	138304602	138305928	1327	138305610	197	222.53	29.3822	218.85
chr1	144733195	144733404	210	144733297	31	16.4397	5.83062	14.326		chr1	144729279	144729797	519	144729645	120	153.084	34.2124	150.105		chr1	145027849	145029821	1973	145028858	183.31	197.759	26.3302	194.587		chr1	138306016	138306699	684	138306258	127	113.86	16.9344	111.152
chr1	144733493	144733933	441	144733817	19	4.9998	2.7459	3.0261		chr1	144731521	144732573	1053	144731701	73	79.8676	21.4967	77.3232		chr1	145039715	145040929	1215	145040724	116.56	135.184	28.1249	132.435		chr1	138582016	138582282	267	138582109	33	26.4376	9.94008	24.172
chr1	144811381	144813672	2292	144812550	199	196.917	22.0291	194.064		chr1	144733888	144734248	361	144733912	17	4.44072	2.65182	2.4375		chr1	145041136	145042028	893	145041292	147.45	171.028	29.6892	168.062		chr1	138582413	138582855	443	138582531	44	27.0309	7.60271	24.7624
chr1	144844525	144846557	2033	144845763	212	313.319	57.1219	309.409		chr1	144811400	144812956	1557	144812731	164	213.427	39.1418	209.832		chr1	145074223	145076360	2138	145075345	215.19	263.185	36.0319	259.155		chr1	138597837	138598457	621	138598134	28	20.8281	8.4783	18.6023
chr1	144895367	144895611	245	144895480	27	15.8336	6.27612	13.7258		chr1	144813072	144813634	563	144813305	51	43.3717	12.5461	41.0154		chr1	145123766	145124099	334	145123811	16.94	6.70567	3.97359	4.66536		chr1	138854996	138855417	422	138855202	63	62.2888	17.1265	59.8317
chr1	144895711	144896403	693	144896020	41	29.9662	9.41418	27.7706		chr1	144844079	144844423	345	144844323	17	9.45833	5.02982	7.35892		chr1	145124190	145124704	515	145124321	22.91	11.4339	5.35442	9.32972		chr1	139155035	139155848	814	139155732	62	35.7668	7.51932	33.4461
chr1	144904891	144905326	436	144905097	23	13.9893	6.19756	11.8951		chr1	144844623	144846418	1796	144845845	164	189.871	29.9912	186.565		chr1	145129664	145129963	300	145129811	17.93	7.44944	4.20912	5.39712		chr1	139880533	139881642	1110	139880762	214	226.244	25.6612	222.503
chr1	144951437	144952206	770	144952060	26	16.4527	6.77134	14.339		chr1	144895934	144896096	163	144896093	13	5.17583	3.34398	3.15263		chr1	145131106	145131273	168	145131189	24.91	11.862	5.20732	9.75314		chr1	140045613	140046263	651	140046086	48	33.9362	9.38616	31.6256
chr1	144952464	144952641	178	144952571	19	9.36796	4.64752	7.32101		chr1	144952012	144952212	201	144952078	19	7.17039	3.63529	5.10687		chr1	145131393	145134098	2706	145133318	200.25	223.384	28.7497	219.949		chr1	140332731	140334261	1531	140333261	189	199.625	25.1369	196.262
chr1	144960028	144960933	906	144960360	38	20.067	6.10718	17.9288		chr1	144959975	144960634	660	144960279	37	19.8599	6.18418	17.6516		chr1	145151019	145152653	1635	145152453	92.65	81.2068	15.6087	78.7151		chr1	140492295	140494249	1955	140493598	208	289.321	48.8398	284.076
chr1	145027766	145029779	2014	145028793	218	246.925	30.0676	243.758		chr1	145027863	145029770	1908	145028850	189	244.031	39.8019	239.893		chr1	145154548	145155606	1059	145154788	182.32	196.273	26.1879	193.114		chr1	140738241	140739846	1606	140739477	203	231.803	30.2726	227.97
chr1	145039841	145040932	1092	145040690	138	176.523	35.8942	173.767		chr1	145040047	145040922	876	145040692	95	89.2074	17.4494	86.6146		chr1	145281903	145282728	826	145282453	189.29	221.341	31.7148	217.928		chr1	140862151	140864755	2605	140863057	185	257.001	47.1898	252.659
chr1	145041102	145041975	874	145041283	180	239.056	42.0601	235.948		chr1	145041118	145041941	824	145041270	123	136.124	25.5221	133.263		chr1	145282832	145283942	1111	145283150	180.32	239.712	42.4107	236.068		chr1	140912263	140914468	2206	140913129	202	264.926	41.9701	260.388
chr1	145074087	145076266	2180	145075350	242	319.247	44.2762	315.231		chr1	145074167	145076155	1989	145075285	198	233.258	32.3856	229.335		chr1	145609039	145610140	1102	145609907	218.18	297.273	47.0647	292.467		chr1	140932584	140934047	1464	140933300	143	176.886	33.6504	173.756
chr1	145123738	145123928	191	145123816	20	10.4856	5.03102	8.42626		chr1	145123749	145124638	890	145124197	22	8.18197	3.74306	6.10171		chr1	145610333	145610780	448	145610534	46.82	32.8153	9.56482	30.5543		chr1	140943307	140944572	1266	140944155	110	127.504	27.2766	124.722
chr1	145124063	145124693	631	145124264	29	17.2747	6.53507	15.1555		chr1	145129858	145130218	361	145129889	18	6.51702	3.45353	4.46505		chr1	145694836	145696415	1580	145695815	189.29	263.79	48.0843	259.75		chr1	140944669	140944867	199	140944749	29	15.7619	5.88337	13.577
chr1	145124801	145124962	162	145124895	24	12.8067	5.44589	10.7235		chr1	145130946	145131277	332	145131177	18	9.16007	4.70311	7.06499		chr1	145711547	145711826	280	145711753	19.93	8.69242	4.52416	6.6218		chr1	141011428	141011676	249	141011545	23	13.495	5.95378	11.3331
chr1	145130952	145131285	334	145131127	22	11.1331	5.01022	9.06583		chr1	145131359	145133695	2337	145133145	198	280.808	50.5711	275.754		chr1	145769574	145769799	226	145769677	27.9	16.5328	6.80913	14.3811		chr1	141012646	141013926	1281	141013302	195	237.718	34.9742	233.776
chr1	145131376	145134135	2760	145133115	228	316.947	49.8844	312.971		chr1	145133824	145134025	202	145133891	18	5.67672	3.09209	3.64314		chr1	145769948	145771254	1307	145770215	244.08	334.763	49.0166	328.662		chr1	141029544	141029945	402	141029698	35	25.332	8.84647	23.0736
chr1	145150992	145152663	1672	145152296	93	79.6117	14.7199	77.2191		chr1	145151015	145152634	1620	145151481	78	72.2786	16.2601	69.7724		chr1	145812711	145814184	1474	145813207	169.36	190.194	28.394	187.085		chr1	142491461	142491652	192	142491533	14	4.58061	2.94168	2.56031
chr1	145154359	145155481	1123	145154779	224	288.323	40.9965	284.754		chr1	145154559	145155519	961	145154752	164	194.829	31.7739	191.468		chr1	145822346	145823290	945	145822868	61.77	50.037	12.6167	47.6885		chr1	142874677	142874995	319	142874783	22	10.5725	4.75523	8.44403
chr1	145281878	145282733	856	145282485	218	278.151	39.9033	274.699		chr1	145282017	145282733	717	145282513	186	214.354	30.4327	210.744		chr1	145884788	145885123	336	145885007	30.88	21.3066	8.42934	19.1178		chr1	142875154	142875459	306	142875274	21	11.0615	5.14103	8.92555
chr1	145282823	145283895	1073	145283254	188	246.331	41.1709	243.169		chr1	145282833	145283867	1035	145283186	134	177.664	38.5133	174.482		chr1	145885368	145885776	409	145885504	38.85	29.9748	10.4486	27.7311		chr1	142875553	142875708	156	142875643	15	6.11181	3.593	4.05384
chr1	145365169	145365340	172	145365239	309	13.0534	1.56184	10.9682		chr1	145294871	145295422	552	145295060	326	13.3823	1.55236	11.2334		chr1	146215038	146215652	615	146215179	31.88	13.0386	4.69718	10.9188		chr1	143047922	143048849	928	143048430	96	106.058	23.8363	103.39
chr1	145394402	145394564	163	145394517	310	6.26262	1.33195	4.26204		chr1	145295511	145295810	300	145295652	324	13.1496	1.54759	11.0038		chr1	146215742	146216095	354	146215954	35.87	22.8412	7.9161	20.6417		chr1	143063743	143064333	591	143063897	46	30.2006	8.38667	27.9121
chr1	145497197	145497388	192	145497291	20	11.9816	5.78779	9.90702		chr1	145296254	145296834	581	145296612	322	12.7629	1.53807	10.622		chr1	146216184	146217246	1063	146216864	212.2	262.541	36.9502	258.525		chr1	143077280	143077435	156	143077412	20	7.20688	3.54793	5.12712
chr1	145609040	145610156	1117	145609921	240	347.351	56.0027	342.742		chr1	145297132	145297608	477	145297270	326	13.5416	1.55711	11.3913		chr1	146217597	146217992	396	146217754	46.82	36.1313	10.9817	33.8526		chr1	143116619	143116791	173	143116640	14	4.58061	2.94168	2.56031
chr1	145610315	145610672	358	145610520	57	47.7035	12.6345	45.4283		chr1	145297955	145298120	166	145298037	301	24.711	1.92814	22.4664		chr1	146320278	146320673	396	146320524	38.85	16.3077	4.98176	14.1574		chr1	143117251	143121187	3937	143120505	171	150.943	17.169	148.015
chr1	145694835	145696679	1845	145695848	204	293.733	52.9375	290.098		chr1	145298546	145299576	1031	145299251	325	13.187	1.54761	11.0405		chr1	146320782	146321346	565	146321122	57.78	45.1584	11.7566	42.8332		chr1	143165897	143166545	649	143166311	101	68.4381	10.1816	65.9514
chr1	145711586	145711837	252	145711725	19	9.39991	4.66309	7.35291		chr1	145299925	145300232	308	145300125	271	10.6995	1.52938	8.5831		chr1	146436364	146437975	1612	146437216	186.3	238.044	38.8912	234.421	<>MX1	chr1	143166664	143167197	534	143166898	51	34.8187	9.07184	32.5028
chr1	145769575	145769752	178	145769660	16	7.84104	4.34163	5.81547		chr1	145300881	145301241	361	145301076	326	13.3823	1.55236	11.2334		chr1	146490167	146493860	3694	146491089	214.2	218.96	23.9106	215.577	<>MX1	chr1	143171777	143174135	2359	143172787	170	206.093	33.5352	202.648
chr1	145769948	145771374	1427	145770165	270	416.87	68.4574	409.378		chr1	145301522	145301721	200	145301662	292	8.57125	1.43025	6.48411		chr1	146498464	146499148	685	146498934	38.85	27.905	9.46247	25.6724		chr1	143256213	143256488	276	143256356	16	6.8099	3.81757	4.73742
chr1	145812748	145814179	1432	145813672	186	225.156	34.0727	222.141		chr1	145301864	145302167	304	145301994	321	12.8808	1.54275	10.7389		chr1	146500532	146500947	416	146500698	40.85	26.5338	8.36931	24.3107		chr1	143542632	143543012	381	143542782	63	65.5683	18.7107	63.0949
chr1	145822511	145823299	789	145823017	52	30.0013	7.27664	27.8055		chr1	145302250	145302619	370	145302446	326	13.3823	1.55236	11.2334		chr1	146501731	146502254	524	146501871	33.87	19.6848	6.97455	17.5073		chr1	143569381	143569623	243	143569439	18	7.30362	3.80743	5.22219
chr1	145884830	145885126	297	145885013	41	29.3522	9.1491	27.1588		chr1	145303917	145304412	496	145304218	322	12.9183	1.54279	10.7762		chr1	146529551	146529819	269	146529676	20.92	7.09102	3.65357	5.04293		chr1	143632931	143633353	423	143633217	109	122.876	25.7052	120.119
chr1	145885362	145885804	443	145885477	26	18.1594	7.62248	16.0343		chr1	145305457	145305882	426	145305699	322	13.0749	1.54755	10.9296	<>CSTB	chr1	146530114	146532642	2529	146532006	163.39	181.044	27.3977	178.007		chr1	143633602	143634073	472	143633923	180	239.62	42.2967	235.643
chr1	146036528	146036780	253	146036659	13	6.46721	4.05095	4.46467		chr1	145306491	145306901	411	145306579	266	9.33705	1.48516	7.23985		chr1	146556776	146560245	3470	146558690	211.21	249.642	33.1262	245.849		chr1	143635908	143636119	212	143635981	15	6.40054	3.73893	4.33719
chr1	146190776	146190985	210	146190869	23	10.9584	4.77946	8.89462		chr1	145308752	145309162	411	145308886	324	13.7896	1.56678	11.6379		chr1	146568593	146570062	1470	146569172	231.13	324.965	51.6078	319.273		chr1	143706245	143706950	706	143706683	131	144.94	25.8868	142.051
chr1	146191078	146191542	465	146191219	29	12.7426	4.69783	10.6608		chr1	145310484	145311055	572	145310565	294	17.2538	1.7145	15.0687		chr1	146649298	146652257	2960	146650927	164.38	150.177	18.3758	147.344		chr1	143707324	143707535	212	143707419	34	20.298	6.86393	18.0759
chr1	146214500	146214760	261	146214574	15	6.74109	3.91396	4.73289		chr1	145311385	145311627	243	145311528	319	20.654	1.77362	18.4399		chr1	146652619	146653079	461	146652840	31.88	20.1281	7.60571	17.948		chr1	143721244	143721554	311	143721410	18	5.95526	3.21003	3.89963
chr1	146214950	146217247	2298	146216876	236	312.996	44.6434	309.09		chr1	145314774	145315117	344	145314931	326	14.1922	1.57642	12.0351		chr1	146688393	146689059	667	146688535	37.86	23.5306	7.77156	21.3259		chr1	143754552	143756651	2100	143755356	196	220.992	29.2338	217.336
chr1	146217571	146217994	424	146217770	50	42.9236	12.6536	40.6678		chr1	145315970	145316210	241	145316093	311	13.4681	1.57236	11.3184		chr1	146766869	146768831	1963	146768131	196.26	175.321	17.933	172.326		chr1	143990029	143990985	957	143990721	56	38.3818	9.32027	36.0463
chr1	146319568	146319758	191	146319717	18	8.76481	4.50537	6.72531		chr1	145316405	145316794	390	145316672	326	14.0275	1.57155	11.872		chr1	146843608	146844942	1335	146844207	199.25	279.276	49.4107	274.909		chr1	144005770	144006181	412	144005887	28	15.9922	6.15857	13.8057
chr1	146320217	146320703	487	146320535	62	39.6943	8.6496	37.4523		chr1	145317275	145317715	441	145317430	324	13.4669	1.55713	11.3172		chr1	146858608	146860219	1612	146859331	210.21	279.279	43.856	274.91		chr1	144306626	144306787	162	144306708	22	11.156	5.02075	9.01937
chr1	146320823	146321492	670	146321004	67	63.7701	16.3472	61.4335		chr1	145318865	145319091	227	145318988	319	16.2056	1.64466	14.0294		chr1	146875343	146875501	159	146875347	14.94	4.70046	3.18877	2.70274		chr1	144359023	144360191	1169	144359390	70	66.6456	16.5623	64.1674
chr1	146436421	146438115	1695	146437206	199	268.898	44.9742	265.545		chr1	145319285	145319641	357	145319563	278	11.2712	1.54088	9.14683		chr1	146969085	146970044	960	146969635	152.43	181.963	31.8578	178.92		chr1	144493544	144493782	239	144493696	20	11.0496	5.31065	8.91431
chr1	146489967	146490622	656	146490422	66	60.0279	15.0664	57.7048		chr1	145319947	145320296	350	145320060	326	14.1922	1.57642	12.0351		chr1	147066944	147068242	1299	147067674	131.51	162.361	33.1265	159.454		chr1	144493901	144494542	642	144494026	33	23.5451	8.51557	21.2994
chr1	146490799	146494747	3949	146491550	229	297.639	42.1835	293.954		chr1	145320500	145321144	645	145320818	325	13.6649	1.56192	11.5141		chr1	147132185	147133502	1318	147132699	56.79	52.8697	15.4725	50.5085		chr1	144676099	144677768	1670	144676631	186	200.436	26.1947	197.062
chr1	146497807	146497966	160	146497935	14	5.23997	3.26754	3.25877		chr1	145322547	145322868	322	145322743	325	14.9992	1.60139	12.8338		chr1	147653570	147655130	1561	147654052	142.46	163.216	28.693	160.303		chr1	144689585	144691076	1492	144690358	220	225.315	24.0263	221.593
chr1	146498469	146499294	826	146498677	48	41.8546	12.7957	39.6035		chr1	145323979	145324389	411	145324110	326	13.8642	1.56671	11.7104		chr1	147706594	147709376	2783	147707515	216.19	248.072	31.0268	244.305		chr1	144729171	144729809	639	144729642	136	168.814	33.4554	165.751
chr1	146499681	146499897	217	146499808	21	10.3233	4.79239	8.26509		chr1	145324832	145325004	173	145324912	295	21.7536	1.85182	19.531		chr1	147735408	147737877	2470	147736533	236.11	325.283	49.2344	319.575		chr1	144731511	144732527	1017	144731689	99	111.831	25.1263	109.133
chr1	146500056	146501071	1016	146500761	53	46.3405	13.2562	44.0712		chr1	145325234	145325647	414	145325529	326	15.3837	1.61139	13.215		chr1	147855429	147856342	914	147856170	193.27	221.281	30.3269	217.871		chr1	144733205	144733369	165	144733283	22	10.2978	4.63273	8.17139
chr1	146501249	146501479	231	146501346	26	16.3028	6.69895	14.1916		chr1	145326494	145326917	424	145326776	326	13.5416	1.55711	11.3913		chr1	147856464	147857616	1153	147856692	218.18	255.554	32.5967	251.663		chr1	144811387	144813764	2378	144812721	169	204.473	33.3391	201.049
chr1	146501658	146502398	741	146501912	41	25.6619	7.65269	23.4891		chr1	145327115	145327482	368	145327439	250	7.16994	1.41643	5.10687		chr1	148016256	148017412	1157	148016881	160.4	186.858	30.4926	183.778		chr1	144844110	144844370	261	144844299	18	8.91999	4.58256	6.8129
chr1	146529346	146529922	577	146529828	29	18.4971	7.08959	16.3688		chr1	145329595	145329845	251	145329734	325	16.241	1.6376	14.0647		chr1	148056348	148058225	1878	148057359	209.21	270.373	40.9455	266.202		chr1	144844802	144846343	1542	144845782	183	213.168	31.0866	209.628
chr1	146530011	146532936	2926	146531992	205	256.36	37.5346	253.119		chr1	145330293	145330496	204	145330401	316	20.7779	1.78241	18.5629		chr1	148266449	148267794	1346	148267068	218.18	288.894	43.8361	284.298		chr1	144895852	144896137	286	144895990	16	5.80519	3.33391	3.75247
chr1	146556690	146560269	3580	146558480	234	246.992	25.8842	243.824		chr1	145330946	145331275	330	145331034	258	13.6132	1.65361	11.4626		chr1	148345616	148346281	666	148345774	36.86	28.7485	10.4489	26.5114		chr1	144960023	144960580	558	144960425	34	21.1929	7.23622	18.965
chr1	146561445	146561629	185	146561509	18	9.59439	4.92467	7.54494		chr1	145331440	145331605	166	145331536	301	15.7378	1.65615	13.5648		chr1	148346833	148347493	661	148347243	84.68	78.9912	17.1364	76.5099		chr1	144960750	144960924	175	144960801	25	11.5478	4.74778	9.40678
chr1	146568573	146569936	1364	146569153	244	359.489	58.8979	354.564		chr1	145332707	145333004	298	145332842	259	7.01513	1.40112	4.954		chr1	148620303	148620963	661	148620389	37.86	23.0433	7.56872	20.8427		chr1	145027757	145029710	1954	145028854	185	221.528	33.1898	217.864
chr1	146649269	146652135	2867	146650925	176	174.098	21.6349	171.353		chr1	145333176	145333376	201	145333290	283	15.6653	1.682	13.4933		chr1	148768679	148769248	570	148769101	25.9	15.4524	6.72567	13.309		chr1	145040106	145040917	812	145040732	102	88.3051	15.2847	85.7244
chr1	146652514	146653098	585	146652868	25	15.3986	6.47391	13.2946		chr1	145333703	145333865	163	145333774	292	15.037	1.64746	12.8709		chr1	148769716	148769928	213	148769801	23.91	15.0016	6.96586	12.8628		chr1	145041120	145041916	797	145041289	159	176.097	27.0318	172.972
chr1	146653408	146653572	165	146653474	18	6.53609	3.46193	4.53211		chr1	145334415	145334789	375	145334618	322	13.3922	1.55714	11.2433		chr1	148770602	148778309	7708	148775775	186.3	155.167	15.6083	152.305		chr1	145073817	145076337	2521	145075334	219	244.496	29.1059	240.421
chr1	146766930	146768940	2011	146767965	241	311.895	42.1631	308.005		chr1	145335248	145335575	328	145335350	254	11.6754	1.58892	9.54707		chr1	148920781	148921065	285	148920915	45.83	33.3899	10.0554	31.1268		chr1	145118726	145118929	204	145118878	30	12.7987	4.60025	10.6429
chr1	146769067	146769480	414	146769326	25	16.094	6.81513	13.9833		chr1	145335761	145336354	594	145335956	322	12.6089	1.53337	10.4689		chr1	148946628	148946925	298	148946711	33.87	16.81	5.81213	14.6563		chr1	145123709	145123864	156	145123754	18	6.37295	3.39035	4.31079
chr1	146843562	146844950	1389	146844181	206	277.696	45.092	274.251		chr1	145336805	145337527	723	145337237	324	13.3077	1.55234	11.159		chr1	148947033	148949002	1970	148948172	148.44	158.591	24.9071	155.706		chr1	145124067	145124649	583	145124338	24	12.1889	5.16873	10.0399
chr1	146858595	146858754	160	146858681	18	8.28945	4.27255	6.25807		chr1	145338772	145339045	274	145338864	314	16.3967	1.6573	14.2188		chr1	149153471	149153817	347	149153656	51.81	44.2253	13.1324	41.9052		chr1	145131402	145134106	2705	145133264	205	248.348	34.8035	244.197
chr1	146858838	146860219	1382	146859072	243	355.249	57.662	350.443		chr1	145340076	145340635	560	145340229	320	12.6881	1.53796	10.5477		chr1	149189065	149189481	417	149189211	43.84	34.7042	11.2088	32.4342		chr1	145134930	145135098	169	145135007	17	7.80002	4.17399	5.71172
chr1	146969136	146970131	996	146969632	163	206.864	36.8789	203.958		chr1	145341269	145341682	414	145341517	326	13.3823	1.55236	11.2334		chr1	149204471	149204760	290	149204677	17.93	9.4652	5.29431	7.38328		chr1	145151086	145152634	1549	145152416	98	89.5891	16.726	87.002
chr1	147066922	147068288	1367	147067702	160	218.775	43.5964	215.8		chr1	145342663	145343069	407	145342972	310	18.426	1.72374	16.2298		chr1	149218072	149218638	567	149218184	28.89	16.6413	6.6455	14.4887		chr1	145154549	145155613	1065	145154739	182	210.52	30.5621	207.016
chr1	147131897	147133502	1606	147132659	52	49.74	15.2093	47.4571		chr1	145343840	145344121	282	145343982	325	15.879	1.62709	13.7049		chr1	149218723	149219310	588	149218858	21.92	13.0773	6.40868	10.9556		chr1	145281943	145282727	785	145282492	191	225.836	32.4382	222.1
chr1	147542784	147542943	160	147542821	12	5.27959	3.52021	3.29707		chr1	145347896	145348400	505	145347968	322	14.546	1.59168	12.3859		chr1	149965079	149965643	565	149965412	46.82	37.5353	11.6179	35.2492		chr1	145282829	145283858	1030	145283175	142	179.769	35.3624	176.612
chr1	147653442	147655087	1646	147654534	177	210.663	32.4328	207.736		chr1	145350191	145350773	583	145350559	326	13.3823	1.55236	11.2334		chr1	150046929	150048500	1572	150047971	217.18	264.848	35.8384	260.784		chr1	145311428	145311608	181	145311530	312	8.72203	1.41813	6.61717
chr1	147706478	147709454	2977	147707480	239	336.922	52.2806	332.562		chr1	145351504	145351714	211	145351643	237	9.73185	1.53848	7.62821		chr1	150051057	150051260	204	150051116	14.94	6.51527	4.18002	4.47802		chr1	145318871	145319058	188	145319009	312	5.86136	1.31552	3.80792
chr1	147735486	147737877	2392	147736547	263	400.99	65.7351	394.475		chr1	145352034	145352201	168	145352123	290	30.6539	2.13894	28.3703		chr1	150053789	150054871	1083	150054422	146.45	169.46	29.49	166.505		chr1	145329632	145329809	178	145329739	312	5.28784	1.29324	3.2487
chr1	147855393	147856365	973	147856154	217	268.648	37.0544	265.297		chr1	145352750	145352980	231	145352869	315	14.9776	1.61343	12.8126		chr1	150086399	150086628	230	150086406	16.94	4.70182	2.9894	2.70297		chr1	145343856	145344080	225	145343977	312	5.06918	1.28453	3.03505
chr1	147856442	147857543	1102	147856691	256	328.202	41.6499	324.02		chr1	145353525	145353689	165	145353609	252	7.00077	1.40729	4.94043		chr1	150143614	150145793	2180	150144402	185.3	230.025	36.2883	226.508		chr1	145354752	145354921	170	145354900	311	4.2458	1.25097	2.23817
chr1	148016194	148017458	1265	148016865	152	178.566	30.469	175.801		chr1	145354258	145354563	306	145354462	296	9.3596	1.45434	7.26206		chr1	150162818	150163098	281	150162964	48.82	34.9842	9.96332	32.711		chr1	145358574	145358758	185	145358672	312	4.06474	1.24272	2.06238
chr1	148056299	148058323	2025	148057371	225	311.538	49.2309	307.652		chr1	145354704	145355064	361	145354846	322	14.7163	1.59674	12.5537		chr1	150163370	150164355	986	150163653	211.21	226.54	26.5258	223.065		chr1	145362781	145363007	227	145362875	312	4.65002	1.26748	2.62836
chr1	148266381	148267818	1438	148267091	238	335.096	52.0627	330.773		chr1	145357439	145357625	187	145357549	276	7.74567	1.41431	5.67208		chr1	150206305	150206605	301	150206496	27.9	14.2995	5.77904	12.1672		chr1	145365152	145365358	207	145365237	308	16.8923	1.68098	14.6982
chr1	148345672	148346300	629	148346162	45	40.9446	13.3658	38.6973		chr1	145357715	145357933	219	145357827	320	13.0001	1.5475	10.8558		chr1	150296505	150296665	161	150296570	22.91	10.2238	4.78279	8.13337		chr1	145375241	145375430	190	145375355	308	4.72064	1.2724	2.69785
chr1	148346821	148347625	805	148347240	91	92.5615	20.0409	90.1227		chr1	145358541	145358800	260	145358641	325	18.946	1.71518	16.7459		chr1	150296882	150297042	161	150296967	21.92	12.1896	5.93415	10.0771		chr1	145384120	145384308	189	145384174	312	5.06918	1.28453	3.03505
chr1	148620256	148620756	501	148620348	35	22.5469	7.60418	20.3926		chr1	145359015	145359389	375	145359283	309	11.8187	1.5228	9.68875		chr1	150306838	150308923	2086	150308019	184.31	230.962	37.0615	227.432		chr1	145405337	145405506	170	145405416	297	7.47539	1.38621	5.39109
chr1	148752978	148753339	362	148753100	16	7.63157	4.23294	5.60784		chr1	145359964	145360450	487	145360222	326	13.3823	1.55236	11.2334		chr1	150309070	150309694	625	150309558	31.88	15.1537	5.48004	13.0138		chr1	145407129	145407398	270	145407327	310	5.05376	1.28497	3.01974
chr1	148768821	148769284	464	148769186	21	13.946	6.6127	11.8523		chr1	145362756	145363099	344	145362908	326	13.3823	1.55236	11.2334		chr1	150309939	150310145	207	150309946	13.95	5.43425	3.71739	3.41813		chr1	145409310	145409473	164	145409384	291	12.3323	1.56066	10.1823
chr1	148769585	148769933	349	148769814	29	22.3969	9.01731	20.243		chr1	145364007	145364441	435	145364324	326	18.3758	1.69746	16.1796		chr1	150359866	150361154	1289	150360394	205.23	291.143	51.288	286.492		chr1	145423861	145424069	209	145423967	302	4.67271	1.27349	2.65087
chr1	148770481	148778254	7774	148775763	211	204.496	21.2498	201.602		chr1	145365136	145365372	237	145365241	313	29.4562	2.03823	27.1804		chr1	150728537	150728715	179	150728595	23.91	15.0016	6.96586	12.8628		chr1	145431933	145432172	240	145432096	312	4.3509	1.25498	2.33795
chr1	148920749	148921132	384	148920974	34	22.0972	7.62425	19.9451		chr1	145367119	145367759	641	145367557	326	13.3823	1.55236	11.2334		chr1	150922458	150923518	1061	150923313	187.3	235.971	37.6593	232.374		chr1	145437438	145437708	271	145437627	294	4.10423	1.25282	2.10145
chr1	148946456	148949015	2560	148948137	171	176.75	23.6148	173.993		chr1	145367933	145368103	171	145368054	235	6.99451	1.42486	4.93418		chr1	150923817	150924444	628	150924076	144.46	132.385	18.1822	129.651		chr1	145442456	145442712	257	145442547	312	4.44914	1.25912	2.43341
chr1	149153430	149153826	397	149153630	40	32.8051	10.9953	30.5951		chr1	145370065	145370474	410	145370163	320	17.3766	1.67752	15.1889		chr1	150931269	150931430	162	150931363	23.91	13.0114	5.93679	10.892		chr1	145609115	145610134	1020	145609894	222	261.662	33.0921	257.209
chr1	149189079	149189364	286	149189230	32	23.8749	8.93592	21.7121		chr1	145371475	145371745	271	145371591	287	8.26554	1.42372	6.1832		chr1	150943136	150944681	1546	150943768	179.33	180.208	22.5408	177.178		chr1	145610315	145610745	431	145610494	57	44.5841	11.3745	42.2155
chr1	149204374	149204745	372	149204594	20	12.9682	6.31212	10.8834		chr1	145371945	145372236	292	145372035	321	16.6502	1.65493	14.4685		chr1	150960275	150960943	669	150960793	101.62	102.293	20.5236	99.7051		chr1	145679874	145680042	169	145679970	23	9.22986	4.05478	7.11881
chr1	149217647	149217816	170	149217741	16	8.33699	4.60335	6.3047		chr1	145373023	145373412	390	145373219	324	13.1496	1.54759	11.0038		chr1	150961540	150962308	769	150961682	95.64	111.652	27.0245	109.021		chr1	145695037	145696650	1614	145695748	190	236.646	36.5868	232.726
chr1	149217949	149219759	1811	149218124	45	36.0987	11.0584	33.8729		chr1	145374434	145374930	497	145374663	324	13.4669	1.55713	11.3172		chr1	150963838	150964399	562	150964225	78.7	80.5453	19.9261	78.0566		chr1	145711641	145711850	210	145711754	36	19.6158	6.25111	17.3991
chr1	149965026	149965660	635	149965381	46	39.4832	12.3196	37.2418		chr1	145375230	145375449	220	145375369	309	13.8934	1.58801	11.7388		chr1	150999942	151000597	656	151000371	34.87	11.7722	3.98545	9.66569		chr1	145769947	145771158	1212	145770202	210	283.724	45.5512	278.653
chr1	150046898	150048585	1688	150047970	249	328.903	44.6749	324.709		chr1	145376327	145376804	478	145376686	325	16.0592	1.63233	13.8839		chr1	151020543	151021351	809	151021151	109.59	115.866	22.9627	113.215		chr1	145812718	145814180	1463	145813210	169	180.339	25.2272	177.177
chr1	150050899	150051277	379	150051029	19	11.5946	5.78707	9.5241		chr1	145377227	145377489	263	145377387	280	14.4141	1.64544	12.2547		chr1	151021521	151023401	1881	151021994	209.21	293.889	50.2905	289.164		chr1	145822383	145823324	942	145822946	72	58.3983	12.7355	55.9605
chr1	150053661	150054877	1217	150054379	168	212.357	36.8142	209.419		chr1	145379179	145379615	437	145379557	291	9.84883	1.47635	7.74361		chr1	151023594	151023865	272	151023726	24.91	15.9905	7.24445	13.8429		chr1	145884842	145885136	295	145884995	34	21.1929	7.23622	18.965
chr1	150143421	150146010	2590	150144336	207	259.69	37.899	256.418		chr1	145379839	145380363	525	145380146	322	12.6089	1.53337	10.4689		chr1	151030864	151031135	272	151030896	18.93	4.75456	2.84699	2.75395		chr1	145885359	145885707	349	145885469	27	12.1679	4.73057	10.019
chr1	150162794	150163125	332	150162974	51	40.5668	11.3275	38.3205		chr1	145381300	145381465	166	145381408	290	13.7028	1.60716	11.5518		chr1	151150740	151151560	821	151151306	87.67	54.1574	8.86707	51.7903		chr1	146147142	146147379	238	146147276	26	15.3772	6.26099	13.1968
chr1	150163358	150164482	1125	150163680	231	267.152	31.8525	263.815		chr1	145382364	145382979	616	145382644	326	13.3823	1.55236	11.2334		chr1	151151709	151152267	559	151151812	39.85	25.522	8.17006	23.3054		chr1	146190328	146190552	225	146190457	32	14.3102	4.89704	12.1395
chr1	150168289	150168648	360	150168408	19	7.95364	3.98288	5.92611		chr1	145383184	145383374	191	145383227	254	7.81637	1.439	5.74169		chr1	151197956	151199206	1251	151198847	214.2	309.205	54.1604	304.051		chr1	146190740	146190947	208	146190848	30	15.6156	5.66082	13.4325
chr1	150206206	150206585	380	150206453	40	32.9814	11.0807	30.771		chr1	145384023	145384345	323	145384168	322	15.5898	1.62253	13.4184		chr1	151199446	151200623	1178	151199629	167.37	174.263	24.053	171.275		chr1	146191167	146191322	156	146191255	18	6.03088	3.24237	3.97402
chr1	150296488	150296704	217	150296586	28	18.861	7.48872	16.7306		chr1	145385238	145385582	345	145385353	325	17.5555	1.67549	15.366		chr1	151261715	151262660	946	151262097	104.61	96.7926	17.6012	94.2302		chr1	146216252	146217249	998	146216892	197	235.432	33.4519	231.531
chr1	150296800	150297093	294	150296930	28	19.4469	7.77716	17.312		chr1	145387000	145387359	360	145387151	326	13.3823	1.55236	11.2334		chr1	151268248	151268577	330	151268446	36.86	29.0218	10.5876	26.7828		chr1	146217568	146218027	460	146217709	65	56.7518	14.0161	54.3218
chr1	150306829	150308909	2081	150308299	202	235.695	31.7887	232.61		chr1	145387686	145387993	308	145387778	278	10.8095	1.52464	8.6918		chr1	151269979	151270627	649	151270153	172.35	243.585	48.4762	239.882		chr1	146319732	146319931	200	146319734	18	5.01606	2.81951	2.98523
chr1	150309060	150310098	1039	150309199	32	23.7002	8.84987	21.5387		chr1	145388352	145388524	173	145388422	295	22.2441	1.86684	20.0177		chr1	151270805	151272201	1397	151271414	179.33	222.66	36.0653	219.234		chr1	146320067	146321305	1239	146321008	53	40.0594	10.6037	37.7144
chr1	150359843	150361207	1365	150360439	240	361.793	62.2338	356.794		chr1	145390071	145390465	395	145390337	324	14.1177	1.57656	11.9611		chr1	151336970	151337375	406	151337126	27.9	17.3804	7.2238	15.2215		chr1	146436445	146437924	1480	146437207	184	234.238	38.2486	230.359
chr1	150922441	150923523	1083	150923330	240	367.1	64.6309	361.942		chr1	145390714	145390899	186	145390809	305	18.2535	1.7268	16.0587		chr1	151451443	151452584	1142	151452355	221.17	277.48	38.5042	273.153		chr1	146490267	146493112	2846	146491535	209	244.935	32.3108	240.857
chr1	150923815	150924533	719	150923983	156	214.422	43.7906	211.472		chr1	145391110	145391495	386	145391445	290	11.2591	1.52587	9.13583		chr1	151452753	151453848	1096	151452965	169.36	212.708	36.5823	209.394		chr1	146493260	146493621	362	146493483	35	20.7544	6.86233	18.5293
chr1	150931256	150931457	202	150931358	21	12.1173	5.6601	10.0405		chr1	145392033	145392401	369	145392128	324	16.3879	1.6432	14.2109		chr1	151485603	151485923	321	151485778	55.79	27.6877	6.31005	25.4576		chr1	146498470	146499124	655	146498613	35	17.8751	5.76591	15.672
chr1	150943176	150944681	1506	150943760	218	261.199	34.2942	257.915		chr1	145393585	145393889	305	145393866	242	5.02429	1.32791	3.00709		chr1	152361395	152361833	439	152361475	27.9	15.2466	6.20468	13.1051		chr1	146500014	146500226	213	146500225	19	4.04846	2.38709	2.04652
chr1	150960010	150960965	956	150960783	135	158.608	29.6257	155.929		chr1	145394408	145394600	193	145394512	284	12.794	1.58528	10.6531		chr1	152423962	152424360	399	152424195	35.87	24.1295	8.49626	21.9218		chr1	146500539	146500979	441	146500763	77	50.5147	9.30963	48.1148
chr1	150961534	150962902	1369	150961701	155	219.659	46.89	216.679		chr1	145395342	145395566	225	145395457	324	21.4855	1.78858	19.2651		chr1	152694373	152694759	387	152694505	20.92	10.8735	5.45173	8.77699		chr1	146501310	146502339	1030	146501871	40	24.8693	7.53971	22.615
chr1	150963783	150964417	635	150964236	82	90.0424	22.4752	87.6125		chr1	145396198	145396795	598	145396678	325	13.345	1.55235	11.1962		chr1	152694933	152695169	237	152694985	17.93	7.16664	4.06542	5.118	<>CSTB	chr1	146530498	146532706	2209	146532007	105	98.8367	17.9086	96.204
chr1	150997458	150997665	208	150997553	21	10.3233	4.79239	8.26509		chr1	145397106	145397290	185	145397173	313	13.3791	1.5672	11.2303		chr1	152779748	152780487	740	152780104	143.46	191.678	40.397	188.557		chr1	146557054	146560083	3030	146558698	205	234.912	30.5694	231.023
chr1	150999903	151000544	642	151000210	54	45.0139	12.3679	42.7498		chr1	145397578	145398057	480	145397855	326	13.8642	1.56671	11.7104		chr1	152871270	152872355	1086	152872087	127.52	155.807	32.1302	152.94		chr1	146568721	146569813	1093	146569180	231	305.169	44.0093	299.365
chr1	151020535	151021373	839	151021158	149	186.338	34.8564	183.537		chr1	145398262	145398616	355	145398517	299	14.9253	1.63366	12.7606	<>ETS2	chr1	152872450	152875901	3452	152873120	184.31	230.962	37.0615	227.432		chr1	146649236	146652151	2916	146650826	175	224.071	38.3127	220.369
chr1	151021482	151023441	1960	151021702	217	304.971	50.658	301.186		chr1	145399465	145400082	618	145399821	326	13.3823	1.55236	11.2334		chr1	152940801	152941125	325	152941012	26.9	9.529	3.98557	7.44625		chr1	146652743	146652992	250	146652839	27	15.8591	6.28776	13.6738
chr1	151023591	151024047	457	151023901	26	12.3047	4.91958	10.2263		chr1	145400615	145400867	253	145400725	310	13.1047	1.56225	10.9589		chr1	152941371	152941847	477	152941630	30.88	20.3845	7.971	18.202		chr1	146688357	146688846	490	146688472	32	19.6705	6.98905	17.4532
chr1	151030788	151031010	223	151030870	19	5.97349	3.13189	3.9764		chr1	145401421	145401760	340	145401558	315	12.6564	1.54252	10.5164		chr1	152941998	152942165	168	152942142	16.94	7.62161	4.46068	5.56696		chr1	146766842	146768619	1778	146767918	208	253.227	35.3103	248.973
chr1	151150798	151151575	778	151151316	94	69.7602	11.6119	67.4019		chr1	145402097	145402805	709	145402556	326	13.3823	1.55236	11.2334		chr1	152987794	152988153	360	152987919	43.84	33.4028	10.6051	31.1396		chr1	146843598	146844956	1359	146844234	153	167.064	26.0181	164.016
chr1	151151708	151152384	677	151151832	35	23.0996	7.84208	20.9413		chr1	145404533	145405020	488	145404910	321	13.5155	1.56201	11.3654		chr1	153152486	153152722	237	153152528	15.94	5.25925	3.36207	3.24915		chr1	146858565	146860102	1538	146859091	214	279.856	42.2184	274.898
chr1	151197931	151199217	1287	151198853	241	370.702	65.6577	365.432		chr1	145405328	145405526	199	145405399	283	15.0866	1.663	12.9202		chr1	153163354	153164655	1302	153164337	42.84	24.8447	7.30651	22.6315		chr1	146881015	146881240	226	146881154	26	11.2751	4.50916	9.13799
chr1	151199394	151200575	1182	151199621	204	225.517	28.1455	222.5		chr1	145407129	145407418	290	145407306	324	14.2839	1.58149	12.1253		chr1	153165030	153165188	159	153165100	19.93	10.2272	5.30893	8.13675		chr1	146969297	146970071	775	146969642	124	134.454	24.514	131.631
chr1	151261657	151262974	1318	151262382	131	139.908	24.0513	137.301		chr1	145408528	145408844	317	145408732	325	15.7001	1.62189	13.5272		chr1	153233534	153234972	1439	153233797	212.2	166.586	14.161	163.651		chr1	147067062	147068286	1225	147067683	119	117.919	20.2739	115.19
chr1	151268192	151268570	379	151268399	36	30.5509	11.1213	28.3519		chr1	145409299	145409486	188	145409378	263	15.9733	1.7281	13.7988		chr1	153809651	153809816	166	153809751	18.93	9.94947	5.35881	7.86347		chr1	147132012	147132358	347	147132241	19	10.9484	5.44521	8.81375
chr1	151269969	151270634	666	151270140	199	302.546	60.1154	298.796		chr1	145409877	145410190	314	145410079	321	13.3549	1.55715	11.2061		chr1	153970525	153971086	562	153970945	45.83	31.7444	9.36557	29.4895		chr1	147132442	147133478	1037	147132616	51	42.4825	12.1515	40.1247
chr1	151270796	151272269	1474	151271038	234	287.209	36.7997	283.654		chr1	145410537	145411230	694	145410845	285	8.31686	1.42745	6.23419		chr1	153971190	153972424	1235	153971438	210.21	300.973	52.8026	296.062		chr1	147653445	147655137	1693	147654068	172	195.997	29.2282	192.674
chr1	151272661	151272902	242	151272759	14	5.23997	3.26754	3.25877		chr1	145411663	145412046	384	145411800	316	12.6939	1.54256	10.5535		chr1	154028102	154028372	271	154028243	22.91	12.1764	5.72104	10.0641		chr1	147701442	147701620	179	147701556	19	6.57079	3.37898	4.50168
chr1	151336929	151337367	439	151337063	34	28.1584	10.5202	25.9723		chr1	145412876	145413227	352	145413071	320	12.2299	1.52388	10.0949		chr1	154061177	154061376	200	154061306	20.92	9.80295	4.90829	7.71768		chr1	147706620	147706955	336	147706816	35	24.0794	8.27437	21.8313
chr1	151451462	151452610	1149	151452350	259	353.516	48.9759	348.749		chr1	145414238	145414711	474	145414447	324	12.993	1.54287	10.8487		chr1	154102399	154104185	1787	154103395	201.24	240.474	33.7073	236.815		chr1	147707079	147708970	1892	147707522	195	208.445	25.9307	204.972
chr1	151452723	151453865	1143	151452975	200	274.317	46.7076	270.906		chr1	145417376	145417902	527	145417543	326	13.3823	1.55236	11.2334		chr1	154164556	154165231	676	154164712	32.88	18.7537	6.7753	16.5836		chr1	147735320	147737748	2429	147736581	220	317.39	54.3075	311.084
chr1	151485376	151485929	554	151485732	77	47.7424	8.59136	45.4671		chr1	145418498	145418686	189	145418600	302	16.9314	1.69146	14.7483		chr1	154186440	154189108	2669	154187990	201.24	284.423	50.561	279.933		chr1	147855493	147856370	878	147856168	179	220.911	35.3457	217.258
chr1	152361441	152361854	414	152361561	24	9.14846	3.91486	7.10592		chr1	145419875	145420168	294	145420051	325	14.4885	1.58636	12.3285		chr1	154218965	154220318	1354	154219448	73.72	68.7753	16.6125	66.3394		chr1	147856449	147857472	1024	147856670	234	227.648	21.6832	223.884
chr1	152423434	152423765	332	152423680	18	9.63008	4.94307	7.5805		chr1	145420342	145420621	280	145420552	240	12.5826	1.64687	10.4431		chr1	154375446	154376992	1547	154376155	213.2	288.406	45.9951	283.821		chr1	148016344	148017203	860	148016859	126	119.581	18.8462	116.843
chr1	152423903	152424462	560	152424132	38	29.6527	10.071	27.4577		chr1	145421096	145421443	348	145421277	326	13.5416	1.55711	11.3913		chr1	154393332	154393490	159	154393413	14.94	6.42497	4.1284	4.38938		chr1	148056299	148058220	1922	148057379	196	200.199	23.5128	196.828
chr1	152694458	152694736	279	152694665	19	10.8315	5.3843	8.76904		chr1	145421538	145421774	237	145421680	325	13.6649	1.56192	11.5141		chr1	154418154	154418690	537	154418540	39.85	29.3218	9.84772	27.0816		chr1	148266379	148267787	1409	148267091	216	266.327	36.6619	261.751
chr1	152779724	152780501	778	152780104	133	180.153	40.2773	177.381		chr1	145422441	145423075	635	145422602	317	11.9678	1.51891	9.83707		chr1	154418939	154419501	563	154419059	32.88	21.8937	8.19798	19.7009		chr1	148346833	148347475	643	148346956	65	64.2875	17.3063	61.8205
chr1	152780774	152780933	160	152780864	13	6.61887	4.13691	4.61183		chr1	145423858	145424092	235	145423956	292	11.7957	1.54155	9.66578		chr1	154438370	154438779	410	154438631	26.9	16.9032	7.22397	14.7488		chr1	148620234	148620706	473	148620341	29	13.8618	5.11953	11.6955
chr1	152870526	152870758	233	152870666	16	9.07208	5.00216	7.03082		chr1	145424794	145425002	209	145424889	306	15.5473	1.64301	13.3775		chr1	154567370	154567988	619	154567865	47.82	42.4635	13.6521	40.1519		chr1	148768986	148769142	157	148769115	15	8.06808	4.62498	5.97355
chr1	152870947	152872349	1403	152872093	173	242.111	47.1166	238.98		chr1	145425604	145425949	346	145425813	324	13.1496	1.54759	11.0038		chr1	154568181	154568490	310	154568326	52.8	34.7149	8.96694	32.4442		chr1	148769724	148769880	157	148769779	22	14.4445	6.64841	12.2729
chr1	152872452	152876895	4444	152873130	216	295.418	47.2703	291.762		chr1	145426419	145426818	400	145426496	301	10.6411	1.49293	8.52488		chr1	154568599	154569653	1055	154569263	112.58	131.725	28.3943	128.994		chr1	148771231	148772209	979	148771963	98	77.9247	13.0977	75.3934
chr1	152879169	152879393	225	152879257	20	7.86601	3.82634	5.83934		chr1	145427349	145427511	163	145427448	265	10.3222	1.52319	8.21068		chr1	154569869	154570057	189	154569956	18.93	5.85335	3.32148	3.82886		chr1	148772373	148774434	2062	148773471	165	193.869	31.0376	190.569
chr1	152940800	152941131	332	152941008	38	20.067	6.10718	17.9288		chr1	145427943	145428381	439	145428046	319	14.9504	1.60746	12.7854		chr1	154658045	154658657	613	154658376	166.38	66.2456	5.38206	63.8219		chr1	148774516	148778241	3726	148775766	151	173.884	29.1162	170.779
chr1	152941343	152942262	920	152941620	48	42.8483	13.2685	40.5933		chr1	145428844	145429077	234	145428931	315	18.5989	1.72078	16.4004		chr1	154961595	154961835	241	154961717	26.9	13.452	5.57979	11.3278		chr1	148920853	148921028	176	148920929	30	15.2899	5.53163	13.1105
chr1	152987786	152988146	361	152987921	47	40.0267	12.2587	37.784		chr1	145430528	145431260	733	145431083	320	15.3384	1.61771	13.1697		chr1	155008596	155011003	2408	155010194	219.18	269.747	36.6961	265.59		chr1	148946079	148948992	2914	148948031	162	170.091	24.1884	167.018
chr1	153071588	153071780	193	153071707	23	15.9582	7.21385	13.8479		chr1	145431907	145432264	358	145432051	326	14.1922	1.57642	12.0351		chr1	155119109	155119488	380	155119375	27.9	14.2995	5.77904	12.1672		chr1	149153452	149153932	481	149153650	62	45.8109	10.6438	43.4352
chr1	153163183	153164647	1465	153164281	67	44.8039	9.33607	42.5402		chr1	145433170	145433347	178	145433284	314	18.7713	1.72744	16.572		chr1	155300408	155301693	1286	155301252	59.78	37.792	8.68221	35.505		chr1	149189101	149189453	353	149189207	37	30.9064	10.9843	28.6138
chr1	153183601	153183770	170	153183693	17	8.41183	4.48194	6.37737		chr1	145433545	145434058	514	145433920	325	14.4885	1.58636	12.3285		chr1	155568182	155568885	704	155568562	92.65	74.2723	13.3788	71.8118		chr1	149218125	149218620	496	149218356	22	9.29672	4.19996	7.18332
chr1	153233513	153234957	1445	153233749	245	210.164	16.8811	207.239		chr1	145434817	145435155	339	145434945	276	7.62536	1.40968	5.55309		chr1	155569038	155569677	640	155569196	49.81	41.761	12.6369	39.4534		chr1	149396604	149396807	204	149396701	19	9.60788	4.76495	7.49086
chr1	153236462	153236733	272	153236609	17	9.7101	5.16543	7.6599		chr1	145435257	145435432	176	145435338	287	13.5918	1.60772	11.4413		chr1	155579050	155579589	540	155579456	42.84	36.2028	12.2591	33.9233		chr1	150046906	150048492	1587	150047935	214	252.876	33.0801	248.63
chr1	153970529	153971087	559	153970865	39	27.2246	8.71343	25.0427		chr1	145437424	145437715	292	145437626	295	11.7527	1.53654	9.62302		chr1	155616886	155617348	463	155617204	64.76	61.1861	16.4392	58.7847		chr1	150053801	150054940	1140	150054354	141	129.236	17.9606	126.443
chr1	153971166	153972415	1250	153971452	251	390.057	68.2379	384.055		chr1	145437949	145438113	165	145438024	280	14.2296	1.63926	12.0722		chr1	155618361	155619660	1300	155618605	212.2	241.851	30.4576	238.173		chr1	150086287	150086622	336	150086571	22	10.0202	4.51058	7.89692
chr1	154061107	154061483	377	154061327	22	11.1331	5.01022	9.06583		chr1	145438918	145439085	168	145438988	278	10.6587	1.5193	8.5424		chr1	155664141	155664714	574	155664442	62.76	58.5206	15.9411	56.1313		chr1	150143735	150146025	2291	150144410	171	173.669	22.7556	170.566
chr1	154064185	154064428	244	154064326	19	8.7615	4.35671	6.72203		chr1	145441016	145441248	233	145441117	322	15.2361	1.61212	13.069		chr1	155765396	155765594	199	155765517	21.92	9.46042	4.58353	7.37991		chr1	150162836	150163100	265	150162985	42	13.1007	3.68854	10.9424
chr1	154101845	154104245	2401	154103378	227	293.435	41.5431	289.809		chr1	145442444	145442745	302	145442589	320	12.3813	1.52854	10.2434		chr1	155905741	155905911	171	155905814	16.94	8.61718	5.01571	6.54728		chr1	150163376	150164484	1109	150163572	198	270.191	46.0094	265.507
chr1	154164560	154165240	681	154164662	37	25.1396	8.27776	22.9695		chr1	145443192	145443598	407	145443510	319	14.6051	1.59715	12.4448		chr1	156212401	156213442	1042	156212920	89.66	65.1184	11.3329	62.6992		chr1	150206347	150206558	212	150206471	18	8.4575	4.35423	6.35838
chr1	154185661	154186026	366	154185821	24	7.8458	3.43238	5.82003		chr1	145444734	145445288	555	145444944	326	13.5416	1.55711	11.3913		chr1	156419808	156419982	175	156419875	21.92	11.1917	5.42084	9.09117		chr1	150306831	150308801	1971	150308018	188	230.942	35.338	227.12
chr1	154186168	154189071	2904	154188029	231	322.372	50.5379	318.299		chr1	145446129	145446318	190	145446223	320	21.8119	1.8049	19.5886		chr1	156420103	156420585	483	156420452	57.78	51.3139	14.3914	48.9595		chr1	150309133	150309345	213	150309254	22	11.9103	5.37471	9.76486
chr1	154189228	154189437	210	154189296	34	22.0972	7.62425	19.9451		chr1	145446498	145446716	219	145446622	292	9.61254	1.4671	7.51004		chr1	156420977	156421478	502	156421161	146.45	169.46	29.49	166.505		chr1	150359844	150361094	1251	150360435	174	217.513	36.1811	213.911
chr1	154218934	154220340	1407	154219554	66	58.9015	14.595	56.5824		chr1	145447576	145448028	453	145447663	305	19.3148	1.75871	17.1107		chr1	156441940	156442555	616	156442164	55.79	42.8421	11.3581	40.529		chr1	150728548	150729055	508	150728634	20	7.20688	3.54793	5.12712
chr1	154228555	154228997	443	154228830	22	14.6699	6.76763	12.5708		chr1	145448216	145448383	168	145448324	250	10.5364	1.55157	8.42133		chr1	157248721	157249458	738	157249336	36.86	29.0218	10.5876	26.7828		chr1	150922422	150923522	1101	150923344	219	309.305	51.4103	303.336
chr1	154375353	154376978	1626	154376016	228	295.143	41.7253	291.494		chr1	145449182	145449580	399	145449390	326	13.7022	1.5619	11.5512		chr1	157266410	157266636	227	157266479	15.94	5.31046	3.38802	3.29659		chr1	150923807	150924448	642	150924042	131	112.657	15.7548	109.955
chr1	154379747	154380045	299	154379867	17	9.63197	5.1232	7.58236		chr1	145450486	145450839	354	145450646	326	13.3823	1.55236	11.2334		chr1	157268396	157268811	416	157268680	18.93	10.3363	5.5729	8.24408		chr1	150931258	150931462	205	150931371	42	28.1733	8.43283	25.897
chr1	154393348	154393566	219	154393411	14	6.9761	4.18382	4.96326		chr1	145451479	145451829	351	145451638	297	9.3964	1.45466	7.29742		chr1	157410817	157411039	223	157410933	24.91	13.7196	6.08204	11.5924		chr1	150943127	150944672	1546	150943745	200	227.157	29.8274	223.404
chr1	154418401	154418829	429	154418514	23	14.0821	6.24387	11.9872		chr1	145452130	145452294	165	145452219	299	18.8976	1.75669	16.6977		chr1	158078969	158079617	649	158079481	30.88	22.2579	8.91601	20.0623		chr1	150960231	150960956	726	150960777	100	109.29	23.602	106.606
chr1	154418940	154419585	646	154419043	35	26.2857	9.29634	24.1093		chr1	145609141	145610153	1013	145609930	208	249.251	34.013	245		chr2	877888	878208	321	878084	33.87	19.6848	6.97455	17.5073		chr1	150961539	150962100	562	150961690	110	105.565	18.7533	102.899
chr1	154438319	154438976	658	154438623	30	22.2138	8.64655	20.0614		chr1	145610362	145610639	278	145610509	34	23.5604	8.27705	21.3246		chr2	878298	879282	985	878908	143.46	151.249	24.0769	148.409		chr1	150963899	150964401	503	150964233	84	94.5218	23.7203	91.9114
chr1	154567358	154567999	642	154567525	80	92.0518	24.3467	89.615		chr1	145694803	145696632	1830	145695761	168	215.037	37.8994	211.42		chr2	879416	880180	765	879577	129.51	161.677	33.7943	158.773		chr1	150997620	150998116	497	150997997	35	18.7377	6.08216	16.5276
chr1	154568174	154568487	314	154568344	84	74.949	15.4876	72.572		chr1	145769952	145771358	1407	145770174	215	303.827	51.2402	297.928		chr2	915574	917095	1522	916194	165.38	184.084	27.7298	181.022		chr1	151000346	151000633	288	151000394	28	11.3417	4.30346	9.20337
chr1	154568575	154569710	1136	154569246	145	192.418	39.5347	189.587		chr1	145812815	145814128	1314	145813177	133	140.061	23.4386	137.174		chr2	972902	974603	1702	974015	194.27	214.266	27.8957	210.935		chr1	151007682	151008123	442	151007829	31	16.1341	5.71007	13.947
chr1	154569838	154570168	331	154569943	32	15.0717	5.16762	12.9687		chr1	145822706	145823262	557	145823031	24	12.1365	5.14559	10.0025		chr2	975528	975788	261	975706	20.92	12.1433	6.13008	10.0314		chr1	151020437	151021390	954	151021160	165	174.468	24.6336	171.358
chr1	154657998	154658690	693	154658275	198	98.938	7.0633	96.4776		chr1	145884868	145885079	212	145884972	21	11.4063	5.30798	9.28021		chr2	1075983	1076182	200	1076081	25.9	15.705	6.85314	13.5605		chr1	151021496	151023185	1690	151021705	207	184.234	17.8423	181.035
chr1	154961587	154961842	256	154961695	29	14.743	5.4662	12.6429		chr1	145885429	145885777	349	145885573	35	19.9482	6.54353	17.7388		chr2	1076290	1076798	509	1076470	26.9	13.9276	5.79297	11.799		chr1	151030799	151031057	259	151030939	18	7.56463	3.92824	5.47868
chr1	155008568	155010970	2403	155010203	240	338.748	52.4984	334.347		chr1	146147063	146147460	398	146147175	26	17.4197	7.24753	15.2318		chr2	1103116	1105619	2504	1104662	217.18	262.003	34.9262	257.996		chr1	151150953	151151568	616	151151300	64	50.5205	11.8695	48.1205
chr1	155119115	155119455	341	155119337	31	19.1643	6.97074	17.0307		chr1	146191130	146191356	227	146191196	17	7.14622	3.85536	5.08363		chr2	1212093	1213565	1473	1212748	207.22	250.157	34.7036	246.354		chr1	151151739	151152063	325	151152029	18	5.86853	3.17311	3.81497
chr1	155300495	155301677	1183	155301545	58	59.4952	17.734	57.1745		chr1	146215865	146216079	215	146215953	23	14.2993	6.35287	12.1407		chr2	1242055	1243001	947	1242538	103.61	102.052	19.764	99.4673		chr1	151197925	151199196	1272	151198821	219	301.026	48.0245	295.377
chr1	155568147	155569806	1660	155568736	113	135.4	29.4384	132.811		chr1	146216176	146217250	1075	146216825	190	211.127	28.1387	207.565		chr2	1243157	1243743	587	1243368	109.59	102.67	18.165	100.081		chr1	151199430	151200167	738	151199624	161	168.638	24.04	165.576
chr1	155578804	155578965	162	155578814	15	4.70631	2.91531	2.73728		chr1	146217594	146217967	374	146217723	45	36.1876	11.0985	33.8709		chr2	1247175	1249249	2075	1248139	184.31	176.999	20.5897	173.993		chr1	151200248	151200490	243	151200377	36	24.6834	8.30882	22.4299
chr1	155579059	155579623	565	155579428	37	31.7646	11.4219	29.5593		chr1	146320223	146320675	453	146320414	44	33.2925	10.0916	30.9936		chr2	1262997	1264311	1315	1263681	143.46	167.638	29.9961	164.696		chr1	151261570	151262832	1263	151262377	106	115.986	24.0282	113.266
chr1	155616892	155617347	456	155617190	69	71.115	18.955	68.7516		chr1	146320833	146321349	517	146321039	53	44.4099	12.4014	42.0474		chr2	1280080	1282416	2337	1281276	215.19	273.837	39.6536	269.591		chr1	151269977	151270629	653	151270132	159	224.293	46.7768	220.582
chr1	155618333	155619891	1559	155618566	234	271.865	32.2644	268.48		chr1	146436415	146437913	1499	146437200	162	210.009	38.6673	206.462		chr2	1367176	1367442	267	1367316	25.9	10.6477	4.53748	8.55266		chr1	151270803	151272225	1423	151271325	176	151.049	16.3316	148.12
chr1	155623064	155623343	280	155623193	25	8.46747	3.56967	6.43263		chr1	146489911	146490659	749	146490408	72	64.494	15.0251	62.0268		chr2	1462934	1463878	945	1463384	73.72	63.6789	14.5546	61.2671		chr1	151336969	151337387	419	151337074	46	40.3881	12.7518	38.0413
chr1	155664128	155664764	637	155664441	92	105.209	25.183	102.727		chr1	146490805	146495492	4688	146491488	198	242.47	35.4583	238.367		chr2	1681369	1681639	271	1681499	27.9	18.787	7.93955	16.6166		chr1	151451387	151452593	1207	151452340	227	226.301	22.7589	222.56
chr1	155746713	155746872	160	155746756	14	7.194	4.30452	5.17801		chr1	146495846	146496016	171	146495968	18	7.63861	3.96278	5.56629		chr2	1681984	1682359	376	1682117	30.88	16.9306	6.3768	14.7752		chr1	151452742	151453716	975	151452981	179	220.789	35.3002	217.137
chr1	155854831	155855012	182	155854946	18	8.89	4.56759	6.84974		chr1	146497013	146497847	835	146497269	16	6.62145	3.72481	4.56857		chr2	1778604	1779662	1059	1779218	139.48	150.186	25.0358	147.352		chr1	151485361	151485913	553	151485713	52	35.0566	8.9543	32.7391
chr1	155905783	155905960	178	155905841	17	10.1585	5.41039	8.10235		chr1	146498440	146499290	851	146498946	67	50.2226	11.0664	47.8294		chr2	1833286	1835666	2381	1834393	188.29	231.97	35.7628	228.429		chr1	152359085	152359290	206	152359180	22	11.3095	5.09182	9.17208
chr1	156212397	156213507	1111	156212969	110	101.394	17.382	98.9254		chr1	146499649	146500471	823	146500306	32	12.9682	4.44092	10.8242		chr2	1849457	1851914	2458	1850487	194.27	214.266	27.8957	210.935		chr1	152361395	152361641	247	152361513	34	18.7444	6.24539	16.5342
chr1	156313139	156313298	160	156313210	13	6.74367	4.20808	4.73361		chr1	146500555	146500967	413	146500739	53	35.1416	8.78805	32.831		chr2	3942803	3942976	174	3942872	23.91	11.0053	4.98204	8.9057		chr1	152694324	152694758	435	152694630	20	10.2316	4.90735	8.1058
chr1	156420062	156420571	510	156420434	77	81.705	20.6789	79.3042		chr1	146501723	146502334	612	146502121	38	17.5042	5.24836	15.315		chr2	4107406	4108356	951	4108152	127.52	151.839	30.3997	148.996		chr1	152694918	152695268	351	152695190	19	6.57079	3.37898	4.50168
chr1	156420965	156421672	708	156421191	152	185.911	33.3289	183.11		chr1	146529188	146529896	709	146529766	30	19.2201	7.20605	17.0164		chr2	4110917	4111096	180	4111042	20.92	11.2571	5.65291	9.15439		chr1	152779756	152780461	706	152780082	134	130.463	20.0333	127.664
chr1	156441965	156442570	606	156442202	57	49.6813	13.4778	47.3986	<>CSTB	chr1	146530014	146532886	2873	146531169	173	225.8	39.96	222.009		chr2	4111206	4111680	475	4111539	102.61	116.142	25.9036	113.49		chr1	152871615	152872339	725	152872124	122	143.056	28.743	140.18
chr1	157248799	157249470	672	157249340	42	37.9964	12.9248	35.7623		chr1	146556655	146560235	3581	146558493	189	251.075	42.6088	246.782		chr2	4111789	4112903	1115	4112285	165.38	184.084	27.7298	181.022		chr1	152872432	152873955	1524	152873052	183	243.769	42.5413	239.712
chr1	157268430	157268740	311	157268538	20	12.9682	6.31212	10.8834		chr1	146568693	146569840	1148	146569159	211	289.361	47.32	284.037		chr2	4113390	4115211	1822	4113512	66.75	44.9915	9.67847	42.6681		chr1	152874220	152874399	180	152874308	16	7.81314	4.32709	5.72477
chr1	157410667	157410919	253	157410761	13	4.61108	3.0497	2.64405		chr1	146649321	146651303	1983	146650869	167	224.854	42.5797	221.084		chr2	4169021	4169876	856	4169305	196.26	248.361	38.4228	244.588		chr1	152941356	152941692	337	152941511	50	25.0627	6.08707	22.8079
chr1	158078663	158079775	1113	158079107	41	36.7292	12.6242	34.5005		chr1	146651404	146651613	210	146651489	22	11.9891	5.41237	9.8577		chr2	4225286	4226183	898	4225951	33.87	19.6848	6.97455	17.5073		chr1	152987791	152988108	318	152987917	46	32.9814	9.46689	30.6768
chr2	877943	878211	269	878075	34	26.092	9.47749	23.9169		chr1	146766954	146768877	1924	146767950	196	265.905	45.2421	261.261		chr2	4332214	4334160	1947	4333275	199.25	263.852	43.0001	259.808		chr1	152989996	152990162	167	152990045	19	6.57079	3.37898	4.50168
chr2	878332	879291	960	878876	154	189.178	33.7645	186.362		chr1	146769120	146769321	202	146769260	16	7.23999	4.03279	5.17481		chr2	4381224	4382409	1186	4381883	155.42	211.66	43.1672	208.355		chr1	153071489	153071777	289	153071629	16	5.80519	3.33391	3.75247
chr2	879376	880244	869	879584	166	236.489	48.5237	233.399		chr1	146843578	146844930	1353	146844255	160	194.131	33.1376	190.78		chr2	4383248	4384515	1268	4383958	178.33	221.006	35.866	217.599		chr1	153152461	153152840	380	153152738	25	12.1059	4.98041	9.95821
chr2	915529	916915	1387	916192	212	268.051	38.81	264.702		chr1	146858836	146859899	1064	146859340	206	281.529	46.6404	276.458		chr2	4530842	4533244	2403	4532298	227.15	340.601	60.571	334.239		chr1	153163905	153164378	474	153164264	24	11.5796	4.90281	9.43772
chr2	972950	974606	1657	974005	239	295.436	37.5827	291.779		chr1	146969215	146970050	836	146969625	149	185.363	34.4483	182.104		chr2	4553824	4555241	1418	4554474	196.26	217.297	28.1804	213.932		chr1	153164939	153165303	365	153165070	56	35.8022	8.45852	33.4806
chr2	974739	974971	233	974875	20	12.8193	6.23181	10.7362		chr1	147066926	147068190	1265	147067701	107	120.724	25.6201	117.959		chr2	4607495	4609749	2255	4608597	202.24	286.254	50.8101	281.724		chr1	153170383	153170684	302	153170537	44	27.0309	7.60271	24.7624
chr2	975106	975334	229	975223	24	16.9911	7.51443	14.8734		chr1	147131909	147132105	197	147132038	15	8.79207	5.03093	6.70161		chr2	4721755	4724125	2371	4723154	220.17	271.392	36.8622	267.199		chr1	153170791	153171088	298	153170928	27	14.7381	5.78898	12.5632
chr2	975495	975810	316	975627	39	34.2255	12.0231	32.008		chr1	147132235	147133183	949	147132575	41	35.0042	11.7569	32.6946	<>LIMS2	chr2	4779548	4780723	1176	4780238	83.69	84.9859	19.9561	82.4781		chr1	153216771	153216943	173	153216858	308	7.5238	1.37951	5.43867
chr2	1075619	1076132	514	1076050	25	16.7355	7.13758	14.6203		chr1	147133270	147133492	223	147133357	19	13.2545	6.70266	11.1061		chr2	4795570	4796102	533	4795723	27.9	17.3043	7.18608	15.1461		chr1	153233502	153234838	1337	153233721	212	164.953	13.8998	161.922
chr2	1076307	1076974	668	1076463	30	18.7021	6.97101	16.5724		chr1	147653439	147655103	1665	147654054	130	130.957	21.3192	128.13		chr2	4944846	4946456	1611	4945426	188.29	218.368	31.0928	214.988		chr1	153970865	153971048	184	153970985	29	16.1401	6.0427	13.9529
chr2	1103128	1105580	2453	1104657	242	313.605	42.3374	309.687		chr1	147706592	147709007	2416	147707512	199	224.895	29.4646	221.124		chr2	5039508	5040526	1019	5040207	87.67	68.3665	12.6672	65.9332		chr1	153971162	153972411	1250	153971454	223	295.277	43.9291	289.84
chr2	1212054	1213609	1556	1212602	214	272.144	39.4324	268.758		chr1	147709119	147709445	327	147709330	17	7.9928	4.27001	5.91464		chr2	5059962	5061170	1209	5060601	140.47	112.61	14.1472	109.975		chr1	154064154	154064317	164	154064214	18	7.98121	4.12454	5.88806
chr2	1242069	1243028	960	1242595	141	161.342	28.2785	158.651		chr1	147735554	147737626	2073	147736550	228	351.046	64.7491	343.641		chr2	5067964	5068306	343	5068165	41.84	18.6168	5.35535	16.4481		chr1	154102458	154104141	1684	154103396	183	235.48	39.1815	231.578
chr2	1243132	1243758	627	1243403	132	141.38	24.2335	138.768		chr1	147855532	147856367	836	147856146	154	184.45	31.9026	181.201		chr2	5071487	5072481	995	5071757	73.72	57.9373	12.4538	55.5519		chr1	154164589	154164770	182	154164663	32	12.7399	4.36589	10.5857
chr2	1247126	1248998	1873	1248084	203	212.561	24.9351	209.622		chr1	147856458	147857484	1027	147856698	217	234.507	27.0003	230.564		chr2	5081505	5084330	2826	5083201	232.13	336.296	55.7723	330.126		chr1	154164875	154165124	250	154165005	27	12.1679	4.73057	10.019
chr2	1262969	1264372	1404	1263676	163	204.019	35.7251	201.128		chr1	148016268	148017141	874	148016881	132	121.444	17.8983	118.675		chr2	5180525	5182213	1689	5181204	201.24	250.421	37.0954	246.614		chr1	154185654	154185973	320	154185858	22	14.4445	6.64841	12.2729
chr2	1280311	1282294	1984	1281440	218	278.151	39.9033	274.699		chr1	148056408	148058227	1820	148057355	170	199.311	31.0817	195.898		chr2	5229796	5230571	776	5230147	36.86	27.451	9.80361	25.2224		chr1	154186446	154189276	2831	154187364	197	259.189	42.0482	254.799
chr2	1367156	1367341	186	1367264	21	9.14195	4.25934	7.09988		chr1	148266524	148267775	1252	148267085	186	237.162	38.489	233.166		chr2	5350237	5352009	1773	5351464	106.6	124.456	27.8611	121.762		chr1	154218922	154220334	1413	154219502	85	79.4522	16.8656	76.9132
chr2	1462967	1464067	1101	1463311	66	60.0279	15.0664	57.7048		chr1	148345635	148345996	362	148345908	21	8.53811	3.99882	6.45119		chr2	5614340	5616147	1808	5615939	205.23	305.205	57.6697	300.166		chr1	154375396	154376970	1575	154375919	202	208.805	24.2289	205.324
chr2	1681307	1682385	1079	1682059	34	22.0972	7.62425	19.9451		chr1	148346101	148346297	197	148346188	32	25.4581	9.73459	23.2094		chr2	5616770	5617200	431	5616924	105.6	127.607	29.8105	124.897		chr1	154379734	154380028	295	154379888	21	6.7263	3.26469	4.65515
chr2	1778630	1779705	1076	1779157	168	172.446	23.2029	169.708		chr1	148346823	148347534	712	148346969	67	72.7053	20.5679	70.1963		chr2	5719027	5720483	1457	5719459	174.35	206.476	32.1616	203.222		chr1	154393335	154393541	207	154393442	20	11.3646	5.46987	9.22595
chr2	1833149	1835807	2659	1834425	232	309.414	45.1103	305.566		chr1	148620297	148620741	445	148620428	22	10.0425	4.52034	7.93484		chr2	5788976	5789217	242	5789168	15.94	6.29926	3.90415	4.26544		chr1	154418433	154418644	212	154418533	30	13.5356	4.86543	11.3733
chr2	1849453	1851923	2471	1850537	209	246.788	32.8848	243.621		chr1	148770473	148770996	524	148770755	17	11.265	6.03239	9.14071		chr2	5839998	5841132	1135	5840419	90.66	95.7759	21.9281	93.2189		chr1	154418791	154419225	435	154419078	31	19.1976	6.98539	16.9845
chr2	3942766	3943162	397	3943067	27	15.4417	6.0994	13.3362		chr1	148771197	148772223	1027	148771972	76	64.7817	13.9959	62.3126		chr2	5902533	5903544	1012	5903060	94.64	101.65	22.8815	99.0664		chr1	154438579	154438734	156	154438613	17	7.07761	3.82256	5.00185
chr2	3943257	3943431	175	3943354	22	13.9	6.3642	11.8082		chr1	148772373	148778353	5981	148775765	163	206.618	36.7781	203.114		chr2	5922028	5922270	243	5922149	35.87	18.5163	6.14421	16.3482		chr1	154567399	154567611	213	154567501	26	18.6836	7.89359	16.4743
chr2	4107458	4108368	911	4108139	139	177.325	35.7546	174.566		chr1	148884146	148884324	179	148884213	24	15.8229	6.90496	13.6491		chr2	5922530	5923700	1171	5922907	149.44	174.173	30.0877	171.187		chr1	154567763	154567965	203	154567878	28	20.8281	8.4783	18.6023
chr2	4110938	4111680	743	4111526	105	128.97	30.2938	126.404		chr1	148920830	148921112	283	148920966	58	49.099	12.9273	46.711		chr2	6074567	6074963	397	6074846	42.84	36.2028	12.2591	33.9233		chr1	154568660	154568904	245	154568780	65	54.0511	12.9434	51.6339
chr2	4111783	4112879	1097	4111942	179	248.057	46.4817	244.882		chr1	148946159	148946376	218	148946228	22	12.5685	5.69324	10.4292		chr2	6510448	6512046	1599	6511510	207.22	299.632	53.9155	294.751		chr1	154569083	154569755	673	154569232	83	88.4224	21.3115	85.8411
chr2	4113408	4113854	447	4113527	53	38.0634	9.83917	35.8287		chr1	148946563	148946945	383	148946691	24	14.3527	6.17229	12.1936		chr2	6530656	6532453	1798	6531655	186.3	216.609	31.2167	213.248		chr1	154658019	154658683	665	154658172	152	60.6194	5.33786	58.1702
chr2	4114728	4115103	376	4114796	20	7.86601	3.82634	5.83934		chr1	148947079	148948975	1897	148948114	133	164.907	33.1693	161.838		chr2	6586204	6586737	534	6586564	85.68	72.4186	14.4464	69.9661		chr1	154961589	154961877	289	154961730	25	8.09757	3.43979	6.00233
chr2	4169024	4169841	818	4169273	230	320.562	50.3201	316.522		chr1	149153495	149153747	253	149153620	28	13.8837	5.27117	11.729		chr2	6615521	6617114	1594	6616300	201.24	224.912	28.892	221.457		chr1	155008712	155009841	1130	155009493	176	185.704	24.7939	182.49
chr2	4170326	4170507	182	4170401	13	6.00202	3.79099	4.0038		chr1	149189107	149189324	218	149189228	26	15.6852	6.40502	13.5123		chr2	6717230	6718085	856	6717438	119.55	117.102	20.0918	114.445		chr1	155009963	155010762	800	155010179	203	239.584	32.6735	235.61
chr2	4225057	4226240	1184	4225933	43	31.5205	9.58477	29.317		chr1	149204451	149204748	298	149204588	18	10.8152	5.57031	8.69725		chr2	6915008	6917432	2425	6915948	207.22	250.157	34.7036	246.354		chr1	155300798	155301665	868	155301384	40	32.9914	11.0855	30.6865
chr2	4332197	4334308	2112	4333301	225	290.025	41.1787	286.44		chr1	149218067	149218927	861	149218199	46	33.4902	9.67371	31.1893		chr2	8067452	8067782	331	8067628	28.89	17.7087	7.15107	15.5472		chr1	155498387	155498549	163	155498480	21	10.0624	4.67202	7.93833
chr2	4381184	4382416	1233	4381848	196	292.683	57.2405	289.063		chr1	149219081	149219501	421	149219352	26	14.0408	5.65606	11.8849		chr2	8067864	8068382	519	8068021	34.87	17.6571	5.97817	15.4963		chr1	155568196	155568882	687	155568559	111	106.923	18.9223	104.25
chr2	4383237	4384552	1316	4383949	204	274.176	44.6563	270.768		chr1	149219623	149219793	171	149219719	16	6.15446	3.499	4.10979		chr2	8154876	8155050	175	8154959	25.9	16.9962	7.52305	14.8395		chr1	155569102	155569534	433	155569162	48	19.8141	4.89116	17.5956
chr2	4530874	4533351	2478	4532328	240	376.207	68.8755	370.752		chr1	150046924	150048573	1650	150047934	201	249.36	36.6779	245.105		chr2	8901399	8901658	260	8901524	60.77	43.2033	10.2953	40.8877		chr1	155579251	155579539	289	155579449	29	14.1558	5.23375	11.9869
chr2	4553836	4555278	1443	4554466	230	280.661	36.1733	277.185		chr1	150050951	150051144	194	150051035	24	15.4033	6.69184	13.2345		chr2	8902158	8902405	248	8902294	37.86	30.1915	10.8662	27.9454		chr1	155616971	155617327	357	155617198	54	41.1529	10.7862	38.8021
chr2	4607625	4609751	2127	4608708	223	335.541	60.6559	331.211		chr1	150053788	150054817	1030	150054350	120	112.251	18.1669	109.536		chr2	8926046	8926426	381	8926244	48.82	27.2051	7.11666	24.9775		chr1	155618332	155619271	940	155618614	190	277.059	53.4918	272.18
chr2	4721786	4724153	2368	4723122	255	341.943	46.6449	337.466		chr1	150086303	150086630	328	150086433	23	12.9559	5.69335	10.8128		chr2	8934007	8934748	742	8934219	28.89	20.1088	8.35883	17.9289		chr1	155619428	155619598	171	155619478	20	6.1364	3.1163	4.07754
chr2	4779468	4780814	1347	4780244	108	125.197	27.1406	122.645		chr1	150143677	150146005	2329	150144532	185	225.057	34.428	221.281		chr2	9192060	9192418	359	9192212	46.82	38.2629	11.956	35.9733		chr1	155664138	155664677	540	155664437	46	37.0464	11.1976	34.7183
chr2	4795552	4796080	529	4795929	24	16.9311	7.48261	14.8147		chr1	150162863	150163093	231	150162982	41	14.8716	4.19864	12.7072		chr2	9501961	9502788	828	9502355	104.61	106.538	21.1214	103.932		chr1	155710935	155711179	245	155710989	22	7.33492	3.41309	5.25253
chr2	4944810	4946556	1747	4945634	223	304.189	47.3149	300.416		chr1	150163379	150164313	935	150163660	197	231.67	32.2229	227.777		chr2	9668821	9669408	588	9669000	75.72	67.2329	15.3431	64.8046		chr1	155711289	155711588	300	155711478	23	6.90745	3.17519	4.83379
chr2	5039653	5040522	870	5040232	82	66.2118	12.9973	63.8667		chr1	150206341	150206609	269	150206491	32	23.6159	8.80852	21.3799		chr2	9713620	9714015	396	9713859	66.75	68.1301	18.9453	65.6976		chr1	155854499	155854707	209	155854617	22	11.7904	5.31766	9.6462
chr2	5059960	5061282	1323	5060697	170	186.373	26.7777	183.571		chr1	150296479	150296692	214	150296619	18	8.06181	4.16302	5.98277		chr2	9758142	9758311	170	9758217	14.94	6.99564	4.45853	4.94988		chr1	156199192	156199401	210	156199308	19	7.81933	3.92224	5.72983
chr2	5068046	5068297	252	5068165	35	15.4836	4.94263	13.3779		chr1	150296849	150297037	189	150296933	26	16.6381	6.8614	14.4564		chr2	9758613	9758802	190	9758700	26.9	18.0183	7.80164	15.8535		chr1	156212375	156213411	1037	156212898	85	76.3268	15.7042	73.8029
chr2	5071517	5072521	1005	5071996	107	113.931	22.8125	111.419		chr1	150306628	150308916	2289	150308297	164	172.418	24.3083	169.284		chr2	9758976	9761137	2162	9760092	201.24	279.389	48.3837	275.017		chr1	156313140	156313404	265	156313304	16	5.80519	3.33391	3.75247
chr2	5081287	5084397	3111	5083199	250	381.129	64.8161	375.502		chr1	150309049	150310149	1101	150309202	47	41.352	12.8845	39.0057		chr2	9869031	9871184	2154	9870129	192.28	251.732	41.5026	247.907		chr1	156321822	156321995	174	156321943	15	6.40054	3.73893	4.33719
chr2	5085131	5085329	199	5085174	15	4.70631	2.91531	2.73728		chr1	150359964	150361162	1199	150360433	181	242.073	42.8283	237.977		chr2	11939905	11941855	1951	11940538	108.59	76.0187	10.9592	73.5513		chr1	156420165	156420570	406	156420444	36	27.6369	9.6696	25.3641
chr2	5180493	5182146	1654	5181286	234	305.429	42.8186	301.637		chr1	150361273	150361435	163	150361318	15	5.50374	3.29318	3.47316		chr2	13486240	13487776	1537	13487009	202.24	281.194	48.6221	276.781		chr1	156420950	156421494	545	156421124	120	104.898	16.0083	102.236
chr2	5229925	5230557	633	5230195	33	21.107	7.40641	18.9612		chr1	150728842	150729022	181	150728949	13	5.75463	3.65513	3.7199		chr2	13519289	13520506	1218	13519860	172.35	214.597	35.9951	211.26		chr1	156442003	156442526	524	156442286	38	21.4061	6.58901	19.1754
chr2	5350218	5352226	2009	5351472	118	150.778	34.1492	148.13		chr1	150922447	150923515	1069	150923258	192	280.753	54.026	275.7		chr2	13558967	13559516	550	13559256	47.82	33.8953	9.76407	31.6281		chr1	156690803	156690999	197	156690915	13	6.21065	3.90687	4.151
chr2	5614295	5616147	1853	5615893	235	373.545	70.9362	368.176		chr1	150923818	150924376	559	150924016	122	108.437	16.5525	105.742		chr2	13560745	13561015	271	13560868	32.88	24.4619	9.4732	22.2523		chr1	157249237	157249420	184	157249326	24	13.6621	5.84208	11.4974
chr2	5616752	5617151	400	5616911	122	153.326	33.3066	150.668		chr1	150943185	150944661	1477	150943712	164	172.418	24.3083	169.284		chr2	13873044	13874575	1532	13873630	199.25	293.82	55.9982	289.098		chr1	157410589	157411154	566	157410891	28	8.85883	3.46127	6.75242
chr2	5718898	5720592	1695	5719458	216	284.924	43.2143	281.397		chr1	150960342	150960962	621	150960805	115	133.075	27.5179	130.234		chr2	14750086	14751443	1358	14751225	188.29	260.827	47.3232	256.842		chr1	158079004	158079688	685	158079188	32	18.4445	6.4717	16.2371
chr2	5789006	5789237	232	5789141	18	9.55891	4.9064	7.50956		chr1	150961527	150962323	797	150961685	122	134.617	25.3163	131.765		chr2	14752229	14752525	297	14752346	59.78	58.3631	16.9952	55.9755		chr2	877930	878181	252	878054	27	19.7483	8.18594	17.5302
chr2	5840106	5841106	1001	5840758	85	98.092	24.9882	95.635		chr1	150963851	150964420	570	150964267	65	66.7542	18.4752	64.2755		chr2	14882930	14883308	379	14883165	40.85	20.1593	5.97808	17.979		chr2	878444	880232	1789	879575	153	167.064	26.0181	164.016
chr2	5902538	5903576	1039	5903062	89	98.1622	23.2408	95.7048		chr1	150999912	151000560	649	151000338	55	26.77	5.98281	24.5117		chr2	14975257	14976116	860	14975627	47.82	29.6682	8.13673	27.4254		chr2	915545	916960	1416	916203	179	220.789	35.3002	217.137
chr2	5921975	5922276	302	5922133	48	29.242	7.67313	27.0507		chr1	151020562	151021355	794	151021118	127	126.749	20.8309	123.947		chr2	15207012	15208477	1466	15207712	92.65	89.79	18.7304	87.2603		chr2	973146	974556	1411	973998	199	214.369	26.4599	210.812
chr2	5922472	5923685	1214	5922914	186	242.891	40.7353	239.754		chr1	151021492	151023230	1739	151022001	195	228.502	31.8974	224.667		chr2	15761512	15762694	1183	15762542	104.61	125.992	29.5319	123.29		chr2	1076013	1076182	170	1076112	20	10.0939	4.84094	7.96969
chr2	6074617	6074978	362	6074819	32	25.8147	9.91904	23.6407		chr1	151023614	151023862	249	151023702	14	8.45833	5.02699	6.37314		chr2	15763491	15763993	503	15763648	146.45	196.938	41.2328	193.773		chr2	1076363	1076740	378	1076436	18	8.27733	4.26669	6.1799
chr2	6510429	6512049	1621	6511544	241	374.668	67.4989	369.257		chr1	151030795	151030986	192	151030909	19	9.7304	4.82544	7.62676		chr2	16015837	16016605	769	16015976	27.9	18.524	7.80319	16.3558		chr2	1103498	1105483	1986	1104635	211	212.51	23.0479	208.982
chr2	6530843	6532382	1540	6531653	214	271.41	39.1745	268.027		chr1	151150901	151151506	606	151151242	53	35.1416	8.78805	32.831		chr2	16720122	16720522	401	16720330	46.82	37.1499	11.4412	34.8662		chr2	1212122	1213439	1318	1212795	184	229.164	36.3275	225.374
chr2	6586191	6586767	577	6586604	70	64.0499	15.4663	61.7118		chr1	151197946	151199217	1272	151198838	207	297.386	52.8582	291.77		chr2	16820217	16821486	1270	16820660	214.2	278.934	41.9157	274.573		chr2	1242089	1243010	922	1242508	119	132.113	25.4837	129.304
chr2	6615535	6617137	1603	6616294	222	282.674	39.85	279.176		chr1	151199418	151200721	1304	151199635	154	174.35	28.1735	171.199		chr2	16965339	16965540	202	16965450	17.93	8.44714	4.73316	6.37982		chr2	1243124	1243748	625	1243398	110	105.565	18.7533	102.899
chr2	6717157	6718166	1010	6717465	133	155.454	29.19	152.788		chr1	151261706	151262985	1280	151262378	118	144.198	31.0686	141.282		chr2	17538283	17538506	224	17538337	20.92	12.1433	6.13008	10.0314		chr2	1247233	1248966	1734	1248641	161	179.129	27.3697	175.977
chr2	6915012	6917434	2423	6915842	240	338.748	52.4984	334.347		chr1	151268249	151268563	315	151268446	20	14.2812	7.03779	12.1226		chr2	17547366	17547905	540	17547523	35.87	21.584	7.37306	19.3929		chr2	1262976	1264339	1364	1263679	163	194.805	32.1624	191.495
chr2	7140072	7140294	223	7140161	20	9.53249	4.57455	7.48351		chr1	151269970	151270627	658	151270150	160	239.836	53.9564	235.785		chr2	17626167	17627874	1708	17626856	186.3	234.299	37.46	230.725		chr2	1279941	1282298	2358	1281261	199	262.651	42.4729	258.172
chr2	7140415	7140575	161	7140476	19	10.8919	5.41571	8.82837		chr1	151270800	151272203	1404	151271430	162	177.571	26.5269	174.388		chr2	17925079	17925647	569	17925315	40.85	33.7667	11.7019	31.5008		chr2	1367132	1367549	418	1367267	32	18.4445	6.4717	16.2371
chr2	8067296	8067455	160	8067364	16	8.33699	4.60335	6.3047		chr1	151336992	151337224	233	151337096	21	15.3279	7.37293	13.1593		chr2	18363461	18364016	556	18363814	54.79	41.6954	11.1588	39.388		chr2	1463034	1463823	790	1463693	33	18.5982	6.3571	16.3897
chr2	8067655	8068418	764	8068216	30	10.3823	3.78916	8.3238		chr1	151451539	151452603	1065	151452358	198	192.687	21.2603	189.353		chr2	18409315	18411281	1967	18410429	192.28	226.095	32.213	222.626		chr2	1681288	1682371	1084	1682060	36	28.398	10.0387	26.1203
chr2	8154875	8155034	160	8154934	16	9.26669	5.10981	7.22108		chr1	151452753	151453723	971	151452939	143	178.088	34.1601	174.9		chr2	18413298	18414519	1222	18413693	138.48	142.967	22.9106	140.175		chr2	1778658	1779658	1001	1779159	153	167.064	26.0181	164.016
chr2	8901336	8901645	310	8901507	41	20.2836	5.7664	18.1426		chr1	151485586	151485888	303	151485731	46	36.9387	11.1495	34.6172		chr2	18432409	18433950	1542	18433234	216.19	275.525	39.8364	271.242		chr2	1831720	1831875	156	1831765	20	10.2316	4.90735	8.1058
chr2	8902029	8902397	369	8902254	32	25.8147	9.91904	23.6407		chr1	152424021	152424420	400	152424112	35	16.5602	5.30364	14.3795		chr2	18637099	18637305	207	18637220	21.92	6.40804	3.27395	4.37292		chr2	1833318	1833492	175	1833356	17	9.51316	5.05923	7.39732
chr2	8926023	8926447	425	8926300	61	52.6113	13.5058	50.3164		chr1	152694451	152694685	235	152694535	18	8.76858	4.50724	6.6782		chr2	18692838	18694674	1837	18693528	219.18	290.635	44.0353	285.995		chr2	1833692	1835693	2002	1834415	209	291.128	49.0735	285.828
chr2	8926537	8926696	160	8926636	18	11.0734	5.71096	9.00772		chr1	152694897	152695176	280	152695008	20	14.0336	6.89869	11.878		chr2	18774837	18775017	181	18774980	19.93	7.99138	4.18503	5.92975		chr2	1849608	1851850	2243	1850504	194	206.969	25.7984	203.514
chr2	8933996	8934722	727	8934396	37	31.7646	11.4219	29.5593		chr1	152779783	152780376	594	152780025	101	91.6362	16.5997	89.031		chr2	18775439	18776744	1306	18776011	205.23	253.999	36.7544	250.134		chr2	3668984	3669182	199	3669106	23	6.90745	3.17519	4.83379
chr2	8943500	8943659	160	8943568	14	7.55777	4.50866	5.53459		chr1	152871132	152872331	1200	152872109	150	200.361	40.5325	196.939		chr2	19256626	19257851	1226	19257386	179.33	191.827	25.7609	188.703		chr2	3756136	3756297	162	3756205	18	5.86853	3.17311	3.81497
chr2	9192066	9192413	348	9192263	31	24.662	9.61847	22.4949	<>ETS2	chr1	152872445	152876137	3693	152873314	188	208.092	27.8441	204.572		chr2	19322626	19324347	1722	19323706	188.29	244.856	40.6469	241.137		chr2	4107512	4108339	828	4108154	118	130.603	25.2714	127.802
chr2	9501926	9502832	907	9502345	116	129.19	25.4868	126.623		chr1	152876456	152876821	366	152876773	20	10.3847	4.98168	8.27131		chr2	19474120	19474795	676	19474416	97.63	87.2999	16.3292	84.7811		chr2	4110963	4111130	168	4111068	28	14.8953	5.68725	12.7188
chr2	9668817	9669293	477	9669022	61	52.6113	13.5058	50.3164		chr1	152941364	152941857	494	152941679	32	21.5532	7.82836	19.3321		chr2	19484285	19484738	454	19484393	57.78	39.2762	9.55572	36.9817		chr2	4111231	4111679	449	4111535	90	91.3905	19.9203	88.7955
chr2	9713612	9713974	363	9713815	39	31.8425	10.8314	29.6367		chr1	152942009	152942204	196	152942085	21	12.5681	5.88882	10.429		chr2	19488297	19489126	830	19488794	125.53	72.9925	8.43523	70.5381		chr2	4111784	4112907	1124	4111952	158	195.928	34.7086	192.607
chr2	9757433	9757968	536	9757860	25	13.669	5.66373	11.5779		chr1	152987783	152988150	368	152987925	49	40.2748	11.766	37.9347		chr2	19509440	19511354	1915	19510542	208.22	292.069	50.0521	287.392		chr2	4113391	4115407	2017	4113528	75	72.2036	17.2151	69.6989
chr2	9758073	9758387	315	9758219	35	29.3487	10.8208	27.1562		chr1	153071429	153071769	341	153071630	22	12.0803	5.45613	9.94743		chr2	19658032	19658263	232	19658143	19.93	11.2294	5.85149	9.12749		chr2	4169053	4169805	753	4169277	191	222.65	31.3946	218.968
chr2	9758541	9758817	277	9758680	46	43.1628	14.1271	40.906		chr1	153083696	153083921	226	153083826	16	10.3045	5.69726	8.19299		chr2	19658589	19661433	2845	19659675	215.19	232.485	27.024	228.939		chr2	4224968	4225542	575	4225426	38	30.0502	10.2609	27.7621
chr2	9758936	9761156	2221	9760076	226	335.027	58.6186	330.713		chr1	153162408	153164667	2260	153163857	91	101.315	23.8238	98.6586		chr2	19661621	19663389	1769	19661821	72.73	73.7091	19.1692	71.252		chr2	4225707	4226131	425	4225926	52	46.0497	13.4466	43.6734
chr2	9869039	9871340	2302	9869955	226	259.334	31.166	256.067		chr1	153169961	153170209	249	153170079	21	6.66512	3.24111	4.61136		chr2	19663482	19663859	378	19663661	29.89	19.1026	7.59155	16.9301		chr2	4332243	4334137	1895	4333307	186	232.354	36.673	228.508
chr2	11939920	11941804	1885	11940376	139	160.398	28.7011	157.712		chr1	153215228	153215769	542	153215582	325	13.187	1.54761	11.0405		chr2	19666036	19666361	326	19666262	20.92	10.4711	5.24436	8.37795		chr2	4381196	4382417	1222	4381894	154	158.539	23.0012	155.556
chr2	13486231	13487780	1550	13487064	222	318.341	53.6091	314.343		chr1	153216346	153216534	189	153216431	252	11.6008	1.5892	9.47278		chr2	19679267	19679510	244	19679384	16.94	7.66459	4.4841	5.60899		chr2	4383242	4384544	1303	4383955	179	194.978	26.6463	191.667
chr2	13519099	13520493	1395	13519840	186	246.144	42.0509	242.985		chr1	153216746	153216960	215	153216868	320	21.1315	1.78553	18.913		chr2	19679980	19680218	239	19680084	22.91	8.40735	3.98565	6.34094		chr2	4530875	4533326	2452	4532302	204	211.69	24.4676	208.171
chr2	13558926	13559520	595	13559274	47	31.7017	8.74593	29.4973		chr1	153217413	153217891	479	153217681	302	9.84724	1.46527	7.74202		chr2	19704428	19704726	299	19704569	36.86	29.0218	10.5876	26.7828		chr2	4553867	4555217	1351	4554454	202	251.612	37.0692	247.392
chr2	13560735	13561110	376	13560854	40	35.4721	12.3237	33.2492		chr1	153218378	153218926	549	153218673	303	10.5737	1.48862	8.45796		chr2	19704805	19706111	1307	19705717	195.27	272.902	48.8104	268.68		chr2	4592348	4592647	300	4592443	37	16.4485	5.02739	14.2581
chr2	13873038	13874490	1453	13873633	230	363.532	69.4333	358.483		chr1	153233535	153234889	1355	153233706	197	162.071	15.2774	159.024		chr2	19706267	19707032	766	19706486	71.73	70.7189	18.1826	68.2749		chr2	4607615	4609649	2035	4608712	185	150.71	14.9068	147.784
chr2	14749725	14749964	240	14749854	21	13.946	6.6127	11.8523		chr1	153970896	153971111	216	153970989	19	9.48861	4.70641	7.38828		chr2	19725489	19725711	223	19725555	20.92	11.4347	5.74716	9.3305		chr2	4616957	4617181	225	4617040	14	6.97994	4.18593	4.9056
chr2	14750058	14751445	1388	14751269	225	353.567	67.9304	348.794		chr1	153971213	153972400	1188	153971456	206	287.455	49.1052	282.193		chr2	19757378	19757643	266	19757514	23.91	15.0016	6.96586	12.8628		chr2	4708901	4709063	163	4708944	14	6.03059	3.67448	3.97384
chr2	14752214	14752593	380	14752359	71	78.3751	21.6415	75.9865		chr1	154064171	154064493	323	154064340	31	21.5559	8.06756	19.3348		chr2	19773482	19773732	251	19773598	24.91	11.8043	5.18129	9.69572		chr2	4721792	4724153	2362	4723128	233	234.758	23.3578	230.874
chr2	14882941	14883305	365	14883174	23	8.47737	3.75827	6.44205		chr1	154102321	154104245	1925	154103218	187	253.458	44.5979	249.114		chr2	20291643	20292412	770	20291932	58.78	41.0365	9.9632	38.7321	<>LIMS2	chr2	4779517	4780729	1213	4780207	82	79.2984	17.771	76.7604
chr2	14975237	14976097	861	14975647	53	38.0634	9.83917	35.8287		chr1	154164616	154165192	577	154165024	26	14.93	6.05493	12.7652		chr2	20462517	20462713	197	20462629	21.92	8.90565	4.32981	6.83177		chr2	4795617	4796021	405	4795710	19	7.81933	3.92224	5.72983
chr2	15206848	15208459	1612	15207717	84	82.8013	18.516	80.3969		chr1	154185653	154185997	345	154185782	23	16.4846	7.49697	14.3044		chr2	20678123	20679349	1227	20678754	187.3	239.737	39.0981	236.09		chr2	4944832	4946321	1490	4945388	191	206.225	26.4218	202.779
chr2	15761421	15762698	1278	15762399	112	136.892	30.5987	134.296		chr1	154186166	154189370	3205	154188001	200	247.818	36.5347	243.596		chr2	20761289	20761547	259	20761440	16.94	4.70182	2.9894	2.70297		chr2	5039608	5040484	877	5039855	67	53.27	12.1339	50.857
chr2	15763477	15764019	543	15763650	189	283.302	57.1097	279.792		chr1	154218918	154220269	1352	154219475	73	75.5271	19.4263	73.0038		chr2	20772907	20773899	993	20773194	52.8	39.4255	10.7603	37.1297		chr2	5059995	5061349	1355	5060682	161	127.207	13.8964	124.426
chr2	16015733	16016389	657	16015881	54	50.5892	14.8932	48.3021		chr1	154375443	154376914	1472	154376058	190	239.232	37.5385	235.197		chr2	20818054	20818277	224	20818149	27.9	10.202	4.12789	8.11282		chr2	5067860	5068388	529	5068154	66	63.2421	16.4643	60.7796
chr2	16016555	16016808	254	16016660	15	7.5324	4.33257	5.5112		chr1	154393333	154393552	220	154393450	25	17.9476	7.76573	15.7558		chr2	20818367	20818781	415	20818513	28.89	10.8898	4.27021	8.7929		chr2	5071533	5072392	860	5072018	78	67.4485	14.426	64.9671
chr2	16720156	16720543	388	16720397	52	46.567	13.6863	44.2965		chr1	154418921	154419625	705	154419145	43	36.2162	11.7119	33.8995		chr2	20819165	20819323	159	20819208	15.94	7.21002	4.40449	5.16102		chr2	5081466	5084203	2738	5082944	214	271.655	39.2605	266.929
chr2	16820207	16821547	1341	16820656	217	293.55	46.0475	289.922		chr1	154567361	154568003	643	154567515	67	77.0122	22.789	74.4813		chr2	20825540	20826344	805	20825719	47.82	35.6185	10.4832	33.3433		chr2	5180584	5181909	1326	5181294	196	191.539	21.4171	188.266
chr2	17538278	17538540	263	17538367	32	25.8147	9.91904	23.6407		chr1	154568226	154568452	227	154568320	37	34.2518	12.735	31.9467		chr2	20851076	20852351	1276	20851214	46.82	28.6849	7.97069	26.4483		chr2	5229940	5230672	733	5230255	32	21.2982	7.71155	19.0686
chr2	17545767	17545967	201	17545873	29	22.3969	9.01731	20.243		chr1	154568608	154569593	986	154569242	116	148.921	34.3014	145.973		chr2	20855395	20855653	259	20855536	22.91	12.4412	5.85466	10.327		chr2	5350189	5351917	1729	5351275	59	44.0968	10.7064	41.7303
chr2	17547306	17547945	640	17547471	47	41.5879	12.9977	39.3381		chr1	154658005	154658667	663	154658368	164	82.1731	7.00399	79.6166		chr2	20861148	20861584	437	20861431	47.82	36.4776	10.8538	34.1972		chr2	5444546	5445192	647	5445004	45	31.9067	9.26547	29.6082
chr2	17548398	17548599	202	17548530	18	11.0734	5.71096	9.00772		chr1	154660491	154661029	539	154660767	326	13.3823	1.55236	11.2334		chr2	20866350	20866963	614	20866715	29.89	19.2868	7.6816	17.1134		chr2	5614386	5614570	185	5614477	26	18.5126	7.80466	16.3047
chr2	17555358	17555535	178	17555411	19	7.4719	3.76737	5.45198		chr1	155008558	155009838	1281	155009511	163	179.186	26.726	175.989		chr2	20867875	20868131	257	20867970	16.94	7.66459	4.4841	5.60899		chr2	5614988	5616148	1161	5615922	205	264.305	40.3991	259.786
chr2	17626158	17627870	1713	17626893	219	279.842	40.0855	276.37		chr1	155009983	155010981	999	155010205	189	233.526	35.8642	229.6		chr2	20940997	20942759	1763	20941805	183.31	232.98	38.2706	229.423		chr2	5616754	5617167	414	5616892	80	90.1599	23.414	87.5707
chr2	17925104	17925717	614	17925450	45	41.8571	13.8265	39.6053		chr1	155300887	155301615	729	155301403	30	24.0983	9.62059	21.8588		chr2	21701584	21703364	1781	21702280	191.28	233.951	35.2681	230.387		chr2	5718938	5720544	1607	5719488	200	215.855	26.5922	212.279
chr2	18363499	18364038	540	18363879	45	26.389	7.20334	24.2119		chr1	155568188	155568935	748	155568754	112	106.255	18.4149	103.573		chr2	21725042	21727048	2007	21726219	224.16	337.103	60.8042	330.905		chr2	5730937	5731217	281	5730998	21	9.03862	4.21419	6.92977
chr2	18409352	18411436	2085	18410421	221	283.228	40.4499	279.72		chr1	155569042	155569553	512	155569229	83	61.3844	11.3042	58.9329		chr2	21859313	21859505	193	21859381	18.93	7.0702	3.88175	5.02307		chr2	5788981	5789263	283	5789112	21	12.7241	5.96894	10.5703
chr2	18413297	18414354	1058	18413705	153	161.199	24.1155	158.509		chr1	155579226	155579593	368	155579489	35	22.0874	7.40965	19.8615		chr2	21880062	21881079	1018	21880391	104.61	82.3091	13.2009	79.8132		chr2	5840064	5841082	1019	5840358	72	45.4479	8.71286	43.0747
chr2	18432380	18433958	1579	18433233	235	318.203	46.998	314.21		chr1	155617062	155617342	281	155617201	51	42.8994	12.3356	40.5447		chr2	22165012	22167030	2019	22166218	213.2	280.222	42.8398	275.832		chr2	5902505	5903625	1121	5903274	108	118.981	24.4773	116.246
chr2	18636933	18637381	449	18637253	22	11.1331	5.01022	9.06583		chr1	155618323	155619246	924	155618571	171	256.204	55.1736	251.796		chr2	22179235	22179467	233	22179317	23.91	11.0603	5.00707	8.96041		chr2	5922015	5922267	253	5922167	35	25.8189	9.07462	23.5582
chr2	18692832	18694596	1765	18693589	235	329.632	51.4092	325.423		chr1	155619422	155619586	165	155619459	21	7.52661	3.58032	5.45687		chr2	22179610	22180114	505	22179758	44.83	23.6063	6.54737	21.4011		chr2	5922531	5923690	1160	5922765	133	129.091	19.8849	126.3
chr2	18774822	18774994	173	18774929	18	8.01128	4.13888	5.98203		chr1	155664148	155664790	643	155664463	56	53.8771	15.7433	51.4641		chr2	22185371	22185726	356	22185488	15.94	6.71793	4.13123	4.67756		chr2	6074666	6074920	255	6074797	28	17.363	6.77681	15.165
chr2	18775421	18776631	1211	18775903	236	316.424	45.8847	312.462		chr1	155710923	155711087	165	155710985	20	7.84439	3.81706	5.7687		chr2	22185927	22186108	182	22186017	28.89	18.1109	7.34669	15.9459		chr2	6510453	6512016	1564	6511506	190	225.22	32.5943	221.498
chr2	19256624	19257862	1239	19257371	218	261.199	34.2942	257.915		chr1	156199197	156199362	166	156199314	16	7.23999	4.03279	5.17481		chr2	22213821	22217474	3654	22214488	124.53	93.8709	12.5532	91.3236		chr2	6530852	6532295	1444	6531643	171	207.716	33.7313	204.25
chr2	19322622	19324402	1781	19323735	223	307.942	48.7952	304.111		chr1	156212392	156213428	1037	156212993	82	78.3439	17.3871	75.8066	WIPF1	chr2	22253039	22254472	1434	22253836	76.71	61.4839	12.952	59.0809		chr2	6574511	6574666	156	6574553	14	6.51654	3.93325	4.45041
chr2	19474052	19474820	769	19474412	141	153.729	25.5063	151.07		chr1	156420155	156420582	428	156420466	46	43.0743	14.0821	40.719		chr2	22254712	22254918	207	22254833	20.92	12.1433	6.13008	10.0314		chr2	6586167	6586759	593	6586583	98	97.0757	19.4151	94.4527
chr2	19484284	19484734	451	19484421	60	44.8829	10.7625	42.6191		chr1	156420996	156421520	525	156421208	107	89.5953	14.5339	87.0003		chr2	22255225	22255443	219	22255352	18.93	6.82359	3.76514	4.78205		chr2	6615399	6616559	1161	6616311	180	186.55	23.9462	183.328
chr2	19488281	19488945	665	19488523	128	93.4721	11.8239	91.0309		chr1	156442002	156442485	484	156442295	37	24.0651	7.82129	21.8256		chr2	22306776	22307731	956	22306920	61.77	49.8789	12.5536	47.5308		chr2	6616715	6617129	415	6616858	52	31.8572	7.86494	29.5592
chr2	19509440	19511437	1998	19510551	233	351.942	62.0368	347.214		chr1	157249207	157249413	207	157249304	18	12.2487	6.36753	10.1127		chr2	22354603	22355059	457	22354887	74.72	71.554	17.4509	69.1057		chr2	6717225	6718048	824	6717455	119	130.402	24.8099	127.604
chr2	19657929	19658317	389	19658224	19	12.0103	6.01154	9.93403		chr1	158078978	158079772	795	158079249	52	44.117	12.5728	41.7554		chr2	22355162	22356303	1142	22355387	191.28	186.613	21.3646	183.534		chr2	6915066	6917214	2149	6915955	180	238.547	41.8477	234.592
chr2	19658574	19661476	2903	19659695	233	303.71	42.6364	299.943		chr2	877940	878181	242	878056	22	16.3939	7.70806	14.216		chr2	22432013	22433623	1611	22433083	157.41	159.909	22.6298	157.018		chr2	8067675	8068371	697	8068151	32	11.395	3.93869	9.25589
chr2	19661601	19663909	2309	19661801	95	111.733	26.8841	109.228		chr2	878331	879276	946	878929	122	134.617	25.3163	131.765		chr2	22479284	22480412	1129	22479947	73.72	56.4934	11.9614	54.1147		chr2	8901128	8901655	528	8901517	71	76.6996	20.8124	74.1747
chr2	19664419	19664974	556	19664490	21	7.18785	3.44508	5.17281		chr2	879368	880233	866	879582	131	148.304	27.1687	145.359		chr2	22481889	22482718	830	22482189	44.83	30.6829	9.16632	28.4339		chr2	8902161	8902337	177	8902281	20	12.6472	6.13946	10.4939
chr2	19665061	19665317	257	19665118	16	8.22088	4.54153	6.19021		chr2	915579	916830	1252	916193	178	237.64	42.4629	233.634		chr2	22485055	22487108	2054	22486185	60.77	35.1427	7.72146	32.8687		chr2	8934074	8934342	269	8934240	23	12.7774	5.6084	10.6224
chr2	19666094	19666387	294	19666202	19	10.0403	4.97993	7.98582		chr2	973111	974589	1479	974025	165	173.875	24.4556	170.728		chr2	22487634	22488056	423	22487994	25.9	15.3298	6.6642	13.1874		chr2	9192165	9192333	169	9192233	26	8.71689	3.57209	6.61203
chr2	19666951	19667401	451	19667247	21	7.18785	3.44508	5.17281		chr2	975108	975322	215	975217	21	15.3279	7.37293	13.1593		chr2	22488175	22488409	235	22488330	18.93	8.84554	4.76768	6.77239		chr2	9501971	9502739	769	9502313	87	82.1113	17.2579	79.5595
chr2	19680030	19680225	196	19680142	18	8.01128	4.13888	5.98203		chr2	975437	975864	428	975623	67	58.1685	13.996	55.7332		chr2	22489897	22490580	684	22490237	31.88	20.3699	7.71927	18.1879		chr2	9668836	9669366	531	9669027	78	81.1956	20.043	78.6491
chr2	19704012	19706126	2115	19705917	215	333.781	64.9246	329.484		chr2	976444	976720	277	976590	22	14.043	6.43833	11.8868		chr2	22495438	22495915	478	22495784	36.86	23.2307	7.86161	21.0293		chr2	9713620	9714000	381	9713844	70	60.1834	13.924	57.7359
chr2	19706283	19707032	750	19706698	83	91.5366	22.746	89.1017		chr2	976903	977067	165	977006	18	12.2487	6.36753	10.1127		chr2	22563542	22564301	760	22564066	108.59	125.123	27.2549	122.427		chr2	9757666	9757866	201	9757721	17	9.88854	5.26239	7.76853
chr2	19725552	19725794	243	19725707	20	12.2047	5.90465	10.1274		chr2	1076359	1076817	459	1076659	35	24.6669	8.54003	22.4224		chr2	22564410	22565977	1568	22564636	214.2	281.953	43.0391	277.525		chr2	9758611	9758791	181	9758662	23	15.5862	7.01652	13.4032
chr2	19757368	19757628	261	19757484	31	24.662	9.61847	22.4949		chr2	1103210	1105524	2315	1104630	202	220.513	27.3184	216.808		chr2	22745637	22746720	1084	22745965	88.67	94.5854	22.2118	92.0344		chr2	9758995	9760351	1357	9760075	180	222.557	35.542	218.876
chr2	20291666	20292394	729	20291928	74	62.4115	13.6655	60.0799		chr2	1212142	1213425	1284	1212576	159	202.024	36.7449	198.581		chr2	22784001	22784597	597	22784452	40.85	32.3866	11.0169	30.1288		chr2	9760433	9760964	532	9760639	143	161.513	27.5838	158.507
chr2	20462343	20462773	431	20462615	20	8.94865	4.30516	6.90811		chr2	1242117	1243018	902	1242518	92	100.464	23.0205	97.8123		chr2	22784702	22785479	778	22784932	99.63	111.548	25.1564	108.918		chr2	9869073	9869228	156	9869164	20	7.20688	3.54793	5.12712
chr2	20678121	20679406	1286	20678796	219	304.612	49.4716	300.83		chr2	1243141	1243741	601	1243373	115	124.167	23.8755	121.38		chr2	22831777	22833211	1435	22832833	198.26	269.839	45.9219	265.679		chr2	9869459	9870949	1491	9870127	192	194.506	23.0354	191.2
chr2	20761222	20761555	334	20761301	14	6.40535	3.87347	4.40312		chr2	1247151	1248974	1824	1248154	161	195.755	33.3434	192.385		chr2	22833822	22834291	470	22833978	116.56	138.067	29.3905	135.303		chr2	11939677	11942012	2336	11940365	140	158.656	27.6518	155.672
chr2	20772830	20773985	1156	20773196	59	50.1431	13.0701	47.8579		chr2	1262903	1264320	1418	1263681	129	155.255	30.839	152.261		chr2	22834413	22834697	285	22834567	81.69	90.084	23.1242	87.553		chr2	13485811	13487297	1487	13486973	183	218.317	32.8329	214.703
chr2	20818194	20819067	874	20818663	32	24.9408	9.46995	22.7723		chr2	1280386	1282293	1908	1281290	189	258.804	45.8416	254.338		chr2	23348319	23348644	326	23348599	22.91	12.6839	5.97848	10.5664		chr2	13487393	13487730	338	13487598	87	92.7251	21.6247	90.1233
chr2	20825279	20826426	1148	20825719	43	32.9921	10.2246	30.7809		chr2	1367062	1367464	403	1367303	29	21.1934	8.39782	18.9743		chr2	23389738	23391297	1560	23390550	100.62	89.5191	16.2673	86.991		chr2	13519323	13520467	1145	13519857	171	183.084	25.462	179.897
chr2	20851041	20852381	1341	20851406	51	32.1737	8.14291	29.9667		chr2	1462963	1463741	779	1463397	49	43.8713	13.4213	41.511		chr2	23452296	23452593	298	23452402	25.9	14.8694	6.43605	12.7321		chr2	13558891	13559523	633	13559391	53	51.6641	15.7872	49.2586
chr2	20855387	20855685	299	20855541	29	20.242	7.92326	18.1013		chr2	1681275	1682393	1119	1682084	38	33.133	11.7963	30.8347		chr2	23607146	23608894	1749	23608191	174.35	184.465	25.0493	181.401		chr2	13724754	13725028	275	13724891	16	8.66209	4.77816	6.55785
chr2	20861205	20861609	405	20861393	53	44.7474	12.5483	42.4839		chr2	1778711	1779646	936	1779166	117	127.134	24.2872	124.33		chr2	23974738	23974954	217	23974901	17.93	9.4652	5.29431	7.38328		chr2	13873044	13874401	1358	13873921	193	216.392	28.7886	212.803
chr2	20863035	20863232	198	20863132	18	4.48824	2.60861	2.52644		chr2	1831518	1831773	256	1831620	15	7.80197	4.47884	5.72734		chr2	24106519	24107641	1123	24107389	206.23	258.737	38.0091	254.789		chr2	14750083	14751431	1349	14751107	192	273.343	50.6079	268.57
chr2	20866350	20867143	794	20866658	31	24.0416	9.29795	21.8783		chr2	1833191	1833482	292	1833350	19	12.4407	6.24748	10.3025		chr2	24107732	24107970	239	24107833	42.84	17.336	4.87101	15.1776		chr2	14752224	14752487	264	14752359	50	47.642	14.9101	45.2574
chr2	20941014	20942785	1772	20941902	221	304.354	48.3595	300.576		chr2	1833702	1835693	1992	1834435	173	241.22	46.7063	237.142		chr2	24200200	24200439	240	24200340	24.91	8.23007	3.70092	6.16589		chr2	14883051	14883447	397	14883173	51	34.0234	8.78535	31.7119
chr2	21701503	21703239	1737	21702249	226	302.353	45.2057	298.607		chr2	1849635	1851860	2226	1850469	167	176.799	24.7503	173.623		chr2	24216207	24218458	2252	24217675	211.21	256.655	35.3678	252.746		chr2	14951830	14952095	266	14951852	14	6.05254	3.68603	3.99541
chr2	21725029	21727069	2041	21726195	251	394.478	70.2881	388.275		chr2	4107660	4108338	679	4108137	79	80.3969	19.3017	77.8487		chr2	24411098	24411740	643	24411541	50.81	43.6591	13.1978	41.3424		chr2	14975296	14976170	875	14975700	40	17.0589	4.89353	14.863
chr2	21880057	21881105	1049	21880435	100	96.044	18.4029	93.5937		chr2	4111223	4111675	453	4111547	87	94.6431	22.4829	92.0217		chr2	24411844	24412005	162	24411926	19.93	10.0282	5.20397	7.94122		chr2	15206712	15208622	1911	15207731	142	169.908	31.2159	166.837
chr2	22165106	22167006	1901	22165864	216	303.152	50.4256	299.392		chr2	4111784	4112894	1111	4111974	143	179.449	34.7431	176.25		chr2	24459892	24460473	582	24460280	162.39	187.509	29.9688	184.42		chr2	15761902	15762134	233	15762010	30	22.3457	8.71312	20.1081
chr2	22185274	22185749	476	22185526	25	16.1457	6.84088	14.035		chr2	4113394	4113940	547	4113550	34	25.4983	9.18812	23.2494		chr2	24483975	24485006	1032	24484475	52.8	36.4136	9.5886	34.1335		chr2	15762218	15762689	472	15762543	74	81.1353	21.6796	78.5889
chr2	22185908	22186250	343	22186017	23	14.3189	6.36275	12.223		chr2	4114973	4115135	163	4115047	15	5.50374	3.29318	3.47316		chr2	24485934	24486718	785	24486263	51.81	41.8999	12.0814	39.5916		chr2	15763492	15764000	509	15763643	160	205.255	37.623	201.824
chr2	22213753	22216860	3108	22214577	132	131.236	20.8271	128.661		chr2	4169012	4169859	848	4169298	191	233.048	34.8988	229.13		chr2	24488673	24490405	1733	24489426	55.79	42.8421	11.3581	40.529		chr2	16105996	16106494	499	16106344	23	15.5862	7.01652	13.4032
chr2	22216949	22217256	308	22217159	19	8.7615	4.35671	6.72203		chr2	4225312	4225524	213	4225426	23	16.0864	7.28236	13.9109		chr2	24490893	24491060	168	24490942	20.92	9.73274	4.87359	7.64856		chr2	16720194	16720530	337	16720402	55	47.0481	12.9474	44.6662
chr2	22253043	22254491	1449	22253871	130	138.44	23.8691	135.838		chr2	4225709	4226206	498	4225990	44	38.7051	12.5967	36.3742		chr2	24491165	24491626	462	24491293	34.87	24.9306	9.13721	22.717		chr2	16820225	16821452	1228	16820655	187	219.483	31.7624	215.848
chr2	22254669	22256002	1334	22254816	40	35.4721	12.3237	33.2492		chr2	4332273	4334152	1880	4333267	184	211.235	30.1072	207.669		chr2	24492471	24492991	521	24492764	38.85	21.1635	6.64234	18.976		chr2	16965699	16965894	196	16965791	16	8.35388	4.61237	6.25543
chr2	22306767	22307701	935	22306946	76	81.1885	20.8505	78.7906		chr2	4381165	4382420	1256	4381847	151	169.748	27.6282	166.636		chr2	24494395	24496032	1638	24494692	63.76	57.5265	15.1472	55.1424		chr2	17626286	17627817	1532	17626881	169	211.691	36.102	208.171
chr2	22354534	22355059	526	22354842	88	88.3494	19.3874	85.9256		chr2	4383236	4383676	441	4383396	153	182.846	31.6968	179.613		chr2	24496218	24497856	1639	24497111	173.35	219.403	37.438	216.013		chr2	17710377	17710592	216	17710503	25	12.3849	5.09892	10.2338
chr2	22355151	22356316	1166	22355368	198	216.468	27.3217	213.506		chr2	4383778	4384538	761	4383956	151	166.755	26.5871	163.667		chr2	24503315	24503798	484	24503639	23.91	12.7007	5.78338	10.5831		chr2	17925120	17925796	677	17925236	40	34.5419	11.8515	32.2278
chr2	22431979	22433638	1660	22433003	190	216.923	29.9095	213.96		chr2	4523891	4524053	163	4523950	18	9.9324	5.10011	7.82616		chr2	24503880	24504111	232	24504034	25.9	11.599	4.93446	9.49369		chr2	18133402	18134350	949	18133911	63	46.9257	10.8127	44.5444
chr2	22479298	22480413	1116	22479823	80	50.7314	8.9218	48.4441		chr2	4530881	4531869	989	4531642	152	142.356	18.9498	139.453		chr2	24506192	24506619	428	24506527	22.91	12.1764	5.72104	10.0641		chr2	18363470	18364062	593	18363882	55	38.2042	9.46115	35.8695
chr2	22481960	22482488	529	22482277	42	30.4314	9.36693	28.2334		chr2	4531982	4533364	1383	4532299	205	234.172	30.3486	230.232		chr2	24506699	24507230	532	24507103	33.87	22.8625	8.40672	20.6629		chr2	18409320	18409579	260	18409452	22	11.9103	5.37471	9.76486
chr2	22485025	22487096	2072	22485844	85	55.8184	9.47253	53.5115		chr2	4553875	4555209	1335	4554458	184	240.046	40.5346	235.992		chr2	24589895	24591180	1286	24590544	183.31	250.892	45.6567	247.081		chr2	18409767	18411156	1390	18410412	193	227.884	32.3991	224.115
chr2	22487787	22488008	222	22487941	23	14.5627	6.48624	12.4644		chr2	4607651	4609665	2015	4608626	172	202.478	31.4453	199.027		chr2	24646149	24647728	1580	24646633	208.22	210.414	23.2464	207.121		chr2	18413308	18414331	1024	18413702	101	97.5145	18.6259	94.888
chr2	22488155	22488641	487	22488201	16	8.15565	4.50695	6.1254		chr2	4721793	4724114	2322	4723158	217	276.068	39.5831	271.159		chr2	24678107	24679336	1230	24678742	171.36	159.452	19.1507	156.563		chr2	18432321	18434026	1706	18433231	209	286.493	47.1582	281.336
chr2	22489903	22490503	601	22490230	30	20.6733	7.88816	18.5305	<>LIMS2	chr2	4779503	4780762	1260	4780431	105	122.076	27.0816	119.303		chr2	24859415	24859579	165	24859501	19.93	11.2294	5.85149	9.12749		chr2	18637099	18637354	256	18637271	23	9.22986	4.05478	7.11881
chr2	22495344	22495892	549	22495771	23	12.3271	5.39691	10.2485		chr2	4795582	4796146	565	4795954	31	18.2766	6.58635	16.0809		chr2	24859667	24861168	1502	24860590	198.26	242.493	35.5115	238.807		chr2	18692831	18694530	1700	18693528	197	250.755	38.8302	246.553
chr2	22563479	22565910	2432	22564599	229	318.753	50.1022	314.746		chr2	4944815	4946351	1537	4945686	173	194.372	28.3556	191.018		chr2	24963055	24963992	938	24963701	66.75	63.6841	16.8489	61.2721		chr2	18775484	18776675	1192	18776005	191	248.858	40.774	244.699
chr2	22745648	22746763	1116	22745992	100	116.666	26.8789	114.144		chr2	5039617	5040426	810	5040204	65	53.4426	12.7096	51.0316		chr2	24986720	24988450	1731	24987826	169.36	190.194	28.394	187.085		chr2	19256752	19257806	1055	19257351	189	221.538	31.7311	217.873
chr2	22783804	22784606	803	22784395	69	72.8025	19.762	70.4334		chr2	5059983	5061310	1328	5060622	129	117.507	17.4946	114.761		chr2	24994456	24994858	403	24994631	28.89	17.7087	7.15107	15.5472		chr2	19322660	19324160	1501	19323741	200	230.773	30.926	226.956
chr2	22784707	22785451	745	22784955	127	146.072	27.883	143.441		chr2	5067966	5068305	340	5068165	51	48.1433	14.7905	45.76		chr2	25069658	25070744	1087	25070343	195.27	237.594	34.9789	233.979		chr2	19474140	19474674	535	19474414	106	82.3903	12.7709	79.8375
chr2	22831783	22833220	1438	22832994	241	298.739	37.8959	295.043		chr2	5071554	5072452	899	5071971	60	45.7723	11.0876	43.4024		chr2	25070826	25071706	881	25071035	197.26	252.817	39.6518	248.971		chr2	19484303	19484487	185	19484418	32	14.6816	5.02794	12.5071
chr2	22833822	22834726	905	22833979	150	201.133	40.8886	198.256		chr2	5081477	5084242	2766	5083191	220	297.87	46.2959	292.228		chr2	25313726	25314145	420	25313939	41.84	34.9797	11.9805	32.7072		chr2	19484568	19484726	159	19484661	23	6.90745	3.17519	4.83379
chr2	23389796	23391299	1504	23390569	106	100.498	18.1873	98.0319		chr2	5085077	5085371	295	5085211	18	11.5857	5.99398	9.45775		chr2	25314414	25316432	2019	25315147	198.26	220.336	28.465	216.936		chr2	19488374	19488902	529	19488795	83	34.6512	5.33102	32.337
chr2	23452369	23452587	219	23452448	25	15.8898	6.71402	13.7809		chr2	5180633	5182102	1470	5181235	192	220.636	30.4129	216.928		chr2	25560412	25560648	237	25560538	22.91	10.6182	4.96552	8.52322		chr2	19509053	19509265	213	19509186	20	8.53346	4.11836	6.43278
chr2	23562679	23562895	217	23562796	15	5.89589	3.48537	3.90377		chr2	5229867	5230652	786	5230202	33	25.603	9.51753	23.3527		chr2	25570385	25570951	567	25570801	47.82	42.4635	13.6521	40.1519		chr2	19509458	19511334	1877	19510572	202	199.87	22.0694	196.502
chr2	23607346	23608953	1608	23608057	221	304.354	48.3595	300.576		chr2	5350226	5352061	1836	5351298	73	67.3162	15.8498	64.8338		chr2	25597688	25599298	1611	25599007	206.23	284.119	47.7588	279.639		chr2	19658598	19661090	2493	19659671	200	240.259	33.9588	236.269
chr2	24106384	24107978	1595	24107394	223	297.104	44.6083	293.429		chr2	5444611	5445224	614	5445085	41	31.0829	9.90789	28.7978		chr2	25599438	25600330	893	25599798	73.72	73.2826	18.5832	70.827		chr2	19661669	19661951	283	19661813	71	74.7706	19.8796	72.2536
chr2	24200114	24200520	407	24200330	31	14.282	5.01102	12.1862		chr2	5614328	5614846	519	5614472	49	45.0612	13.9964	42.6946		chr2	25636885	25637358	474	25637091	82.69	91.5923	23.4028	89.0537		chr2	19662378	19662985	608	19662619	60	59.791	17.0838	57.3458
chr2	24216548	24218475	1928	24217676	229	296.852	41.9076	293.181		chr2	5614975	5616148	1174	5615789	179	241.097	43.4289	237.025		chr2	26347331	26348213	883	26347579	87.67	99.2105	24.7958	96.6382		chr2	19663188	19663399	212	19663271	19	11.2075	5.58124	9.0708
chr2	24411179	24412075	897	24411553	54	50.7719	14.9806	48.4844		chr2	5616758	5617207	450	5616911	75	89.5143	25.4701	86.9202		chr2	26564047	26565544	1498	26565132	224.16	277.994	37.5263	273.657		chr2	19663547	19663770	224	19663621	26	11.4095	4.56162	9.26948
chr2	24459899	24460544	646	24460283	175	215.661	35.0494	212.705		chr2	5718912	5720581	1670	5719468	179	194.55	26.5182	191.194		chr2	26582040	26583551	1512	26582777	193.27	227.683	32.379	224.196		chr2	19664315	19664513	199	19664422	27	18.2842	7.4419	16.079
chr2	24483999	24485014	1016	24484691	45	14.8211	3.90763	12.7209		chr2	5788900	5789255	356	5788948	16	6.15446	3.499	4.10979		chr2	26600729	26602495	1767	26601691	212.2	258.284	35.5338	254.346		chr2	19680136	19680293	158	19680210	16	7.03669	3.93045	4.96133
chr2	24485860	24486802	943	24486247	46	36.4254	10.9217	34.1984		chr2	5840068	5841047	980	5840401	65	51.5384	11.9965	49.1376		chr2	26632494	26632810	317	26632603	32.88	23.6715	9.0705	21.466		chr2	19704908	19705102	195	19705036	23	15.5862	7.01652	13.4032
chr2	24488500	24490187	1688	24489400	57	42.4655	10.568	40.2117		chr2	5902633	5903619	987	5903292	71	72.4678	18.7978	69.9599		chr2	26636732	26637905	1174	26637422	162.39	214.341	40.6342	211.009		chr2	19705212	19706092	881	19705700	196	200.199	23.5128	196.828
chr2	24490807	24491735	929	24491286	29	20.6469	8.12356	18.5044		chr2	5922507	5923445	939	5922989	119	109.816	17.6788	107.113		chr2	26664988	26665167	180	26665050	25.9	12.6201	5.38054	10.5041		chr2	19706281	19706824	544	19706488	85	72.9943	14.5296	70.4857
chr2	24492647	24492997	351	24492807	57	34.7553	7.96312	32.5365		chr2	6074698	6074900	203	6074844	21	12.9319	6.07636	10.7896		chr2	26665256	26666574	1319	26665787	180.32	207.206	30.2204	203.946		chr2	20291685	20292498	814	20291961	49	31.9818	8.44745	29.6826
chr2	24494311	24496019	1709	24494668	65	62.3822	16.4338	60.0511		chr2	6510457	6512033	1577	6511496	186	234.632	37.5254	230.686		chr2	26734163	26734600	438	26734494	21.92	13.0773	6.40868	10.9556		chr2	20462341	20462573	233	20462388	21	5.78618	2.91059	3.73489
chr2	24496214	24497973	1760	24497103	199	265.415	43.5671	262.092		chr2	6530847	6532324	1478	6531668	155	193.286	34.9841	189.943		chr2	26734753	26736456	1704	26735876	219.18	238.463	27.5221	234.834		chr2	20678136	20679388	1253	20678842	188	198.163	25.0047	194.815
chr2	24503392	24503797	406	24503614	35	25.7209	9.02846	23.5481		chr2	6574517	6574682	166	6574527	13	7.28536	4.52128	5.21942		chr2	26740091	26741417	1327	26741028	158.4	207.429	39.6431	204.167		chr2	20773041	20773747	707	20773420	55	39.0667	9.76967	36.7271
chr2	24506367	24506631	265	24506519	31	21.964	8.26341	19.8132		chr2	6586226	6586748	523	6586601	46	36.9387	11.1495	34.6172		chr2	26820602	26821964	1363	26821523	219.18	269.747	36.6961	265.59		chr2	20817982	20818271	290	20818132	15	7.83539	4.4971	5.74554
chr2	24506771	24507305	535	24506956	27	15.4417	6.0994	13.3362		chr2	6615706	6616594	889	6616348	183	229.624	36.9234	225.769		chr2	26899721	26902558	2838	26901522	61.77	36.0908	7.846	33.8122		chr2	20818400	20818791	392	20818680	26	18.4189	7.75613	16.2123
chr2	24589863	24591247	1385	24590538	213	314.732	57.1699	310.796		chr2	6616719	6617023	305	6616907	37	25.6996	8.52176	23.4486		chr2	27107648	27107806	159	27107676	15.94	6.04014	3.76615	4.01152		chr2	20825579	20826435	857	20825759	35	24.1884	8.3233	21.9379
chr2	24645718	24645934	217	24645806	14	7.55777	4.50866	5.53459		chr2	6717203	6718134	932	6717456	107	121.737	26.0574	118.967		chr2	27296500	27297571	1072	27296931	179.33	240.239	43.1403	236.585		chr2	20840838	20841023	186	20840887	15	6.72805	3.9072	4.65688
chr2	24646148	24647755	1608	24646620	226	246.558	27.7464	243.393		chr2	6915058	6917361	2304	6915927	191	260.549	45.5468	256.044		chr2	27756964	27757142	179	27757021	19.93	10.1469	5.26644	8.05847		chr2	20851009	20852415	1407	20851197	60	43.6017	10.3059	41.2379
chr2	24678057	24679327	1271	24678741	183	183.909	22.4905	181.118		chr2	7140080	7140302	223	7140216	18	8.26532	4.26088	6.18299		chr2	27757404	27757792	389	27757711	23.91	14.0231	6.45007	11.8937		chr2	20855424	20855690	267	20855589	19	9.42161	4.67367	7.30634
chr2	24859648	24861161	1514	24860598	236	319.973	47.1972	315.951		chr2	8067295	8068423	1129	8068233	33	16.4495	5.53322	14.2695		chr2	27757958	27759573	1616	27758544	171.36	168.994	21.5445	166.043		chr2	20861107	20861584	478	20861397	55	42.289	10.9823	39.9326
chr2	24963006	24963923	918	24963744	88	98.587	23.8678	96.1278		chr2	8901388	8901657	270	8901536	47	47.6567	16.0864	45.2767		chr2	27759684	27760067	384	27759877	25.9	16.3282	7.17271	14.1778		chr2	20863052	20863224	173	20863174	18	7.12589	3.72613	5.04766
chr2	24986731	24988438	1708	24987644	205	240.436	32.2585	237.318		chr2	8926093	8926388	296	8926304	20	14.2812	7.03779	12.1226		chr2	27779626	27779835	210	27779764	18.93	7.28745	3.98578	5.23665		chr2	20866386	20866905	520	20866503	23	10.2791	4.48737	8.15304
chr2	24994455	24994871	417	24994596	26	17.4062	7.2408	15.2854		chr2	8934008	8934708	701	8934277	34	30.4381	11.7296	28.1562		chr2	27789426	27789634	209	27789512	33.87	16.81	5.81213	14.6563		chr2	20940998	20942695	1698	20941839	175	219.175	36.3879	215.548
chr2	25069687	25071836	2150	25071052	236	331.452	51.6271	327.204		chr2	9192068	9192358	291	9192208	36	25.729	8.77725	23.4773		chr2	27849655	27850494	840	27850257	119.55	147.277	32.1409	144.461		chr2	21701545	21703175	1631	21702281	205	234.912	30.5694	231.023
chr2	25313665	25314148	484	25313824	53	52.5488	16.2312	50.2547		chr2	9501914	9502788	875	9502302	97	105.647	23.2478	102.967		chr2	27924061	27925678	1618	27924838	136.49	170.222	34.1923	167.263		chr2	21725128	21725717	590	21725506	164	163.791	21.8295	160.77
chr2	25314413	25316505	2093	25315172	231	314.742	47.5618	310.805		chr2	9668818	9669370	553	9669040	51	48.1433	14.7905	45.76		chr2	28072140	28072623	484	28072298	58.78	56.8469	16.6437	54.4672		chr2	21725817	21727004	1188	21726199	208	251.995	34.9042	247.766
chr2	25560446	25560705	260	25560540	24	13.1903	5.62178	11.1034		chr2	9713662	9713992	331	9713873	35	22.0874	7.40965	19.8615		chr2	30020373	30021665	1293	30021108	38.85	25.2407	8.27534	23.0258		chr2	21880090	21881028	939	21880454	100	88.5441	15.8519	85.9623
chr2	25570255	25571070	816	25570809	53	52.5488	16.2312	50.2547		chr2	9757631	9758328	698	9757840	35	31.6976	12.0648	29.4072		chr2	30432361	30433719	1359	30433175	180.32	245.958	45.0939	242.223		chr2	22165181	22167054	1874	22166157	197	235.432	33.4519	231.531
chr2	25571309	25571481	173	25571352	29	17.2747	6.53507	15.1555		chr2	9758550	9758804	255	9758685	39	36.851	13.4053	34.5307		chr2	30582131	30582634	504	30582308	54.79	51.5996	15.6022	49.2437		chr2	22178633	22179481	849	22179354	43	23.4698	6.52938	21.2243
chr2	25597571	25600349	2779	25598833	236	290.495	37.1129	286.9		chr2	9758949	9761081	2133	9760079	173	225.8	39.96	222.009		chr2	30612918	30615040	2123	30614081	181.32	194.788	26.0456	191.643		chr2	22179642	22180174	533	22179747	43	27.683	8.03471	25.4099
chr2	25636698	25637359	662	25637111	108	137.181	32.7629	134.584		chr2	9869038	9869321	284	9869199	23	11.3221	4.93976	9.19656		chr2	30714185	30714802	618	30714657	32.88	24.4619	9.4732	22.2523		chr2	22182764	22182922	159	22182843	23	11.7031	5.11063	9.56006
chr2	25737571	25737846	276	25737694	16	8.2538	4.55902	6.22275		chr2	9869434	9870977	1544	9869957	181	242.073	42.8283	237.977		chr2	31530768	31532453	1686	31531275	116.56	123.88	23.5124	121.19		chr2	22183188	22183363	176	22183301	21	9.26737	4.31447	7.15457
chr2	26347284	26348117	834	26347835	75	81.0332	21.198	78.6358		chr2	11939771	11941909	2139	11940617	122	159.114	36.0605	156.089		chr2	32726198	32726997	800	32726619	48.82	37.6246	11.0753	35.3381		chr2	22185466	22185638	173	22185513	17	7.29991	3.92928	5.2185
chr2	26564047	26565560	1514	26565121	242	319.247	44.2762	315.231		chr2	13485844	13487300	1457	13487063	192	244.71	38.7294	240.555		chr2	34192506	34193460	955	34192940	160.4	211.358	40.3494	208.054		chr2	22185920	22186099	180	22186012	24	12.7652	5.42703	10.6107
chr2	26582036	26583413	1378	26582804	214	291.857	46.8347	288.247		chr2	13487396	13487708	313	13487547	70	73.3454	19.6101	70.834		chr2	34215679	34217795	2117	34217002	211.21	302.822	53.0517	297.861		chr2	22213797	22216176	2380	22214589	119	117.919	20.2739	115.19
chr2	26600645	26602570	1926	26601629	236	331.452	51.6271	327.204		chr2	13519326	13520475	1150	13519845	154	168.46	26.1528	165.359		chr2	34217908	34218496	589	34218062	40.85	33.7667	11.7019	31.5008		chr2	22216274	22217297	1024	22216471	68	57.7117	13.5317	55.2762
chr2	26632507	26632831	325	26632662	29	20.6469	8.12356	18.5044		chr2	13558920	13559509	590	13559238	47	42.4918	13.4365	40.1398		chr2	34218638	34219018	381	34218843	39.85	25.522	8.17006	23.3054		chr2	22253077	22253232	156	22253171	13	6.45998	4.04686	4.39461
chr2	26636740	26637909	1170	26637400	171	237.518	46.1266	234.422		chr2	13560724	13560952	229	13560822	42	40.8295	14.4107	38.4862		chr2	34219147	34219613	467	34219426	22.91	4.17504	2.39139	2.18684		chr2	22253340	22253501	162	22253429	17	9.88854	5.26239	7.76853
chr2	26652757	26652924	168	26652863	19	12.0103	6.01154	9.93403		chr2	13724678	13724859	182	13724749	14	8.14422	4.84423	6.06456		chr2	35059894	35061108	1215	35060131	84.68	71.6803	14.4513	69.2318		chr2	22253620	22254395	776	22253775	50	32.9984	8.6164	30.6929
chr2	26665245	26666549	1305	26665804	208	261.358	38.0812	258.071		chr2	13873047	13874533	1487	13873940	169	197.731	30.9	194.337		chr2	35063648	35064704	1057	35064297	62.76	58.3387	15.8578	55.952		chr2	22255075	22255484	410	22255209	18	8.63243	4.43998	6.52852
chr2	26734390	26736555	2166	26735825	226	259.334	31.166	256.067		chr2	14750079	14751436	1358	14751102	172	251.785	52.3273	247.476		chr2	35068567	35069386	820	35069082	63.76	46.5061	10.7934	44.1742		chr2	22306762	22307069	308	22306934	53	27.6353	6.44513	25.3625
chr2	26740136	26741448	1313	26740714	190	231.659	34.8015	228.601		chr2	14752220	14752501	282	14752365	55	59.0371	18.7675	56.5979		chr2	35069521	35069969	449	35069850	21.92	9.46042	4.58353	7.37991		chr2	22307156	22307673	518	22307342	43	32.2084	9.88076	29.9081
chr2	26820585	26821995	1411	26821519	242	319.247	44.2762	315.231		chr2	14883021	14883302	282	14883157	31	18.2766	6.58635	16.0809		chr2	35070629	35070796	168	35070696	18.93	9.58481	5.16025	7.50172		chr2	22354714	22355032	319	22354883	75	59.5905	12.427	57.1467
chr2	26899669	26900499	831	26899980	50	36.3623	9.87393	34.1358		chr2	14951676	14951841	166	14951766	14	7.00347	4.19891	4.94246		chr2	35072895	35073551	657	35073053	36.86	24.4947	8.41741	22.2843		chr2	22355140	22356303	1164	22355407	188	233.337	36.2037	229.479
chr2	26900593	26902489	1897	26901598	71	65.3523	15.6842	63.0094		chr2	14975384	14976290	907	14975709	31	12.255	4.30635	10.1189		chr2	35179003	35179198	196	35179108	26.9	18.0183	7.80164	15.8535		chr2	22432028	22433568	1541	22433063	163	162.391	21.6972	159.38
chr2	27296511	27297552	1042	27296957	211	302.336	52.7873	298.591		chr2	15207009	15208088	1080	15207727	67	65.8524	17.2806	63.3784		chr2	35185310	35187203	1894	35186235	188.29	193.007	23.6616	189.877		chr2	22479268	22480473	1206	22480037	63	42.9912	9.49728	40.6306
chr2	27757021	27757180	160	27757139	16	6.5773	3.70321	4.57083		chr2	15761618	15761782	165	15761721	20	12.1549	5.87848	10.0203		chr2	35244032	35245624	1593	35244446	105.6	98.1192	17.7672	95.5505		chr2	22481894	22482688	795	22482268	36	14.1354	4.41611	11.9666
chr2	27757351	27757514	164	27757450	16	8.49007	4.68535	6.45454		chr2	15761923	15762696	774	15762419	95	102.683	22.7734	100.019		chr2	35323519	35325350	1832	35324581	211.21	240.3	30.3152	236.645		chr2	22485047	22486789	1743	22486125	61	44.3579	10.3544	41.9906
chr2	27757598	27757830	233	27757721	18	10.3507	5.32082	8.29242		chr2	15763482	15764006	525	15763644	147	198.788	41.4293	195.385		chr2	35342810	35343014	205	35342945	23.91	7.60524	3.5586	5.55099		chr2	22486963	22487123	161	22487028	20	6.92975	3.43378	4.8559
chr2	27757939	27759921	1983	27758577	185	197.132	25.5369	194.277		chr2	16720221	16720520	300	16720376	40	33.4803	11.3241	31.1799		chr2	35515173	35515770	598	35515323	56.79	43.9965	11.5573	41.6771		chr2	22487800	22488592	793	22487939	25	14.3121	5.95842	12.1414
chr2	27779719	27779906	188	27779800	16	8.33699	4.60335	6.3047		chr2	16820221	16821541	1321	16820695	180	227.085	37.2541	223.272		chr2	35959247	35961353	2107	35960130	204.23	216.214	25.6541	212.86		chr2	22490057	22490409	353	22490275	36	17.484	5.49062	15.2849
chr2	27789418	27789618	201	27789511	27	13.1026	5.10179	11.0163		chr2	16965712	16965874	163	16965840	11	5.05358	3.51809	3.03576		chr2	36042974	36044499	1526	36043324	207.22	269.882	41.6443	265.715		chr2	22495346	22495877	532	22495748	25	10.6666	4.39267	8.53594
chr2	27849654	27849817	164	27849731	18	5.39657	2.97529	3.41157		chr2	17547372	17547812	441	17547705	23	12.9559	5.69335	10.8128		chr2	36367489	36367652	164	36367568	18.93	9.20375	4.9562	7.12691		chr2	22496234	22496391	158	22496323	17	6.45414	3.53002	4.38923
chr2	27849954	27850521	568	27850210	142	192.487	41.2063	189.655		chr2	17555306	17555468	163	17555346	16	8.02572	4.43837	5.94708		chr2	36371487	36371708	222	36371552	15.94	7.79352	4.73712	5.73437		chr2	22563553	22564338	786	22564085	132	136.273	22.4702	133.439
chr2	27924069	27925579	1511	27924836	147	195.059	39.6903	192.215		chr2	17626135	17627895	1761	17626887	155	201.859	38.615	198.42		chr2	36373300	36374892	1593	36374259	198.26	269.839	45.9219	265.679		chr2	22564416	22565799	1384	22564629	200	205.928	23.9902	202.486
chr2	28072160	28072585	426	28072325	67	72.1014	20.2656	69.735		chr2	17925179	17925744	566	17925291	27	16.627	6.64224	14.4455		chr2	36375604	36376588	985	36375858	58.78	53.1027	14.8667	50.7404		chr2	22745717	22746784	1068	22745968	77	69.0212	15.2967	66.5317
chr2	30020213	30020620	408	30020472	32	17.3081	6.01282	15.1879		chr2	18363461	18364057	597	18363800	42	33.9184	10.9274	31.6151		chr2	36376739	36376954	216	36376849	20.92	11.8517	5.97118	9.74303		chr2	22783984	22784504	521	22784321	39	28.6685	9.34733	26.3897
chr2	30020699	30021741	1043	30021088	48	37.1079	10.6739	34.8772		chr2	18409340	18409613	274	18409484	23	15.015	6.71826	12.849		chr2	36531421	36531921	501	36531602	45.83	31.7444	9.36557	29.4895		chr2	22784714	22785440	727	22784990	147	148.578	21.9625	145.664
chr2	30432359	30433687	1329	30433174	212	313.319	57.1219	309.409		chr2	18409753	18411183	1431	18410420	169	204.667	33.4112	201.191		chr2	36556816	36558307	1492	36557495	110.58	115.139	22.3169	112.491		chr2	22831816	22833205	1390	22832322	207	216.035	24.8257	212.454
chr2	30528543	30528703	161	30528625	19	11.6396	5.81122	9.56868		chr2	18413268	18414310	1043	18413713	106	111.999	22.4148	109.285		chr2	36655611	36657366	1756	36656474	196.26	270.396	47.1921	266.222		chr2	22833829	22834233	405	22833974	112	141.242	32.6639	138.378
chr2	30582121	30582648	528	30582350	71	78.3751	21.6415	75.9865		chr2	18432245	18433941	1697	18433200	187	263.711	49.0832	259.128		chr2	36727523	36727809	287	36727651	26.9	16.4086	6.97474	14.2573		chr2	22834439	22834681	243	22834568	58	58.1323	17.0546	55.6955
chr2	30612965	30615077	2113	30614131	179	200.002	28.187	197.132		chr2	18637207	18637386	180	18637272	19	8.24621	4.11647	6.16439		chr2	36728134	36728759	626	36728588	52.8	45.6216	13.4504	43.2941		chr2	23348496	23348950	455	23348609	27	12.1679	4.73057	10.019
chr2	30714199	30714905	707	30714719	31	24.662	9.61847	22.4949		chr2	18692856	18694480	1625	18693534	189	256.999	45.0724	252.575		chr2	36728914	36730699	1786	36730239	197.26	194.942	22.0288	191.791		chr2	23389748	23391267	1520	23390607	89	67.4749	11.907	64.9931
chr2	30808771	30809081	311	30809030	14	6.75354	4.06178	4.74257		chr2	18774886	18775060	175	18774929	16	10.3045	5.69726	8.19299		chr2	36775442	36775958	517	36775662	48.82	21.9316	5.53518	19.7388		chr2	23452356	23452614	259	23452454	26	9.94254	4.00667	7.8208
chr2	31530765	31532348	1584	31531260	117	119.658	21.5004	117.125		chr2	18775462	18776604	1143	18776220	183	245.577	43.2989	241.408		chr2	36817783	36820057	2275	36818698	173.35	183	24.907	179.948		chr2	23607346	23608688	1343	23608116	175	197.738	28.7784	194.396
chr2	32725780	32726995	1216	32726592	49	39.9408	11.6188	37.6982		chr2	19256747	19257777	1031	19257367	169	201.065	32.089	197.632		chr2	36898820	36899146	327	36898993	122.54	147.691	30.8849	144.872		chr2	24079459	24079666	208	24079564	19	11.2834	5.62137	9.14613
chr2	34192537	34193450	914	34192961	178	251.199	48.4706	248.002		chr2	19322620	19324301	1682	19323719	184	223.431	34.2429	219.681		chr2	36951226	36951704	479	36951552	38.85	31.3724	11.1448	29.12		chr2	24079795	24079991	197	24079881	17	7.53215	4.04213	5.4467
chr2	34215691	34219829	4139	34217026	237	333.273	51.8449	328.987		chr2	19473899	19474719	821	19474424	124	116.454	18.4154	113.714		chr2	37165848	37166655	808	37166426	90.66	87.0614	18.3319	84.5439		chr2	24106425	24107993	1569	24107430	193	232.209	33.8449	228.371
chr2	34220398	34220563	166	34220522	12	5.95881	3.9075	3.96235		chr2	19484299	19484740	442	19484398	30	15.4281	5.58625	13.2592		chr2	37166736	37168146	1411	37167377	218.18	236.966	27.3975	233.358		chr2	24216152	24218425	2274	24217678	209	271.131	41.1836	266.426
chr2	35059737	35061158	1422	35060123	99	94.6916	18.2207	92.2458		chr2	19488290	19488932	643	19488471	88	39.8762	5.87538	37.5391		chr2	37488558	37491569	3012	37489724	223.16	220.888	22.4162	217.486		chr2	24411269	24411692	424	24411543	29	16.1401	6.0427	13.9529
chr2	35063677	35064673	997	35063979	61	62.5051	18.0148	60.1731		chr2	19509711	19511324	1614	19510558	176	182.257	23.8195	179.03		chr2	37504446	37504736	291	37504665	14.94	6.17367	3.98597	4.14281		chr2	24459753	24460466	714	24460257	140	156.922	27.0091	153.952
chr2	35068526	35069294	769	35068760	56	46.4948	12.4166	44.2245		chr2	19657998	19658259	262	19658149	19	13.2545	6.70266	11.1061		chr2	38002627	38004708	2082	38003927	180.32	207.206	30.2204	203.946		chr2	24483828	24485039	1212	24484765	47	34.6945	9.92396	32.38
chr2	35069559	35070076	518	35069670	23	11.9612	5.22806	9.88662		chr2	19658615	19661108	2494	19659696	204	267.885	42.1938	263.185		chr2	38542036	38542227	192	38542129	17.93	9.4652	5.29431	7.38328		chr2	24485994	24486850	857	24486235	64	48.0473	10.9817	45.6608
chr2	35072906	35073540	635	35073113	43	27.6368	8.0171	25.453		chr2	19661235	19661401	167	19661306	17	10.8104	5.77398	8.69261		chr2	38681974	38682946	973	38682173	130.51	169.203	36.7753	166.251		chr2	24488689	24490238	1550	24489419	59	52.6065	14.1227	50.1969
chr2	35184318	35184478	161	35184372	16	8.33699	4.60335	6.3047		chr2	19661660	19661945	286	19661802	58	61.4589	18.7368	59.0071		chr2	38683194	38684248	1055	38683749	94.64	76.6675	13.6635	74.1962		chr2	24490369	24490670	302	24490476	19	7.83056	3.9273	5.74084
chr2	35184898	35185178	281	35185034	22	14.9429	6.91327	12.8409		chr2	19662073	19662997	925	19662594	45	39.9581	12.8767	37.6204		chr2	38684432	38685257	826	38684562	44.83	38.6787	12.8163	36.3867		chr2	24490881	24491705	825	24491234	30	19.1353	7.16729	16.923
chr2	35185267	35187313	2047	35186221	232	283.931	36.4865	280.417		chr2	19663119	19663361	243	19663270	16	9.87793	5.4532	7.77236		chr2	38685467	38686426	960	38686087	36.86	29.0218	10.5876	26.7828		chr2	24492472	24492864	393	24492724	33	19.365	6.66782	17.1502
chr2	35243933	35245631	1699	35244410	123	118.822	19.4177	116.291		chr2	19663452	19663815	364	19663581	22	12.0803	5.45613	9.94743		chr2	39226422	39227800	1379	39227245	146.45	169.46	29.49	166.505		chr2	24494374	24495730	1357	24494719	60	50.5656	12.9542	48.1655
chr2	35323505	35325419	1915	35324521	232	301.993	42.4542	298.252		chr2	19704444	19704635	192	19704529	28	23.1505	9.71886	20.9171		chr2	39230241	39231096	856	39230508	146.45	169.46	29.49	166.505		chr2	24496224	24498129	1906	24497000	175	209.829	32.9074	206.338
chr2	35515151	35515791	641	35515313	63	55.1073	13.9415	52.8033		chr2	19704867	19706091	1225	19705704	188	208.092	27.8441	204.572		chr2	39350649	39350821	173	39350780	16.94	7.62161	4.46068	5.56696		chr2	24503374	24503529	156	24503435	18	8.27733	4.26669	6.1799
chr2	35959411	35961422	2012	35960106	246	264.699	27.206	261.383		chr2	19706263	19706987	725	19706522	62	48.0584	11.4512	45.6756		chr2	39516202	39517402	1201	39516702	130.51	144.782	26.302	141.979		chr2	24503678	24503889	212	24503834	21	7.86263	3.71688	5.77167
chr2	36029787	36029981	195	36029910	19	5.97349	3.13189	3.9764		chr2	19757459	19757634	176	19757529	17	11.265	6.03239	9.14071		chr2	39911476	39913970	2495	39913368	170.36	217.611	38.0969	214.244		chr2	24506411	24506605	195	24506525	25	12.3849	5.09892	10.2338
chr2	36042935	36044570	1636	36043174	224	351.58	67.6298	346.863		chr2	20291678	20292586	909	20291945	63	53.2216	13.1727	50.8116		chr2	39949655	39949918	264	39949786	35.87	25.6604	9.21632	23.4419		chr2	24506777	24507271	495	24507000	29	15.7619	5.88337	13.577
chr2	36053201	36053389	189	36053276	19	12.0103	6.01154	9.93403		chr2	20462595	20462813	219	20462693	23	11.3221	4.93976	9.19656		chr2	39950177	39951853	1677	39951094	174.35	206.476	32.1616	203.222		chr2	24508300	24508576	277	24508376	19	9.54916	4.73609	7.43283
chr2	36367481	36367640	160	36367587	14	6.68171	4.02267	4.67378		chr2	20678150	20679409	1260	20678801	165	159.964	20.5599	156.933		chr2	39982921	39983144	224	39983026	30.88	22.2579	8.91601	20.0623		chr2	24589880	24591225	1346	24590532	181	240.286	42.0789	236.295
chr2	36373203	36374889	1687	36374205	210	300.489	52.5383	296.769		chr2	20773029	20773767	739	20773447	43	31.1419	9.42422	28.8561		chr2	39998947	40001026	2080	39999915	207.22	220.627	26.0277	217.225		chr2	24645738	24645893	156	24645816	15	8.06808	4.62498	5.97355
chr2	36375616	36376355	740	36375765	38	32.9896	11.7225	30.7785		chr2	20818020	20818259	240	20818128	15	9.03059	5.16718	6.93691		chr2	40006582	40010189	3608	40007888	181.32	194.788	26.0456	191.643		chr2	24646169	24647726	1558	24646611	179	239.822	42.8846	235.842
chr2	36531376	36532052	677	36531652	58	35.7288	8.10041	33.5051		chr2	20818362	20818948	587	20818640	19	13.0601	6.59288	10.9156		chr2	40018973	40020323	1351	40019775	46.82	22.6649	5.97801	20.4666		chr2	24678200	24679301	1102	24678745	166	193.407	30.4954	190.113
chr2	36556739	36558427	1689	36557506	134	169.803	34.8613	167.077		chr2	20825528	20826436	909	20825657	37	27.1398	9.16833	24.8787		chr2	40020421	40020731	311	40020521	28.89	16.1479	6.41861	13.9983		chr2	24859727	24861170	1444	24860612	193	230.017	33.1063	226.217
chr2	36655468	36657205	1738	36656472	242	365.646	62.7503	360.531		chr2	20851073	20852424	1352	20851229	58	43.5144	10.7241	41.1572		chr2	40020922	40022593	1672	40021614	53.8	31.8989	7.82827	29.6431		chr2	24963063	24963927	865	24963778	59	42.5076	10.1369	40.1493
chr2	36727379	36727761	383	36727718	14	7.55777	4.50866	5.53459		chr2	20855416	20855687	272	20855535	18	10.3466	5.31862	8.23447		chr2	43583103	43586841	3739	43585036	203.24	260.169	39.7812	256.196		chr2	24986739	24988487	1749	24987617	178	193.697	26.5627	190.4
chr2	36728101	36728788	688	36728617	61	63.7515	18.6358	61.4151		chr2	20861202	20861585	384	20861412	51	42.8994	12.3356	40.5447		chr2	43917912	43918193	282	43918062	24.91	11.8043	5.18129	9.69572		chr2	24994510	24994759	250	24994639	21	7.75809	3.67413	5.67057
chr2	36728906	36730712	1807	36729570	213	310.508	55.2616	306.641		chr2	20866594	20866987	394	20866737	25	14.759	6.1678	12.5954		chr2	43977605	43980213	2609	43979333	218.18	320.243	56.7531	314.727		chr2	25069713	25071710	1998	25071044	192	237.518	36.0859	233.578
chr2	36775424	36775991	568	36775801	34	16.6892	5.4808	14.574		chr2	20867824	20868077	254	20868067	14	4.13107	2.72647	2.13798		chr2	44119139	44121407	2269	44120476	218.18	236.966	27.3975	233.358		chr2	25313734	25314034	301	25313829	25	17.6347	7.60123	15.4336
chr2	36817793	36820069	2277	36818814	192	253.239	42.0423	250.02		chr2	20941047	20942772	1726	20941912	187	226.542	34.1718	222.739		chr2	44185275	44186715	1441	44185835	106.6	73.8556	10.76	71.3969		chr2	25314412	25316415	2004	25315113	195	247.389	38.438	243.26
chr2	36898840	36899154	315	36898998	157	213.454	42.7841	210.511		chr2	21701727	21703190	1464	21702274	185	223.302	33.8082	219.556		chr2	44341272	44341434	163	44341342	30.88	16.5431	6.21036	14.3912		chr2	25560427	25560690	264	25560615	30	14.5312	5.23742	12.3586
chr2	36951230	36951702	473	36951576	41	36.7292	12.6242	34.5005		chr2	21725100	21725724	625	21725512	135	138.036	22.1329	135.162		chr2	44467886	44469265	1380	44469059	234.12	316.972	47.0241	311.554		chr2	25570716	25570945	230	25570809	21	11.6068	5.40617	9.4642
chr2	37166009	37168166	2158	37167441	242	319.247	44.2762	315.231		chr2	21725831	21727003	1173	21726230	201	262.272	41.4064	257.727		chr2	44817776	44819707	1932	44818847	206.23	248.538	34.5376	244.76		chr2	25597798	25600182	2385	25599016	189	240.039	38.2704	236.055
chr2	37488721	37491560	2840	37490078	240	298.461	38.1685	294.771		chr2	21880073	21881056	984	21880504	82	73.8807	15.667	71.3659		chr2	44867568	44867753	186	44867711	15.94	5.31046	3.38802	3.29659		chr2	25636870	25637327	458	25637118	85	89.8149	21.1332	87.2273
chr2	38002655	38004658	2004	38003962	205	275.935	44.8742	272.508		chr2	22165134	22166737	1604	22165840	181	216.852	33.0812	213.205		chr2	44930235	44932164	1930	44930983	198.26	254.514	39.8511	250.641		chr2	26347300	26348196	897	26347863	92	70.9168	12.3039	68.4185
chr2	38542000	38542226	227	38542109	18	11.0734	5.71096	9.00772		chr2	22185426	22185742	317	22185511	25	12.9678	5.35141	10.8239		chr2	44961216	44962654	1439	44961815	184.31	199.249	26.4725	196.063		chr2	26564048	26565542	1495	26565137	206	295.341	52.5177	289.897
chr2	38681909	38682959	1051	38682184	164	236.219	49.5952	233.13		chr2	22185863	22186123	261	22185991	42	33.7944	10.8695	31.4918		chr2	45667550	45667781	232	45667665	19.93	8.62959	4.49327	6.55931		chr2	26582135	26583417	1283	26582775	201	207.365	24.1096	203.904
chr2	38683172	38684320	1149	38683730	92	93.975	20.2587	91.5313		chr2	22213857	22216228	2372	22214530	118	128.624	24.493	125.81		chr2	45800348	45801568	1221	45800501	85.68	66.038	12.3826	63.6155		chr2	26600778	26602144	1367	26601609	193	244.032	38.0458	239.969
chr2	38684403	38686728	2326	38684557	57	58.0908	17.4335	55.7751		chr2	22216310	22216834	525	22216463	40	30.0895	9.72614	27.8102		chr2	45801666	45802266	601	45801921	27.9	17.3043	7.18608	15.1461		chr2	26632506	26632787	282	26632636	44	22.1031	5.95349	19.8686
chr2	39226474	39227814	1341	39227207	187	226.778	34.2549	223.753	WIPF1	chr2	22253342	22254500	1159	22253765	84	80.2597	17.495	77.7121		chr2	45846251	45846439	189	45846338	22.91	10.2238	4.78279	8.13337		chr2	26636744	26637839	1096	26637404	147	155.696	24.2	152.733
chr2	39230183	39231112	930	39230535	168	212.357	36.8142	209.419		chr2	22255039	22256026	988	22255409	24	15.0744	6.52702	12.9081		chr2	46648409	46649278	870	46648808	191.28	224.508	32.0469	221.058		chr2	26665576	26666587	1012	26665792	175	214.233	34.5157	210.679
chr2	39231506	39231688	183	39231630	18	11.0734	5.71096	9.00772		chr2	22306837	22307678	842	22306990	47	29.1349	7.8116	26.8615		chr2	46649494	46649762	269	46649615	25.9	16.9962	7.52305	14.8395		chr2	26725793	26725968	176	26725869	19	11.7064	5.8471	9.56271
chr2	39231860	39232161	302	39232045	20	9.53249	4.57455	7.48351		chr2	22354641	22355018	378	22354865	64	52.2451	12.517	49.8405		chr2	46852320	46853564	1245	46853129	73.72	66.1151	15.5156	63.6923		chr2	26734777	26736389	1613	26735845	207	267.714	40.7913	263.105
chr2	39516336	39517402	1067	39516731	152	204.639	41.4302	201.743		chr2	22355146	22356099	954	22355450	165	215.14	39.379	211.52		chr2	47341062	47341475	414	47341345	26.9	8.13604	3.48737	6.07303		chr2	26740043	26741396	1354	26740706	155	178.171	29.1679	175.028
chr2	39911468	39913973	2506	39913389	180	242.488	43.5123	239.356		chr2	22432011	22433545	1535	22433024	134	136.614	21.9701	133.75		chr2	47471659	47472021	363	47471830	29.89	11.5922	4.41253	9.48704		chr2	26820609	26820874	266	26820731	16	7.12071	3.97262	5.04368
chr2	39946961	39947120	160	39947010	15	7.15655	4.13171	5.14211		chr2	22479306	22480419	1114	22479839	68	64.6097	16.3684	62.1418		chr2	47573363	47573577	215	47573458	18.93	10.3363	5.5729	8.24408		chr2	26820969	26821979	1011	26821517	208	264.172	39.0775	259.662
chr2	39949639	39949968	330	39949839	40	35.4721	12.3237	33.2492		chr2	22481905	22482652	748	22482229	25	13.7419	5.69676	11.5907		chr2	47649763	47651196	1434	47651040	175.34	216.061	35.2683	212.709		chr2	26899742	26900516	775	26899979	39	28.4464	9.24811	26.1685
chr2	39950134	39951900	1767	39951121	201	234.118	31.6321	231.045		chr2	22485187	22487366	2180	22485844	56	44.093	11.4382	41.732		chr2	47651573	47652252	680	47651755	193.27	282.512	54.3266	278.069		chr2	26900596	26900801	206	26900669	20	7.20688	3.54793	5.12712
chr2	39982922	39983159	238	39983053	21	13.946	6.6127	11.8523		chr2	22487729	22488164	436	22487859	26	13.8153	5.55723	11.6625		chr2	47765113	47765682	570	47765596	23.91	10.3897	4.70625	8.29722		chr2	26900962	26902419	1458	26901602	50	32.9984	8.6164	30.6929
chr2	39998901	40001041	2141	39999892	236	275.016	32.5389	271.599		chr2	22489871	22490438	568	22490231	33	21.6024	7.62473	19.3806		chr2	48281227	48282175	949	48282017	139.48	175.626	35.119	172.63		chr2	27107571	27107954	384	27107682	21	10.9476	5.08646	8.81291
chr2	40006444	40010203	3760	40007870	188	201.56	25.9488	198.681		chr2	22495492	22495846	355	22495688	24	13.8491	5.93058	11.6953		chr2	48282261	48283627	1367	48282890	190.29	241.001	38.257	237.336		chr2	27296733	27297645	913	27296950	185	250.376	44.3141	246.183
chr2	40018923	40021072	2150	40019801	37	19.2054	5.95059	17.0715		chr2	22563548	22564326	779	22564085	66	56.922	13.7902	54.4933		chr2	48475167	48477990	2824	48476709	194.27	258.88	43.4127	254.93		chr2	27698464	27698675	212	27698553	307	4.92308	1.28126	2.89514
chr2	40021154	40022424	1271	40021596	65	46.7754	10.3352	44.504		chr2	22564415	22565906	1492	22564636	199	224.895	29.4646	221.124		chr2	50797646	50798234	589	50797842	27.9	10.202	4.12789	8.11282		chr2	27757593	27757788	196	27757679	26	15.4812	6.30945	13.2996
chr2	43583171	43586859	3689	43585033	246	345.602	52.1731	341.038		chr2	22745667	22746811	1145	22745930	59	52.8587	14.2334	50.4507		chr2	52270257	52272573	2317	52271135	110.58	125.845	26.6949	123.144		chr2	27757965	27759569	1605	27758962	142	126.649	17.0677	123.871
chr2	43705597	43705822	226	43705666	15	5.89589	3.48537	3.90377		chr2	22783874	22784575	702	22784361	61	60.6769	17.1243	58.2287		chr2	52274880	52280520	5641	52279234	168.37	164.83	21.1709	161.906		chr2	27779638	27779909	272	27779756	25	14.5635	6.07576	12.3904
chr2	43790305	43790637	333	43790512	19	12.0103	6.01154	9.93403		chr2	22784703	22785242	540	22784950	76	64.7817	13.9959	62.3126		chr2	52471995	52472538	544	52472393	115.57	133.618	27.8866	130.877		chr2	27789440	27789638	199	27789533	24	13.9029	5.95619	11.7362
chr2	43917857	43918170	314	43918117	26	10.5401	4.22805	8.47993		chr2	22831824	22833208	1385	22832955	214	322.557	60.1844	315.959		chr2	52472677	52474043	1367	52472958	202.24	226.441	29.0343	222.968		chr2	27849594	27850515	922	27850249	118	102.37	15.7437	99.7208
chr2	43977536	43980251	2716	43979300	246	378.813	66.2399	373.26		chr2	22833822	22834251	430	22834008	107	142.844	36.1944	139.938		chr2	52906049	52907377	1329	52906758	139.48	150.186	25.0358	147.352		chr2	27924186	27925567	1382	27924830	112	137.02	30.6587	134.183
chr2	44119113	44121681	2569	44120517	239	279.757	32.9508	276.288		chr2	22834457	22834672	216	22834543	33	25.603	9.51753	23.3527		chr2	53751294	53751958	665	53751603	55.79	52.9372	15.8808	50.5754		chr2	28072132	28072584	453	28072298	68	69.2337	18.4645	66.7435
chr2	44185239	44186828	1590	44185872	106	78.4769	11.7856	76.0881		chr2	22835327	22835504	178	22835421	20	14.2812	7.03779	12.1226		chr2	53765135	53765456	322	53765231	21.92	13.0773	6.40868	10.9556		chr2	30020641	30021688	1048	30020762	29	12.0632	4.45185	9.91578
chr2	44467887	44469269	1383	44469049	250	357.115	54.6767	352.251		chr2	23348484	23348701	218	23348625	17	5.88526	3.27176	3.8471		chr2	53962863	53963300	438	53963005	66.75	63.8781	16.9373	61.4644		chr2	30432326	30433683	1358	30433156	162	160.992	21.5649	157.992
chr2	44817833	44819764	1932	44819152	247	292.478	34.0492	288.86		chr2	23389844	23391259	1416	23390555	69	56.2692	12.7235	53.8434		chr2	53963501	53963788	288	53963640	66.75	68.1301	18.9453	65.6976		chr2	30582201	30582657	457	30582362	67	47.2494	10.0909	44.8668
chr2	44867457	44867710	254	44867565	22	12.6371	5.72692	10.5566		chr2	23607372	23608676	1305	23608167	191	234.86	35.5386	230.908		chr2	53963899	53964393	495	53964045	39.85	32.5642	11.4233	30.3052		chr2	30612992	30615073	2082	30614144	152	177.329	30.0052	174.196
chr2	44930397	44932192	1796	44930920	234	336.2	54.6084	331.853		chr2	24106404	24107630	1227	24107402	186	214.354	30.4327	210.744		chr2	53964634	53964981	348	53964736	29.89	21.1763	8.63742	18.9879		chr2	30714621	30714783	163	30714702	19	7.61561	3.83108	5.52915
chr2	44961281	44962876	1596	44961825	207	243.608	32.5716	240.466		chr2	24107751	24107950	200	24107825	26	12.2755	4.90765	10.1384		chr2	54101633	54102208	576	54101839	180.32	125.165	11.3327	122.469		chr2	30808685	30808998	314	30808817	19	7.81933	3.92224	5.72983
chr2	44963369	44963672	304	44963490	12	4.0109	2.83186	2.06103		chr2	24216598	24218426	1829	24217704	166	203.91	34.3725	200.442		chr2	54102721	54102961	241	54102806	44.83	12.1216	3.41976	10.0109		chr2	31530797	31532261	1465	31531325	97	88.2851	16.557	85.705
chr2	45800336	45801765	1430	45800548	95	89.3255	17.4918	86.8985		chr2	24411216	24412067	852	24411461	40	31.0149	10.1488	28.7304		chr2	54118606	54119188	583	54118905	73.72	23.1692	4.06223	20.968		chr2	31608182	31608337	156	31608237	18	7.12589	3.72613	5.04766
chr2	45801877	45802148	272	45801997	16	8.59459	4.74166	6.55743		chr2	24459832	24460480	649	24460289	100	102.405	20.7882	99.7422		chr2	54621448	54622046	599	54621742	45.83	27.7107	7.80464	25.48		chr2	32725749	32726995	1247	32726605	64	58.7926	15.1894	56.3523
chr2	46648394	46649344	951	46648688	197	243.125	36.0769	239.986		chr2	24483826	24484976	1151	24484646	32	23.7169	8.85809	21.4792		chr2	54622383	54622766	384	54622536	41.84	23.9089	7.14047	21.7019		chr2	33118029	33118433	405	33118281	25	10.6666	4.39267	8.53594
chr2	46649452	46649918	467	46649589	29	17.2747	6.53507	15.1555		chr2	24485906	24486863	958	24486195	46	36.1344	10.7938	33.8184		chr2	54816140	54816801	662	54816692	33.87	16.81	5.81213	14.6563		chr2	34192511	34193440	930	34192959	180	196.693	26.8595	193.362
chr2	46852353	46853794	1442	46853004	80	69.8696	14.7587	67.5104		chr2	24488636	24488977	342	24488787	22	13.7713	6.29786	11.6197		chr2	58775933	58776097	165	58776007	21.92	13.0773	6.40868	10.9556		chr2	34216129	34217768	1640	34216982	210	272.987	41.433	268.228
chr2	47340925	47341556	632	47341207	38	27.4676	9.06267	25.2845		chr2	24489065	24490208	1144	24489435	45	35.7732	10.9123	33.4587		chr2	58845721	58845918	198	58845838	22.91	10.2238	4.78279	8.13337		chr2	34218010	34218246	237	34218153	23	15.5862	7.01652	13.4032
chr2	47471675	47472054	380	47471847	30	15.5845	5.64841	13.4772		chr2	24490976	24491717	742	24491418	21	8.53811	3.99882	6.45119		chr2	58846044	58848379	2336	58846900	214.2	261.549	35.8659	257.55		chr2	34218813	34219397	585	34219151	26	11.4095	4.56162	9.26948
chr2	47573360	47573607	248	47573462	28	21.2854	8.71674	19.1381		chr2	24492452	24492965	514	24492826	55	46.8483	12.8607	44.4727		chr2	59414307	59414521	215	59414413	17.93	9.4652	5.29431	7.38328		chr2	35059765	35061109	1345	35060110	72	52.7138	10.8328	50.3034
chr2	47649736	47651197	1462	47651038	203	253.038	37.1702	249.825		chr2	24494259	24495690	1432	24494688	69	60.6803	14.4077	58.2315		chr2	59415594	59417587	1994	59416998	114.57	142.316	32.3178	139.528		chr2	35063663	35064554	892	35064025	71	61.4284	14.1201	58.975
chr2	47651565	47652331	767	47651762	219	341.672	66.127	337.201		chr2	24496235	24497764	1530	24497140	142	170.196	31.3322	167.078		chr2	61580919	61584162	3244	61583302	181.32	225.973	36.4638	222.509		chr2	35068531	35069327	797	35068756	54	41.1529	10.7862	38.8021
chr2	47765417	47765714	298	47765560	28	16.3509	6.31723	14.2385		chr2	24503332	24503833	502	24503628	29	11.9728	4.4197	9.84185		chr2	61619611	61620245	635	61619813	58.78	52.975	14.8082	50.6131		chr2	35069488	35070085	598	35069939	23	7.96153	3.56148	5.86847
chr2	48281211	48283664	2454	48282860	194	267.347	46.8779	264.005		chr2	24506777	24507249	473	24507001	26	15.6852	6.40502	13.5123		chr2	61680079	61680707	629	61680553	46.82	36.2215	11.0219	33.9417		chr2	35072877	35073527	651	35073244	39	23.3337	7.13759	21.0895
chr2	48475197	48478009	2813	48476712	211	298.115	50.9647	294.427		chr2	24589912	24591135	1224	24590546	150	197.932	39.4232	194.535		chr2	61721634	61723343	1710	61722768	182.32	249.52	45.5894	245.728		chr2	35178979	35179575	597	35179111	56	55.3791	16.4765	52.9551
chr2	50797646	50797865	220	50797773	24	14.9311	6.45579	12.8303		chr2	24646153	24647744	1592	24646525	174	217.093	36.0191	213.441		chr2	61821241	61822833	1593	61822003	206.23	249.793	34.9511	245.999		chr2	35185798	35187280	1483	35186229	195	250.17	39.479	245.98
chr2	50812538	50812747	210	50812704	10	4.48529	3.30635	2.52375		chr2	24678188	24679240	1053	24678739	164	200.64	33.9609	197.212		chr2	61947984	61948228	245	61948090	30.88	22.2579	8.91601	20.0623		chr2	35243706	35245646	1941	35244438	104	99.1893	18.3181	96.5553
chr2	52178011	52178223	213	52178116	15	8.39931	4.80923	6.36521		chr2	24859708	24861174	1467	24860633	186	224.921	33.99	221.147		chr2	61948395	61949711	1317	61949240	203.24	283.002	48.8604	278.545		chr2	35323529	35325349	1821	35324421	178	193.697	26.5627	190.4
chr2	52244305	52244665	361	52244418	12	4.0109	2.83186	2.06103		chr2	24963108	24963928	821	24963761	43	30.2589	9.05623	27.9779		chr2	61949898	61950198	301	61950052	37.86	23.5306	7.77156	21.3259		chr2	35342818	35343062	245	35342964	23	15.4359	6.93747	13.2549
chr2	52270273	52272555	2283	52271111	142	186.417	38.3494	183.615		chr2	24986823	24988439	1617	24987638	168	178.264	24.8976	175.074		chr2	62129695	62130801	1107	62130306	194.27	229.275	32.545	225.769		chr2	35515172	35515814	643	35515298	26	13.2062	5.29503	11.0466
chr2	52274855	52280570	5716	52277996	193	236.559	35.3481	233.468		chr2	24994507	24994993	487	24994610	31	17.5697	6.28917	15.3802		chr2	62130888	62132292	1405	62131450	152.43	179.319	30.8397	176.295		chr2	35784126	35784337	212	35784211	18	10.7865	5.55475	8.65393
chr2	52472074	52472544	471	52472386	141	184.698	38.0813	181.904		chr2	25069688	25071684	1997	25071069	181	237.222	40.8147	233.224		chr2	62566930	62568662	1733	62568021	144.46	193.429	40.6756	190.291		chr2	35959347	35961339	1993	35960111	214	259.463	35.1554	255.063
chr2	52472643	52473985	1343	52472950	223	269.274	35.0772	265.914		chr2	25313733	25314090	358	25313858	31	26.7343	10.7243	24.4766		chr2	62627433	62627833	401	62627533	24.91	15.2393	6.84903	13.0981		chr2	36042962	36044427	1466	36043153	205	264.305	40.3991	259.786
chr2	52906056	52907494	1439	52906729	155	181.009	30.2026	178.233		chr2	25314415	25316411	1997	25315114	183	246.404	43.649	242.212		chr2	62679815	62681275	1461	62680943	209.21	237.206	30.0306	233.596		chr2	36308200	36308395	196	36308291	23	14.6124	6.51158	12.4381
chr2	53751288	53751967	680	53751588	69	75.3996	21.0404	73.0211		chr2	25560505	25560667	163	25560607	18	7.52686	3.91065	5.45687		chr2	62681506	62682527	1022	62681871	141.47	188.186	39.8398	185.095		chr2	36366675	36367109	435	36366845	34	17.8715	5.91322	15.6684
chr2	53764920	53765371	452	53765188	19	12.0103	6.01154	9.93403		chr2	25570662	25570950	289	25570814	23	15.2234	6.8264	13.0563		chr2	62843143	62844221	1079	62843593	92.65	100.98	23.413	98.3982		chr2	36367366	36367968	603	36367495	56	35.8022	8.45852	33.4806
chr2	53856144	53856319	176	53856187	15	8.39931	4.80923	6.36521		chr2	25597779	25600175	2397	25598820	185	246.57	42.7159	242.376		chr2	63116502	63116792	291	63116722	22.91	10.2238	4.78279	8.13337		chr2	36368090	36368508	419	36368278	30	21.5676	8.32413	19.3365
chr2	53962832	53963336	505	53963018	57	54.5671	15.7056	52.265		chr2	25636769	25637392	624	25637138	67	70.2254	19.3415	67.7288		chr2	63398158	63398436	279	63398304	37.86	29.4511	10.4936	27.2103		chr2	36368685	36368897	213	36368827	19	8.52848	4.24729	6.42885
chr2	53963502	53963784	283	53963642	91	109.35	27.6531	106.854		chr2	26347308	26348206	899	26347852	65	47.9857	10.7409	45.6036		chr2	63509996	63512043	2048	63511174	199.25	187.937	20.0252	184.847		chr2	36373228	36374871	1644	36374259	198	237.039	33.6208	233.109
chr2	53963889	53964427	539	53964030	55	55.3045	16.8323	52.9992		chr2	26564065	26565519	1455	26565116	198	297.583	58.3417	291.951		chr2	65037321	65037734	414	65037465	90.66	71.8957	13.0942	69.4461		chr2	36375603	36376546	944	36375834	64	61.4833	16.3847	59.0298
chr2	53964639	53964997	359	53964740	22	14.9429	6.91327	12.8409		chr2	26582125	26583347	1223	26582785	171	175.083	23.1466	171.924		chr2	65038398	65038689	292	65038546	28.89	18.9027	7.73989	16.7319		chr2	36531465	36531867	403	36531646	42	20.4368	5.68889	18.214
chr2	54101625	54102217	593	54101842	214	172.708	14.8637	169.97		chr2	26600715	26602153	1439	26601616	177	235.894	42.2257	231.923		chr2	65332224	65332479	256	65332314	24.91	8.23007	3.70092	6.16589		chr2	36556825	36558162	1338	36557544	95	98.3509	20.9562	95.7228
chr2	54102756	54102927	172	54102811	35	8.36644	2.91584	6.33403		chr2	26632473	26632743	271	26632602	32	19.2104	6.79218	17.0069		chr2	65412340	65412807	468	65412482	65.75	48.7417	11.1255	46.3993		chr2	36612350	36612505	156	36612389	19	11.7064	5.8471	9.56271
chr2	54118605	54119139	535	54118852	80	30.6511	4.85501	28.4519		chr2	26636735	26637794	1060	26637482	116	105.876	17.2368	103.195		chr2	65525042	65526524	1483	65525525	191.28	236.915	36.3275	233.307		chr2	36655654	36657058	1405	36656497	189	227.977	33.9036	224.207
chr2	54621481	54622035	555	54621960	29	8.58221	3.30437	6.54524		chr2	26665308	26666569	1262	26665782	168	220.295	40.0907	216.594		chr2	65529179	65529337	159	65529246	17.93	8.57723	4.80341	6.50896		chr2	36657281	36657618	338	36657381	26	11.4095	4.56162	9.26948
chr2	54622359	54622752	394	54622554	51	45.3005	13.428	43.035		chr2	26734775	26736397	1623	26735936	202	288.155	51.5876	282.873		chr2	65718153	65718319	167	65718245	21.92	13.0773	6.40868	10.9556		chr2	36728542	36728728	187	36728643	25	17.6347	7.60123	15.4336
chr2	54816250	54816843	594	54816684	23	10.0069	4.37296	7.95367		chr2	26740192	26741416	1225	26741017	149	193.88	38.1189	190.533		chr2	65718420	65720099	1680	65719198	226.15	299.682	44.2443	294.796		chr2	36728967	36730652	1686	36729632	197	250.755	38.8302	246.553
chr2	58846038	58848357	2320	58846831	234	305.429	42.8186	301.637		chr2	26820585	26821943	1359	26821517	179	231.493	39.4391	227.604		chr2	65824655	65824869	215	65824728	14.94	6.99564	4.45853	4.94988		chr2	36775394	36776035	642	36775672	59	52.3735	14.021	49.9653
chr2	59415618	59415800	183	59415718	19	12.0103	6.01154	9.93403		chr2	26899605	26902342	2738	26900073	62	63.1302	17.9193	60.6702		chr2	65863533	65864499	967	65864174	157.41	159.909	22.6298	157.018		chr2	36817842	36820042	2201	36818815	178	219.146	35.1041	215.52
chr2	59415892	59417574	1683	59417191	134	181.917	40.5779	179.136		chr2	27296695	27297493	799	27296958	180	260.126	51.4824	255.628		chr2	65864578	65865423	846	65864992	198.26	231.601	31.8962	228.063		chr2	36898836	36899171	336	36899004	145	180.18	34.1178	177.021
chr2	61580699	61583990	3292	61582271	157	215.834	43.8937	212.876		chr2	27598178	27598360	183	27598264	20	8.98629	4.32229	6.89288		chr2	65865573	65866445	873	65865787	65.75	62.5289	16.6883	60.1215		chr2	36951186	36951378	193	36951281	26	18.5126	7.80466	16.3047
chr2	61619547	61620226	680	61619779	39	31.5425	10.686	29.339		chr2	27698444	27698704	261	27698543	306	14.6454	1.61521	12.4847		chr2	65866673	65867463	791	65866831	84.68	89.182	21.4205	86.6548		chr2	36951494	36951666	173	36951569	17	9.88854	5.26239	7.76853
chr2	61680094	61680703	610	61680499	63	61.0027	16.5268	58.6767		chr2	27698935	27699210	276	27699107	300	12.4102	1.55213	10.2722		chr2	65869203	65869402	200	65869275	13.95	6.22511	4.17994	4.19192		chr2	37165884	37166672	789	37166528	88	102.489	25.7265	99.8393
chr2	61721612	61723555	1944	61722769	199	288.879	53.6356	285.305		chr2	27756918	27759778	2861	27758632	136	149.799	25.86	146.844		chr2	66117531	66117793	263	66117673	33.87	19.6848	6.97455	17.5073		chr2	37166759	37168128	1370	37167352	198	237.039	33.6208	233.109
chr2	61821356	61822828	1473	61822056	213	279.733	42.6168	276.265		chr2	27789415	27789658	244	27789551	37	29.9273	10.4955	27.6492		chr2	67545837	67546079	243	67545935	65.75	60.9356	15.9696	58.5362		chr2	37370668	37371076	409	37370735	17	4.48745	2.67111	2.47024
chr2	61947326	61947485	160	61947434	15	8.39931	4.80923	6.36521		chr2	27849674	27850489	816	27850214	108	113.9	22.4348	111.174		chr2	69859724	69861179	1456	69860001	181.32	220.512	34.4453	217.111		chr2	37488605	37491464	2860	37490108	214	271.655	39.2605	266.929
chr2	61947736	61948301	566	61948025	50	34.8447	9.29255	32.6252		chr2	27924140	27925575	1436	27924762	101	127.976	31.8621	125.169		chr2	69878515	69879065	551	69878733	136.49	159.128	29.5227	156.241		chr2	37986967	37987240	274	37987099	28	18.1082	7.12632	15.9038
chr2	61948395	61950257	1863	61949438	233	354.846	63.3638	350.043		chr2	28072142	28072568	427	28072276	60	59.7741	17.0756	57.3305		chr2	69898577	69901199	2623	69900515	87.67	84.725	18.4117	82.218		chr2	38002694	38004759	2066	38003950	183	173.764	20.0038	170.66
chr2	62129745	62132154	2410	62130329	206	258.024	37.7168	254.767		chr2	30020336	30021636	1301	30021087	30	16.6742	6.09263	14.4922		chr2	70028032	70030374	2343	70029283	221.17	229.022	24.6855	225.522		chr2	38542023	38542204	182	38542117	21	6.7263	3.26469	4.65515
chr2	62566958	62568833	1876	62568054	166	229.491	45.2212	226.448		chr2	30432318	30433795	1478	30433184	150	176.018	30.3013	172.851		chr2	70121332	70123122	1791	70122185	203.24	263.031	40.8473	259.004		chr2	38681938	38682432	495	38682168	138	135.981	20.6269	133.149
chr2	62627366	62627897	532	62627775	21	10.3233	4.79239	8.26509		chr2	30582162	30582655	494	30582314	45	35.7732	10.9123	33.4587		chr2	70210098	70211544	1447	70210776	130.51	149.735	28.2392	146.905		chr2	38683617	38684205	589	38683771	83	76.8131	16.4734	74.2863
chr2	62679825	62681305	1481	62680957	241	298.739	37.8959	295.043		chr2	30613006	30615035	2030	30614116	136	156.024	28.1978	153.022		chr2	70266563	70267499	937	70267162	75.72	67.2329	15.3431	64.8046		chr2	38684458	38685058	601	38684571	38	32.3614	11.4018	30.0594
chr2	62681480	62682504	1025	62681812	161	230.675	48.6935	227.625		chr2	31530821	31532376	1556	31531285	99	94.5683	18.1765	91.947		chr2	70965586	70966092	507	70966006	25.9	8.87152	3.84324	6.79786		chr2	38685867	38686265	399	38686119	38	24.1481	7.64838	21.8992
chr2	62843131	62844168	1038	62843561	95	109.852	25.9954	107.352		chr2	32725720	32727030	1311	32726756	56	60.4957	19.1026	58.049		chr2	70976512	70976676	165	70976600	17.93	8.44714	4.73316	6.37982		chr2	39226625	39227793	1169	39227250	142	187.388	38.7981	184.158
chr2	63116501	63116845	345	63116717	33	21.6493	7.64562	19.5008		chr2	33117970	33118523	554	33118209	24	12.1365	5.14559	10.0025		chr2	70976886	70977255	370	70976942	16.94	8.61718	5.01571	6.54728		chr2	39230204	39231103	900	39230535	125	164.046	36.8368	161.023
chr2	63398132	63398474	343	63398319	41	36.3102	12.4107	34.0838		chr2	34192538	34193455	918	34192959	148	165.171	27.0829	162.096		chr2	70987348	70987604	257	70987443	18.93	8.28288	4.4781	6.21845		chr2	39516345	39517369	1025	39516714	118	116.532	20.1049	113.81
chr2	63509991	63512058	2068	63511310	225	297.219	43.7551	293.539		chr2	34215457	34217808	2352	34216999	179	236.142	41.338	232.166		chr2	71380341	71382160	1820	71380942	202.24	261.323	40.6481	257.329		chr2	39911726	39913983	2258	39913394	168	207.596	34.9406	204.133
chr2	65035979	65036148	170	65036058	20	12.9682	6.31212	10.8834		chr2	34217902	34218405	504	34218059	95	122.287	32.1728	119.514		chr2	71387669	71388153	485	71387805	39.85	25.522	8.17006	23.3054		chr2	39949718	39949904	187	39949817	20	10.2316	4.90735	8.1058
chr2	65037313	65037719	407	65037462	80	69.8696	14.7587	67.5104		chr2	34218647	34219785	1139	34219158	110	109.659	20.1759	106.958		chr2	71388685	71388899	215	71388790	19.93	9.08382	4.71882	7.00877		chr2	39950164	39951887	1724	39951094	182	223.465	35.0544	219.77
chr2	65038303	65038991	689	65038609	22	13.6353	6.22806	11.5454		chr2	34220114	34221156	1043	34220432	60	66.4044	20.4431	63.9274		chr2	71389634	71389792	159	71389725	18.93	8.37826	4.52662	6.31307		chr2	39982905	39983204	300	39983053	51	48.6304	15.0312	46.2404
chr2	65332209	65332477	269	65332329	28	13.9155	5.284	11.823		chr2	35059708	35061217	1510	35060109	66	52.7115	12.1782	50.3044		chr2	71560020	71562541	2522	71561376	203.24	227.972	29.1766	224.48		chr2	39999088	40000882	1795	39999935	199	282.453	50.7417	277.419
chr2	65412359	65412716	358	65412514	66	52.7923	12.2079	50.4967		chr2	35063671	35064666	996	35064006	53	45.3426	12.81	42.9743		chr2	71582556	71583270	715	71583032	158.4	218.24	44.5759	214.862		chr2	40006578	40010141	3564	40007914	177	190.346	25.8606	187.084
chr2	65524888	65526620	1733	65525489	234	320.084	48.1768	316.058		chr2	35068509	35069320	812	35068669	38	27.8873	9.2517	25.6216		chr2	71607037	71607326	290	71607190	22.91	10.2238	4.78279	8.13337		chr2	40018971	40020282	1312	40019864	42	20.4368	5.68889	18.214
chr2	65529137	65529322	186	65529215	21	12.8149	6.01577	10.7317		chr2	35069504	35070030	527	35069682	28	20.1253	8.1179	17.9148		chr2	71607689	71607878	190	71607802	28.89	18.9662	7.77189	16.7951		chr2	40020408	40021226	819	40020540	26	16.615	6.85013	14.4233
chr2	65718121	65720189	2069	65719222	258	367.583	54.7078	362.406		chr2	35072959	35073657	699	35073339	36	17.3679	5.45096	15.1803		chr2	71891223	71892334	1112	71892001	176.34	250.918	49.5905	247.105		chr2	40021396	40022556	1161	40021561	48	38.6293	11.3289	36.2927
chr2	65829505	65829740	236	65829631	16	9.26669	5.10981	7.22108		chr2	35179050	35179212	163	35179076	13	7.57575	4.69186	5.50404		chr2	71960659	71962219	1561	71961416	207.22	234.12	29.7459	230.55		chr2	43583533	43586141	2609	43585012	205	240.67	32.3315	236.676
chr2	65863523	65866498	2976	65865172	226	302.353	45.2057	298.607		chr2	35184955	35185135	181	35185060	17	11.265	6.03239	9.14071		chr2	72165642	72167218	1577	72166607	178.33	221.483	36.0463	218.069		chr2	43586299	43586492	194	43586362	34	27.3722	10.1172	25.1007
chr2	65866649	65867576	928	65866817	97	112.969	26.537	110.46		chr2	35185670	35187283	1614	35186216	158	202.492	37.4159	199.04		chr2	72357215	72359084	1870	72357960	198.26	265.887	44.2986	261.804		chr2	43977549	43980223	2675	43979022	203	250.83	36.4017	246.624
chr2	66117499	66117825	327	66117682	49	38.2523	10.8918	36.0165		chr2	35244000	35245678	1679	35244449	76	64.7817	13.9959	62.3126		chr2	72383674	72386094	2421	72384562	195.27	268.604	46.9537	264.468		chr2	44119110	44121166	2057	44119925	213	199.105	19.7455	195.747
chr2	67545839	67546079	241	67545955	72	74.9924	19.577	72.6151		chr2	35323518	35325403	1886	35324602	191	196.471	23.7801	193.091		chr2	73663632	73664636	1005	73663985	153.42	144.365	19.303	141.565		chr2	44185159	44186542	1384	44185795	89	67.4749	11.907	64.9931
chr2	69859705	69860992	1288	69860080	211	236.171	29.1066	233.083		chr2	35342813	35342986	174	35342870	15	9.36845	5.36213	7.26957		chr2	73664822	73665321	500	73664959	43.84	25.7904	7.47256	23.571		chr2	44341154	44341403	250	44341278	22	11.9103	5.37471	9.76486
chr2	69878509	69878976	468	69878735	166	214.937	38.8068	211.986		chr2	35515168	35515755	588	35515303	31	20.5405	7.59114	18.327		chr2	73761545	73764066	2522	73761899	184.31	199.249	26.4725	196.063		chr2	44467825	44469271	1447	44469045	230	340.285	58.6067	332.54
chr2	69898508	69901188	2681	69900613	81	83.061	19.7128	80.6553		chr2	35783943	35784348	406	35784197	16	10.3045	5.69726	8.19299		chr2	73813952	73816027	2076	73815094	207.22	234.12	29.7459	230.55		chr2	44817850	44819565	1716	44819151	210	272.843	41.3797	268.089
chr2	70028052	70030371	2320	70029053	244	322.719	44.6407	318.643		chr2	35959278	35961369	2092	35960091	189	237.562	37.3419	233.561		chr2	73825101	73825420	320	73825360	116.56	16.9084	2.42987	14.754		chr2	44867532	44867776	245	44867663	21	13.608	6.43181	11.4442
chr2	70121308	70123138	1831	70122185	228	316.947	49.8844	312.971		chr2	36042962	36044468	1507	36043149	183	232.113	37.8715	228.212		chr2	73827055	73827936	882	73827264	201.24	118.331	8.8461	115.668		chr2	44908608	44908960	353	44908839	33	24.2578	8.85598	22.007
chr2	70209975	70211574	1600	70210571	145	140.242	20.0451	137.633		chr2	36044754	36045138	385	36044874	23	15.015	6.71826	12.849		chr2	73921245	73921425	181	73921346	21.92	13.0773	6.40868	10.9556		chr2	44930508	44931832	1325	44930826	209	316.687	60.5479	310.418
chr2	70266154	70267524	1371	70267129	113	124.662	24.8333	122.111		chr2	36045979	36046210	232	36046081	14	8.45833	5.02699	6.37314		chr2	79255455	79256595	1141	79256202	89.66	95.6639	22.2831	93.1072		chr2	44961255	44962633	1379	44961776	186	212.851	29.9507	209.318
chr2	70267760	70267970	211	70267894	12	5.27959	3.52021	3.29707		chr2	36367375	36367940	566	36367534	38	22.7315	7.08882	20.5011		chr2	79405360	79405591	232	79405542	22.91	8.40735	3.98565	6.34094		chr2	45667648	45667804	157	45667712	23	9.22986	4.05478	7.11881
chr2	70964705	70964907	203	70964802	11	4.58827	3.24942	2.62349		chr2	36373440	36374874	1435	36374139	172	231.346	42.8231	227.461		chr2	79796733	79798033	1301	79797784	151.43	185.966	33.8886	182.889		chr2	45800335	45802851	2517	45800502	82	83.1932	19.3957	80.6368
chr2	70965847	70966335	489	70966104	31	9.77288	3.52466	7.72225		chr2	36375670	36376021	352	36375890	26	15.6852	6.40502	13.5123		chr2	79798165	79800201	2037	79798482	207.22	277.833	44.7115	273.499		chr2	45846209	45846426	218	45846326	30	22.9826	9.03801	20.7416
chr2	70976501	70976716	216	70976642	19	12.0103	6.01154	9.93403		chr2	36531425	36531874	450	36531577	43	32.721	10.1048	30.4249		chr2	79922537	79922776	240	79922664	14.94	6.17367	3.98597	4.14281		chr2	46648422	46649213	792	46648823	179	185.109	23.8139	181.902
chr2	70987028	70987373	346	70987228	20	9.53249	4.57455	7.48351		chr2	36556874	36558073	1200	36557491	69	67.5797	17.3272	65.0966		chr2	79923421	79923794	374	79923680	33.87	25.0069	9.45805	22.7931		chr2	46852509	46853535	1027	46853383	36	25.2359	8.5545	22.9787
chr2	71380308	71382166	1859	71380952	226	313.339	49.4487	309.423		chr2	36655609	36657068	1460	36656496	194	252.576	40.8493	248.253		chr2	79923882	79924256	375	79924032	33.87	16.81	5.81213	14.6563		chr2	47471770	47471968	199	47471858	21	7.86263	3.71688	5.77167
chr2	71382258	71382420	163	71382384	16	7.45857	4.14402	5.4387		chr2	36727570	36727773	204	36727683	24	12.1365	5.14559	10.0025	STAT1p1	chr2	79924600	79927150	2551	79926919	185.3	215.036	31.0507	211.693		chr2	47649924	47651199	1276	47651044	169	242.642	49.7004	238.606
chr2	71382565	71382849	285	71382754	16	7.57325	4.20288	5.55003		chr2	36728462	36728752	291	36728612	38	35.5459	13.0702	33.234		chr2	79927373	79927693	321	79927498	18.93	9.20375	4.9562	7.12691		chr2	47651568	47652279	712	47651746	195	247.389	38.438	243.26
chr2	71387655	71388210	556	71388045	37	27.2758	9.2308	25.0937		chr2	36728943	36730666	1724	36729606	181	206.575	29.619	203.074		chr2	79929713	79930303	591	79930080	58.78	33.2675	7.4724	31.0047		chr2	47814170	47814326	157	47814238	23	10.7912	4.70669	8.65775
chr2	71388391	71388967	577	71388853	21	11.557	5.3817	9.48654		chr2	36775423	36776015	593	36775585	45	29.597	8.36117	27.3201	STATp2	chr2	79930404	79932324	1921	79931209	60.77	35.1427	7.72146	32.8687		chr2	48281230	48282176	947	48282025	127	138.928	25.1024	136.078
chr2	71560054	71562383	2330	71561351	211	290.228	47.6727	286.636		chr2	36817908	36820044	2137	36818715	143	178.088	34.1601	174.9		chr2	79932401	79932753	353	79932660	31.88	17.8356	6.57605	15.6729		chr2	48282281	48283520	1240	48282860	170	192.907	28.8903	189.618
chr2	71582564	71583291	728	71583069	176	258.628	53.2021	255.365		chr2	36898801	36899195	395	36899005	137	181.323	38.63	178.105		chr2	79933399	79933582	184	79933455	16.94	5.94583	3.58728	3.91857		chr2	48475269	48477970	2702	48476713	196	293.417	57.594	288.045
chr2	71606984	71607301	318	71607175	20	7.86601	3.82634	5.83934		chr2	36951206	36951648	443	36951304	20	14.2812	7.03779	12.1226		chr2	80043275	80044507	1233	80043928	111.58	115.041	21.9285	112.394		chr2	50797742	50797969	228	50797843	37	16.4485	5.02739	14.2581
chr2	71607709	71607875	167	71607778	21	13.0943	6.16094	11.0087		chr2	37165843	37168132	2290	37167424	193	207.097	26.1073	203.59		chr2	80165863	80166876	1014	80166158	58.78	27.68	5.97792	25.45		chr2	50933565	50933854	290	50933706	18	10.7865	5.55475	8.65393
chr2	71608191	71608452	262	71608327	15	7.15655	4.13171	5.14211		chr2	37488865	37491506	2642	37489792	207	259.427	37.807	254.942		chr2	80639760	80640786	1027	80640551	163.39	227.232	45.9688	223.752		chr2	52270278	52272557	2280	52270658	88	76.7529	15.0365	74.2268
chr2	71668870	71669226	357	71668976	13	6.00202	3.79099	4.0038		chr2	37835614	37836027	414	37835704	26	18.0335	7.55804	15.8408		chr2	80640947	80642326	1380	80641177	157.41	171.988	26.4015	169.016		chr2	52274193	52274510	318	52274270	14	7.25033	4.33592	5.16976
chr2	71885265	71885620	356	71885479	22	11.4815	5.17204	9.41201		chr2	38002667	38004677	2011	38003897	168	196.154	30.7182	192.779		chr2	80642530	80642726	197	80642642	29.89	21.1763	8.63742	18.9879		chr2	52274831	52280556	5726	52279212	177	236.324	42.4081	232.409
chr2	71891178	71892337	1160	71892003	199	302.546	60.1154	298.796		chr2	38681951	38682446	496	38682175	105	96.868	17.2506	94.2346		chr2	80643103	80643261	159	80643190	18.93	10.3363	5.5729	8.24408		chr2	52280998	52281743	746	52281128	38	21.4061	6.58901	19.1754
chr2	71960702	71962272	1571	71961398	221	283.228	40.4499	279.72		chr2	38682542	38682897	356	38682700	23	17.4781	8.04319	15.289		chr2	81049431	81049816	386	81049661	45.83	39.9311	13.0949	37.6325		chr2	52282132	52282441	310	52282222	30	22.3457	8.71312	20.1081
chr2	72165486	72167129	1644	72166591	195	258.444	42.6958	255.183		chr2	38683606	38684215	610	38683764	60	49.5816	12.5552	47.1905		chr2	84671144	84671310	167	84671242	18.93	9.25272	4.98222	7.17496		chr2	52282877	52283090	214	52282979	13	6.54148	4.09297	4.47414
chr2	72357229	72359079	1851	72357957	237	346.3	57.2151	341.716		chr2	38684426	38684712	287	38684561	33	29.1909	11.3945	26.9168		chr2	84671462	84671807	346	84671586	35.87	18.5163	6.14421	16.3482		chr2	52472041	52472541	501	52472398	133	160.598	31.3135	157.601
chr2	72383560	72386000	2441	72384580	231	339.691	57.7672	335.269		chr2	38684871	38685104	234	38684961	23	15.015	6.71826	12.849		chr2	84702044	84704357	2314	84703222	229.14	297.647	42.2119	292.82		chr2	52472669	52473910	1242	52472950	193	216.392	28.7886	212.803
chr2	72522240	72522419	180	72522327	25	11.5224	4.73738	9.4521		chr2	38685871	38686501	631	38686117	29	18.5555	7.11669	16.3578		chr2	85027595	85028547	953	85028069	164.38	229.039	46.2474	225.538		chr2	52906316	52907332	1017	52906726	138	135.981	20.6269	133.149
chr2	73663413	73665329	1917	73664053	193	221.586	30.3793	218.593		chr2	39226579	39227830	1252	39227239	134	185.117	42.1705	181.862		chr2	85099109	85099489	381	85099258	15.94	6.9063	4.23503	4.86298		chr2	53751376	53751690	315	53751594	40	29.7664	9.58101	27.4807
chr2	73761580	73764186	2607	73762279	229	300.852	43.3248	297.123		chr2	39230222	39231089	868	39230524	125	174.743	42.2268	171.587		chr2	85102850	85103355	506	85103119	66.75	44.9915	9.67847	42.6681		chr2	53751784	53751987	204	53751884	26	15.4812	6.30945	13.2996
chr2	73814127	73816004	1878	73815133	225	272.518	35.3903	269.126		chr2	39231842	39232235	394	39231945	17	11.265	6.03239	9.14071		chr2	85103454	85106153	2700	85104834	215.19	283.685	43.2383	279.216		chr2	53962828	53963125	298	53962973	60	61.3212	17.8337	58.8689
chr2	73825091	73825444	354	73825363	142	32.2876	3.23303	30.0803		chr2	39269359	39269550	192	39269459	18	12.2487	6.36753	10.1127		chr2	85216954	85217149	196	85217014	32.88	22.4566	8.46913	20.2598		chr2	53963536	53963774	239	53963662	61	62.73	18.126	60.2705
chr2	73827042	73827990	949	73827237	231	157.527	11.1739	154.852		chr2	39350675	39350855	181	39350736	15	8.73408	4.99798	6.64498		chr2	85575393	85576939	1547	85576094	89.66	85.7042	18.1326	83.1924		chr2	53963995	53964368	374	53964140	37	20.5053	6.42006	18.2817
[truncated: 27,933 more rows]

## Sheet: K27me3 peaks
A1-MB-K27me3									A2-MB-K27me3									A1-CTRL-K27me3									A2-CTRL-K27me3
[truncated: 24,215 more rows]

## Sheet: PolII peaks
A1-MB-PolII									A2-MB-PolII									A1-CTRL-PolII									A2-CTRL-PolII
[truncated: 29,543 more rows]

[truncated: 8 more sheets: Differential peaks K4, Differential peaks K27, Differential peaks PolII, Differential DiffBind peaks K4, Differential DiffBind peaks Pol, H3K4me3 genes with K4 peaks , H3K4me3 genes with PolII peaks , Dropped ChIP genes]
