# Supplementary material for: Alveolar Macrophage Chromatin Is Modified to Orchestrate Host Response to Mycobacterium bovis Infection
Source: Front Genet. 2020 Feb 7;10:1386. doi: 10.3389/fgene.2019.01386 (PMC7020904; doi:10.3389/fgene.2019.01386)
Supplement: Supplementary file 3 [file Table_2.xlsx]

## Sheet: Overview
Work sheet overview	Description	Software	Version
Mapping stats for ChIP-seq	Alignment numbers for raw read mappig to bovine genome UMD 3.1.1	Bowtie2	2.3.0
Mapping stats for RNA-seq	Alignment numbers for raw read mappig to bovine genome UMD 3.1.1	Salmon	0.8.1
Mapping stats for miRNA-seq	Alignment numbers for raw read mappig to bovine genome UMD 3.1.1	mirDeep2	v0.0.91
Salmon raw counts RNA-seq	Unormalised counts generated after alignment via Salmon transcript aligner	Salmon	0.8.1
Differentially expressed genes	Differentially expressed genes from the RNA-seq data	DESeq2	1.20.0
Differentially expressed miRNA	Differentially expressed genes from the miRNA-seq data	DESeq2	1.20.0
DE stats for RNA and miRNA	Amount of genes and miRNAs differentially expressed overall	DESeq2	1.20.0

## Sheet: Mapping stats for ChIP-seq  
Sample	reads lane 1	reads lane 2	Reads	Aligned concordantly 0 times	Aligned concordantly exactly 1 time	Aligned concordantly >1 times	Pairs aligned concordantly 0 times	Pairs aligned discordantly 1 time	Pairs aligned 0 times concordantly or discordantly	Mates make up the pairs	Mates that aligned 0 times	Mates that aligned exactly 1 time	Mates that aligned >1 times	Overall alignment rate
A1-CTRL-input	16488597	21360773	56417849	1055192 (1.87%)	36815192 (65.25%)	18547465 (32.88%)	1055192	56731 (5.38%)	998461	1996922	1202239 (60.20%)	359430 (18.00%)	435253 (21.80%)	0.9893
A1-CTRL-K4	32829227	31709920	64539147	2409724 (3.73%)	45763693 (70.91%)	16365730 (25.36%)	2409724	91903 (3.81%)	2317821	4635642	3494031 (75.37%)	677707 (14.62%)	463904 (10.01%)	0.9729
A1-CTRL-K27	28864739	28012959	56877698	1616364 (2.84%)	39160433 (68.85%)	16100901 (28.31%)	1616364	93897 (5.81%)	1522467	3044934	2158484 (70.89%)	418011 (13.73%)	468439 (15.38%)	0.981
A1-CTRL-POLII	28752606	27665243	37849370	2921946 (7.72%)	24769917 (65.44%)	10157507 (26.84%)	2921946	30332 (1.04%)	2891614	5783228	5225404 (90.35%)	287408 (4.97%)	270416 (4.68%)	0.931
A1-MB-K4	15693058	20310873	60398441	2632839 (4.36%)	44805883 (74.18%)	12959719 (21.46%)	2632839	81838 (3.11%)	2551001	5102002	4000527 (78.41%)	727880 (14.27%)	373595 (7.32%)	0.9669
A1-MB-K27	30695039	29703402	57290433	1621206 (2.83%)	40152876 (70.09%)	15516351 (27.08%)	1621206	120696 (7.44%)	1500510	3001020	2059990 (68.64%)	445841 (14.86%)	495189 (16.50%)	0.982
A1-MB-POLII	29102780	28187653	36003931	4529651 (12.58%)	22548344 (62.63%)	8925936 (24.79%)	4529651	34935 (0.77%)	4494716	8989432	8436826 (93.85%)	304141 (3.38%)	248465 (2.76%)	0.8828
A2-CTRL-input	19937530	25600683	68887748	1409223 (2.05%)	43541961 (63.21%)	23936564 (34.75%)	1409223	72014 (5.11%)	1337209	2674418	1549667 (57.94%)	493774 (18.46%)	630977 (23.59%)	0.9888
A2-CTRL-K4	30148648	29196178	59344826	2549416 (4.30%)	41206258 (69.44%)	15589152 (26.27%)	2549416	113543 (4.45%)	2435873	4871746	3677020 (75.48%)	678791 (13.93%)	515935 (10.59%)	0.969
A2-CTRL-K27	34689089	33445485	68134574	2215819 (3.25%)	47057113 (69.06%)	18861642 (27.68%)	2215819	90606 (4.09%)	2125213	4250426	3120526 (73.42%)	537300 (12.64%)	592600 (13.94%)	0.9771
A2-CTRL-POLII	35089547	33798201	45538213	3091316 (6.79%)	30975326 (68.02%)	11471571 (25.19%)	3091316	43922 (1.42%)	3047394	6094788	5405811 (88.70%)	361952 (5.94%)	327025 (5.37%)	0.9406
A2-MB-K4	18500868	23991438	44801046	1786146 (3.99%)	32167979 (71.80%)	10846921 (24.21%)	1786146	96440 (5.40%)	1689706	3379412	2475856 (73.26%)	538678 (15.94%)	364878 (10.80%)	0.9724
A2-MB-K27	22748938	22052108	60704618	1715134 (2.83%)	41048968 (67.62%)	17940516 (29.55%)	1715134	105971 (6.18%)	1609163	3218326	2160262 (67.12%)	481945 (14.98%)	576119 (17.90%)	0.9822
A2-MB-POLII	30875305	29829313	42492306	3097296 (7.29%)	28016122 (65.93%)	11378888 (26.78%)	3097296	43468 (1.40%)	3053828	6107656	5464833 (89.48%)	321149 (5.26%)	321674 (5.27%)	0.9357
Total	374415971	384864229	759280200				32651272		31574976	63149952				0.962264
Coverage			~43x

## Sheet: Mapping stats for RNA-seq  
Sample	Number of reads processed	Number of reads mapped	Precent mapped
Aminus	39194945	28357024	0.7234
Aplus	44177001	31422190	0.7112
Bminus	44507566	31705246	0.7123
Bplus	44003401	31585487	0.7177
Cminus	44195210	31739131	0.7181
Cplus	46582001	34464267	0.7398
Dminus	42203527	30067692	0.7124
Dplus	43251944	31129298	0.7197
Total	348115595	250470335	0.719325
Coverage		~20x

## Sheet: Mapping stats for miRNA-seq  
Sample	Total raw reads	Total reads	Mapped	Unmapped	%mapped	%unmapped	Multi-map limit
Aminus	25421691	11465400	9248543	2216857	0.807	0.193	15
Bminus	25802750	12513478	10436358	2077120	0.834	0.166	15
Cminus	25415346	15186915	12687622	2499293	0.835	0.165	15
Dminus	26173965	17459071	14307046	3152025	0.819	0.181	15
Aplus	26691352	18881529	14535667	4345862	0.77	0.23	15
Bplus	24474317	15143452	11661669	3481783	0.77	0.23	15
Cplus	27446315	16412185	12735408	3676777	0.776	0.224	15
Dplus	25570054	19284257	14176168	5108089	0.735	0.265	15
Totals	206995790	126346287	99788481	26557806	0.79325	0.20675

## Sheet: Salmon raw counts RNA-seq
Aminus						Aplus						Bminus						Bplus						Cminus						Cplus						Dminus						Dplus
Name	Length	EffectiveLength	TPM	NumReads		Name	Length	EffectiveLength	TPM	NumReads		Name	Length	EffectiveLength	TPM	NumReads		Name	Length	EffectiveLength	TPM	NumReads		Name	Length	EffectiveLength	TPM	NumReads		Name	Length	EffectiveLength	TPM	NumReads		Name	Length	EffectiveLength	TPM	NumReads		Name	Length	EffectiveLength	TPM	NumReads
ENSBTAT00000064726.1	1237	946.53	137.033	2787		ENSBTAT00000064726.1	1237	950.061	60.8226	1412		ENSBTAT00000064726.1	1237	979.033	261.84	6241		ENSBTAT00000064726.1	1237	905.227	123.721	2762		ENSBTAT00000064726.1	1237	935.824	313.329	7084		ENSBTAT00000064726.1	1237	979.006	200.042	5305		ENSBTAT00000064726.1	1237	935.41	266.907	5672		ENSBTAT00000064726.1	1237	942.992	91.6775	2133
ENSBTAT00000030504.3	1077	816.128	24.9198	437		ENSBTAT00000030504.3	1077	829.725	16.3258	331		ENSBTAT00000030504.3	1077	802.345	27.2352	532		ENSBTAT00000030504.3	1077	837.471	6.29436	130		ENSBTAT00000030504.3	1077	812.569	26.8962	528		ENSBTAT00000030504.3	1077	809.681	6.24639	137		ENSBTAT00000030504.3	1077	815.788	34.5325	640		ENSBTAT00000030504.3	1077	801.544	6.92745	137
ENSBTAT00000004603.5	2106	1729.79	0.0538095	2		ENSBTAT00000004603.5	2106	1731.96	0.0236289	1		ENSBTAT00000004603.5	2106	1772.76	0.0695106	3		ENSBTAT00000004603.5	2106	149	0	0		ENSBTAT00000004603.5	2106	155	0	0		ENSBTAT00000004603.5	2106	153	0	0		ENSBTAT00000004603.5	2106	154	0	0		ENSBTAT00000004603.5	2106	1726	0.0234823	1
ENSBTAT00000066297.1	1251	1043.84	4.68141	105		ENSBTAT00000066297.1	1251	1041.74	2.12138	54		ENSBTAT00000066297.1	1251	1066.34	3.31269	86		ENSBTAT00000066297.1	1251	1005.92	1.45117	36		ENSBTAT00000066297.1	1251	1032.17	3.28837	82		ENSBTAT00000066297.1	1251	1060.2	1.04462	30		ENSBTAT00000066297.1	1251	1035.86	2.80457	66		ENSBTAT00000066297.1	1251	1043.73	1.00964	26
ENSBTAT00000054517.2	969	150	0	0		ENSBTAT00000054517.2	969	160	0	0		ENSBTAT00000054517.2	969	154	0	0		ENSBTAT00000054517.2	969	149	0	0		ENSBTAT00000054517.2	969	155	0	0		ENSBTAT00000054517.2	969	843.773	0.0437519	1		ENSBTAT00000054517.2	969	153	0	0		ENSBTAT00000054517.2	969	151	0	0
ENSBTAT00000052281.2	948	150	0	0		ENSBTAT00000052281.2	948	807.231	0.0506972	1		ENSBTAT00000052281.2	948	154	0	0		ENSBTAT00000052281.2	948	149	0	0		ENSBTAT00000052281.2	948	155	0	0		ENSBTAT00000052281.2	948	153	0	0		ENSBTAT00000052281.2	948	153	0	0		ENSBTAT00000052281.2	948	151	0	0
ENSBTAT00000056197.2	930	150	0	0		ENSBTAT00000056197.2	930	160	0	0		ENSBTAT00000056197.2	930	154	0	0		ENSBTAT00000056197.2	930	149	0	0		ENSBTAT00000056197.2	930	155	0	0		ENSBTAT00000056197.2	930	153	0	0		ENSBTAT00000056197.2	930	153	0	0		ENSBTAT00000056197.2	930	151	0	0
ENSBTAT00000052768.1	990	150	0	0		ENSBTAT00000052768.1	990	160	0	0		ENSBTAT00000052768.1	990	154	0	0		ENSBTAT00000052768.1	990	149	0	0		ENSBTAT00000052768.1	990	155	0	0		ENSBTAT00000052768.1	990	153	0	0		ENSBTAT00000052768.1	990	153	0	0		ENSBTAT00000052768.1	990	152	0	0
ENSBTAT00000015780.3	2518	2040.12	27.6256	1211		ENSBTAT00000015780.3	2518	2077.07	28.8451	1464		ENSBTAT00000015780.3	2518	2036.71	23.495	1165		ENSBTAT00000015780.3	2518	2093.17	26.5784	1372		ENSBTAT00000015780.3	2518	2056.32	24.0141	1193		ENSBTAT00000015780.3	2518	2065.55	26.3799	1476		ENSBTAT00000015780.3	2518	2048.02	30.9926	1442		ENSBTAT00000015780.3	2518	2055.63	25.1191	1274
ENSBTAT00000049620.3	4195	4073.66	0.0799714	7		ENSBTAT00000049620.3	4195	4072.45	0.0301472	3		ENSBTAT00000049620.3	4195	4113.68	0.0798802	8		ENSBTAT00000049620.3	4195	149	0	0		ENSBTAT00000049620.3	4195	4054.52	0.0102089	1		ENSBTAT00000049620.3	4195	153	0	0		ENSBTAT00000049620.3	4195	4066.78	0.313887	29		ENSBTAT00000049620.3	4195	4086.44	0.0198365	2
ENSBTAT00000049768.3	1321	1131.75	14.6805	357		ENSBTAT00000049768.3	1321	1135.63	14.1984	394		ENSBTAT00000049768.3	1321	1122.47	23.6394	646		ENSBTAT00000049768.3	1321	1153.03	8.75665	249		ENSBTAT00000049768.3	1321	1133.59	23.5881	646		ENSBTAT00000049768.3	1321	1131.42	9.72329	298		ENSBTAT00000049768.3	1321	1133.3	20.8183	536		ENSBTAT00000049768.3	1321	1136.73	12.408	348
ENSBTAT00000011319.5	824	551.267	17.9821	213		ENSBTAT00000011319.5	824	552.847	9.69724	131		ENSBTAT00000011319.5	824	572.186	25.7713	359		ENSBTAT00000011319.5	824	531.034	9.08664	119		ENSBTAT00000011319.5	824	543.995	34.24	450		ENSBTAT00000011319.5	824	578.391	10.5952	166		ENSBTAT00000011319.5	824	541.019	29.3711	361		ENSBTAT00000011319.5	824	547.947	9.39389	127
ENSBTAT00000000087.4	1163	835.042	5.57331	100		ENSBTAT00000000087.4	1163	833.2	3.68378	75		ENSBTAT00000000087.4	1163	840.517	8.12604	166.282		ENSBTAT00000000087.4	1163	839.465	2.56007	53		ENSBTAT00000000087.4	1163	834.781	7.98307	161		ENSBTAT00000000087.4	1163	848.607	2.87117	66		ENSBTAT00000000087.4	1163	830.679	7.41858	140		ENSBTAT00000000087.4	1163	837.877	2.95073	61
ENSBTAT00000064890.1	1139	830.892	0	0		ENSBTAT00000064890.1	1139	829.383	0	0		ENSBTAT00000064890.1	1139	835.729	0.67421	13.7177		ENSBTAT00000064890.1	1139	835.594	0	0		ENSBTAT00000064890.1	1139	830.711	0	0		ENSBTAT00000064890.1	1139	843.48	0	0		ENSBTAT00000064890.1	1139	826.987	0	0		ENSBTAT00000064890.1	1139	833.775	0	0
ENSBTAT00000064212.1	630	442.292	0.841789	8		ENSBTAT00000064212.1	630	439.03	0.466077	5		ENSBTAT00000064212.1	630	451.089	1.0927	12		ENSBTAT00000064212.1	630	428.422	0.473235	5		ENSBTAT00000064212.1	630	436.033	0.379715	4		ENSBTAT00000064212.1	630	450.88	0.163754	2		ENSBTAT00000064212.1	630	437.273	0.603984	6		ENSBTAT00000064212.1	630	441.263	0.275552	3
ENSBTAT00000011327.5	4032	3615.98	0.0900936	7		ENSBTAT00000011327.5	4032	3626.33	0.146709	13		ENSBTAT00000011327.5	4032	3678.35	0.0223335	2		ENSBTAT00000011327.5	4032	3544.17	0.011441	1		ENSBTAT00000011327.5	4032	3597.74	0.0345151	3		ENSBTAT00000011327.5	4032	153	0	0		ENSBTAT00000011327.5	4032	3595.14	0.0857055	7		ENSBTAT00000011327.5	4032	3615.19	0.0448445	4
ENSBTAT00000006532.4	1485	150	0	0		ENSBTAT00000006532.4	1485	160	0	0		ENSBTAT00000006532.4	1485	1369.52	0.0299935	1.00003		ENSBTAT00000006532.4	1485	149	0	0		ENSBTAT00000006532.4	1485	1348.37	0.0306998	1.00006		ENSBTAT00000006532.4	1485	153	0	0		ENSBTAT00000006532.4	1485	154	0	0		ENSBTAT00000006532.4	1485	152	0	0
ENSBTAT00000006534.2	1511	150	0	0		ENSBTAT00000006534.2	1511	160	0	0		ENSBTAT00000006534.2	1511	1393.08	0	0		ENSBTAT00000006534.2	1511	149	0	0		ENSBTAT00000006534.2	1511	1370.75	9.0424e-10	2.99451e-08		ENSBTAT00000006534.2	1511	153	0	0		ENSBTAT00000006534.2	1511	154	0	0		ENSBTAT00000006534.2	1511	152	0	0
ENSBTAT00000006535.4	4154	3934.24	17.3182	1464		ENSBTAT00000006535.4	4154	3946.44	13.4809	1300		ENSBTAT00000006535.4	4154	3897.71	19.8014	1879		ENSBTAT00000006535.4	4154	4003.23	10.8279	1069		ENSBTAT00000006535.4	4154	3931.94	16.475	1565		ENSBTAT00000006535.4	4154	3944.36	10.6977	1143		ENSBTAT00000006535.4	4154	3930	18.6263	1663		ENSBTAT00000006535.4	4154	3953.32	10.406	1015
ENSBTAT00000022677.5	2032	1845.22	15.6627	621		ENSBTAT00000022677.5	2032	1830.2	14.758	660		ENSBTAT00000022677.5	2032	1833.36	9.58904	428		ENSBTAT00000022677.5	2032	1844.25	9.52022	433		ENSBTAT00000022677.5	2032	1829.24	9.50374	420		ENSBTAT00000022677.5	2032	1837.87	9.15952	456		ENSBTAT00000022677.5	2032	1834.88	11.9707	499		ENSBTAT00000022677.5	2032	1844.69	10.1068	460
ENSBTAT00000010757.4	2457	2178.63	2.75568	129		ENSBTAT00000010757.4	2457	2192.99	4.4041	236		ENSBTAT00000010757.4	2457	2151.7	9.9457	521		ENSBTAT00000010757.4	2457	2234.8	1.70556	94		ENSBTAT00000010757.4	2457	2179.88	4.5192	238		ENSBTAT00000010757.4	2457	2183.68	2.23156	132		ENSBTAT00000010757.4	2457	2177.2	3.53807	175		ENSBTAT00000010757.4	2457	2183.76	3.84189	207
ENSBTAT00000024334.4	1875	686.565	0.406717	6		ENSBTAT00000024334.4	1875	694.599	0.0589179	1		ENSBTAT00000024334.4	1875	752.507	0.163753	3		ENSBTAT00000024334.4	1875	640.838	0.126549	2		ENSBTAT00000024334.4	1875	657.948	0.125822	2		ENSBTAT00000024334.4	1875	153	0	0		ENSBTAT00000024334.4	1875	628.046	0.0700866	1		ENSBTAT00000024334.4	1875	662.203	0.122411	2
ENSBTAT00000012351.5	4801	150	0	0		ENSBTAT00000012351.5	4801	160	0	0		ENSBTAT00000012351.5	4801	154	0	0		ENSBTAT00000012351.5	4801	149	0	0		ENSBTAT00000012351.5	4801	155	0	0		ENSBTAT00000012351.5	4801	153	0	0		ENSBTAT00000012351.5	4801	154	0	0		ENSBTAT00000012351.5	4801	152	0	0
ENSBTAT00000019460.5	6002	6090.56	38.9475	5097		ENSBTAT00000019460.5	6002	6062.51	18.8876	2798		ENSBTAT00000019460.5	6002	6022.34	56.61	8300		ENSBTAT00000019460.5	6002	6123.54	6.03246	911		ENSBTAT00000019460.5	6002	6043.36	55.2249	8063		ENSBTAT00000019460.5	6002	6048.54	6.32312	1036		ENSBTAT00000019460.5	6002	6070.27	51.122	7050		ENSBTAT00000019460.5	6002	6101.51	6.09132	917
ENSBTAT00000048510.3	1758	1665.83	20.1431	721		ENSBTAT00000048510.3	1758	1652.93	24.3873	985		ENSBTAT00000048510.3	1758	1671.49	13.4912	549		ENSBTAT00000048510.3	1758	1644.95	23.0236	934		ENSBTAT00000048510.3	1758	1655.23	13.9288	557		ENSBTAT00000048510.3	1758	1662.15	22.1214	996		ENSBTAT00000048510.3	1758	1661.74	17.5091	661		ENSBTAT00000048510.3	1758	1670.27	24.0959	993
ENSBTAT00000013435.4	5256	5228.07	9.87766	1109.62		ENSBTAT00000013435.4	5256	5209.01	7.5664	963.081		ENSBTAT00000013435.4	5256	5235.95	4.7197	601.632		ENSBTAT00000013435.4	5256	5197.77	5.19803	666.313		ENSBTAT00000013435.4	5256	5210.93	4.72651	595.03		ENSBTAT00000013435.4	5256	5223.93	4.62073	653.861		ENSBTAT00000013435.4	5256	5224.4	5.64485	669.981		ENSBTAT00000013435.4	5256	5237.68	5.70065	736.687
ENSBTAT00000006404.5	2424	2204.2	36.654	1736		ENSBTAT00000006404.5	2424	2201.39	28.9822	1559		ENSBTAT00000006404.5	2424	2219.9	25.6639	1387		ENSBTAT00000006404.5	2424	2177.1	30.9364	1661		ENSBTAT00000006404.5	2424	2189.44	25.5977	1354		ENSBTAT00000006404.5	2424	2221.31	31.5269	1897		ENSBTAT00000006404.5	2424	2192.97	32.9585	1642		ENSBTAT00000006404.5	2424	2205.27	26.0613	1418
ENSBTAT00000039008.4	1731	1608.41	0.11574	4		ENSBTAT00000039008.4	1731	1599.88	0.0767387	3		ENSBTAT00000039008.4	1731	1621.07	0.101353	4		ENSBTAT00000039008.4	1731	149	0	0		ENSBTAT00000039008.4	1731	1597.4	0.181384	7		ENSBTAT00000039008.4	1731	153	0	0		ENSBTAT00000039008.4	1731	1603.98	0.548853	20		ENSBTAT00000039008.4	1731	1612.91	0.0251288	1
ENSBTAT00000066134.1	1274	1106.13	0.141996	3.37492		ENSBTAT00000066134.1	1274	1101.7	0.0685209	1.84461		ENSBTAT00000066134.1	1274	1094.37	0.0865896	2.307		ENSBTAT00000066134.1	1274	1137.01	0.053661	1.50468		ENSBTAT00000066134.1	1274	1109.04	0.112633	3.01782		ENSBTAT00000066134.1	1274	1114.04	0.0554429	1.67311		ENSBTAT00000066134.1	1274	1104.97	0.19517	4.89933		ENSBTAT00000066134.1	1274	1119.24	0.0786498	2.17191
ENSBTAT00000024876.5	2749	2287.69	0.467899	23		ENSBTAT00000024876.5	2749	2304.13	0.213136	12		ENSBTAT00000024876.5	2749	2279.84	0.468435	26		ENSBTAT00000024876.5	2749	149	0	0		ENSBTAT00000024876.5	2749	2292.67	0.505513	28		ENSBTAT00000024876.5	2749	153	0	0		ENSBTAT00000024876.5	2749	2289.28	1.05752	55		ENSBTAT00000024876.5	2749	2294.17	0.229666	13
ENSBTAT00000053437.1	972	150	0	0		ENSBTAT00000053437.1	972	160	0	0		ENSBTAT00000053437.1	972	154	0	0		ENSBTAT00000053437.1	972	149	0	0		ENSBTAT00000053437.1	972	155	0	0		ENSBTAT00000053437.1	972	153	0	0		ENSBTAT00000053437.1	972	153	0	0		ENSBTAT00000053437.1	972	151	0	0
ENSBTAT00000055903.2	930	150	0	0		ENSBTAT00000055903.2	930	160	0	0		ENSBTAT00000055903.2	930	154	0	0		ENSBTAT00000055903.2	930	149	0	0		ENSBTAT00000055903.2	930	155	0	0		ENSBTAT00000055903.2	930	153	0	0		ENSBTAT00000055903.2	930	153	0	0		ENSBTAT00000055903.2	930	151	0	0
ENSBTAT00000005524.5	921	150	0	0		ENSBTAT00000005524.5	921	160	0	0		ENSBTAT00000005524.5	921	154	0	0		ENSBTAT00000005524.5	921	149	0	0		ENSBTAT00000005524.5	921	155	0	0		ENSBTAT00000005524.5	921	153	0	0		ENSBTAT00000005524.5	921	153	0	0		ENSBTAT00000005524.5	921	151	0	0
ENSBTAT00000036964.3	921	150	0	0		ENSBTAT00000036964.3	921	160	0	0		ENSBTAT00000036964.3	921	154	0	0		ENSBTAT00000036964.3	921	149	0	0		ENSBTAT00000036964.3	921	155	0	0		ENSBTAT00000036964.3	921	153	0	0		ENSBTAT00000036964.3	921	153	0	0		ENSBTAT00000036964.3	921	151	0	0
ENSBTAT00000065270.1	2246	1722.44	33.8728	1253.64		ENSBTAT00000065270.1	2246	1786.56	30.7006	1340.24		ENSBTAT00000065270.1	2246	1713.97	32.1546	1341.74		ENSBTAT00000065270.1	2246	1785.56	17.9888	792.13		ENSBTAT00000065270.1	2246	1745.25	32.636	1376.06		ENSBTAT00000065270.1	2246	1726.87	16.6999	781.179		ENSBTAT00000065270.1	2246	1742.2	30.5486	1209.1		ENSBTAT00000065270.1	2246	1703.22	19.6872	827.322
ENSBTAT00000063092.1	1018	845.851	3.54098	64.357		ENSBTAT00000063092.1	1018	844.195	4.54521	93.7594		ENSBTAT00000063092.1	1018	832.894	1.49246	30.2631		ENSBTAT00000063092.1	1018	865.956	2.19471	46.87		ENSBTAT00000063092.1	1018	842.545	2.74838	55.944		ENSBTAT00000063092.1	1018	845.599	1.21459	27.8209		ENSBTAT00000063092.1	1018	843.166	3.02268	57.9		ENSBTAT00000063092.1	1018	850.844	3.22386	67.6777
ENSBTAT00000063767.1	717	422.566	34.2522	311		ENSBTAT00000063767.1	717	417.284	35.2083	359		ENSBTAT00000063767.1	717	435.221	51.9078	550		ENSBTAT00000063767.1	717	406.756	57.3209	575		ENSBTAT00000063767.1	717	413.479	42.2451	422		ENSBTAT00000063767.1	717	439.737	57.7587	688		ENSBTAT00000063767.1	717	411.826	41.3641	387		ENSBTAT00000063767.1	717	418.905	48.7635	504
ENSBTAT00000013871.5	714	542.573	60.9007	710		ENSBTAT00000013871.5	714	537.499	58.246	765		ENSBTAT00000013871.5	714	537.661	74.257	972		ENSBTAT00000013871.5	714	560.45	102.521	1417		ENSBTAT00000013871.5	714	545.984	70.3533	928		ENSBTAT00000013871.5	714	547.692	83.581	1240		ENSBTAT00000013871.5	714	542.405	71.252	878		ENSBTAT00000013871.5	714	550.628	82.2931	1118
ENSBTAT00000008030.4	1908	1819.64	21.842	854		ENSBTAT00000008030.4	1908	1807.47	23.321	1030		ENSBTAT00000008030.4	1908	1801.17	17.7877	780		ENSBTAT00000008030.4	1908	1831.83	26.6735	1205		ENSBTAT00000008030.4	1908	1806.55	17.2071	751		ENSBTAT00000008030.4	1908	1810.93	24.3402	1194		ENSBTAT00000008030.4	1908	1812.86	18.8661	777		ENSBTAT00000008030.4	1908	1826.24	27.1647	1224
ENSBTAT00000011364.5	579	150	0	0		ENSBTAT00000011364.5	579	159	0	0		ENSBTAT00000011364.5	579	154	0	0		ENSBTAT00000011364.5	579	148	0	0		ENSBTAT00000011364.5	579	154	0	0		ENSBTAT00000011364.5	579	153	0	0		ENSBTAT00000011364.5	579	153	0	0		ENSBTAT00000011364.5	579	151	0	0
ENSBTAT00000026747.4	550	150	0	0		ENSBTAT00000026747.4	550	159	0	0		ENSBTAT00000026747.4	550	153	0	0		ENSBTAT00000026747.4	550	148	0	0		ENSBTAT00000026747.4	550	154	0	0		ENSBTAT00000026747.4	550	153	0	0		ENSBTAT00000026747.4	550	153	0	0		ENSBTAT00000026747.4	550	151	0	0
ENSBTAT00000014266.5	2342	2216.8	23.6393	1126		ENSBTAT00000014266.5	2342	2209.86	17.9634	970		ENSBTAT00000014266.5	2342	2184.88	22.6537	1205		ENSBTAT00000014266.5	2342	2256.27	9.74062	542		ENSBTAT00000014266.5	2342	2207.49	20.9258	1116		ENSBTAT00000014266.5	2342	2211.44	11.0344	661		ENSBTAT00000014266.5	2342	2209.46	20.9782	1053		ENSBTAT00000014266.5	2342	2231.08	12.9162	711
ENSBTAT00000002760.3	1602	1539.69	0.151133	5		ENSBTAT00000002760.3	1602	1516.64	0.0269836	1		ENSBTAT00000002760.3	1602	1531.91	0.134065	5		ENSBTAT00000002760.3	1602	1543.11	0.0262773	1		ENSBTAT00000002760.3	1602	1534.09	0.134907	5		ENSBTAT00000002760.3	1602	1526.72	0.0241803	1		ENSBTAT00000002760.3	1602	1539.48	0.0857773	3		ENSBTAT00000002760.3	1602	1541.54	0.026292	1
ENSBTAT00000019467.3	1822	150	0	0		ENSBTAT00000019467.3	1822	160	0	0		ENSBTAT00000019467.3	1822	154	0	0		ENSBTAT00000019467.3	1822	149	0	0		ENSBTAT00000019467.3	1822	155	0	0		ENSBTAT00000019467.3	1822	153	0	0		ENSBTAT00000019467.3	1822	154	0	0		ENSBTAT00000019467.3	1822	152	0	0
ENSBTAT00000065889.1	576	454.63	12.796	125		ENSBTAT00000065889.1	576	439.883	8.28008	89		ENSBTAT00000065889.1	576	449.13	27.1621	297		ENSBTAT00000065889.1	576	456.841	1.9527	22		ENSBTAT00000065889.1	576	449.849	18.2186	198		ENSBTAT00000065889.1	576	447.436	2.47522	30		ENSBTAT00000065889.1	576	452.178	21.124	217		ENSBTAT00000065889.1	576	453.396	1.78786	20
ENSBTAT00000012345.5	2393	2221.21	135.813	6482		ENSBTAT00000012345.5	2393	2225.31	134.857	7333		ENSBTAT00000012345.5	2393	2207.22	173.831	9341		ENSBTAT00000012345.5	2393	2242.67	94.1457	5207		ENSBTAT00000012345.5	2393	2218.16	179.011	9593		ENSBTAT00000012345.5	2393	2211.39	95.1216	5698		ENSBTAT00000012345.5	2393	2224.25	132.73	6707		ENSBTAT00000012345.5	2393	2223.05	94.4775	5182
ENSBTAT00000056280.1	3132	2882.94	1.97464	122.321		ENSBTAT00000056280.1	3132	2895.36	1.30565	92.3736		ENSBTAT00000056280.1	3132	2875.47	2.34601	164.232		ENSBTAT00000056280.1	3132	2896.99	0.785715	56.135		ENSBTAT00000056280.1	3132	2879.31	3.29716	229.357		ENSBTAT00000056280.1	3132	2873.31	0.702601	54.6852		ENSBTAT00000056280.1	3132	2886.12	3.38631	222.031		ENSBTAT00000056280.1	3132	2877.85	0.607369	43.1261
ENSBTAT00000003886.4	2199	1912.49	0.0926308	3.80655		ENSBTAT00000003886.4	2199	160	0	0		ENSBTAT00000003886.4	2199	1907.13	0.188839	8.76781		ENSBTAT00000003886.4	2199	149	0	0		ENSBTAT00000003886.4	2199	1908.54	0.165765	7.64324		ENSBTAT00000003886.4	2199	1905.91	0.0254674	1.31481		ENSBTAT00000003886.4	2199	1914.05	0.259026	11.2634		ENSBTAT00000003886.4	2199	152	0	0
ENSBTAT00000003718.4	651	150	0	0		ENSBTAT00000003718.4	651	159	0	0		ENSBTAT00000003718.4	651	154	0	0		ENSBTAT00000003718.4	651	148	0	0		ENSBTAT00000003718.4	651	155	0	0		ENSBTAT00000003718.4	651	153	0	0		ENSBTAT00000003718.4	651	153	0	0		ENSBTAT00000003718.4	651	151	0	0
ENSBTAT00000012850.5	9480	9524.78	0.0195446	4		ENSBTAT00000012850.5	9480	9500.08	0.00861558	2		ENSBTAT00000012850.5	9480	9517.24	0.0172635	4		ENSBTAT00000012850.5	9480	9469.18	0.0171288	4		ENSBTAT00000012850.5	9480	9467.91	0.00874364	2		ENSBTAT00000012850.5	9480	9514.74	0.00775989	2		ENSBTAT00000012850.5	9480	9500.29	0.0185331	4		ENSBTAT00000012850.5	9480	9550.69	0.00424371	1
ENSBTAT00000003604.5	3074	2902.35	0.0481053	3		ENSBTAT00000003604.5	3074	2906.15	0.14082	10		ENSBTAT00000003604.5	3074	154	0	0		ENSBTAT00000003604.5	3074	2956.85	0.0137135	1		ENSBTAT00000003604.5	3074	155	0	0		ENSBTAT00000003604.5	3074	153	0	0		ENSBTAT00000003604.5	3074	2902.46	0.0303313	2		ENSBTAT00000003604.5	3074	152	0	0
ENSBTAT00000036842.3	3619	150	0	0		ENSBTAT00000036842.3	3619	3425.01	0	0		ENSBTAT00000036842.3	3619	3386.36	0	0		ENSBTAT00000036842.3	3619	149	0	0		ENSBTAT00000036842.3	3619	3429.56	0	0		ENSBTAT00000036842.3	3619	153	0	0		ENSBTAT00000036842.3	3619	3418.13	0.038633	3		ENSBTAT00000036842.3	3619	3444.29	0	0
ENSBTAT00000034533.3	1740	150	0	0		ENSBTAT00000034533.3	1740	1545.09	0.0529733	2		ENSBTAT00000034533.3	1740	1536.08	0.0267403	1		ENSBTAT00000034533.3	1740	149	0	0		ENSBTAT00000034533.3	1740	1560.89	0.0265182	1		ENSBTAT00000034533.3	1740	153	0	0		ENSBTAT00000034533.3	1740	1548.26	0	0		ENSBTAT00000034533.3	1740	1568.62	0.0775147	3
ENSBTAT00000014253.5	965	834.555	18.0681	324		ENSBTAT00000014253.5	965	824.602	17.668	356		ENSBTAT00000014253.5	965	824.44	9.3167	187		ENSBTAT00000014253.5	965	843.99	9.65689	201		ENSBTAT00000014253.5	965	828.19	10.5455	211		ENSBTAT00000014253.5	965	831.717	9.98686	225		ENSBTAT00000014253.5	965	830.034	11.0305	208		ENSBTAT00000014253.5	965	838.092	12.4769	258
ENSBTAT00000030757.4	954	816.63	0.627082	11.0034		ENSBTAT00000030757.4	954	807.51	0.527788	10.4142		ENSBTAT00000030757.4	954	798.724	1.53704	29.8883		ENSBTAT00000030757.4	954	832.884	0.558782	11.4775		ENSBTAT00000030757.4	954	806.393	1.04022	20.2654		ENSBTAT00000030757.4	954	812.651	0.502692	11.0658		ENSBTAT00000030757.4	954	809.271	0.978501	17.9899		ENSBTAT00000030757.4	954	820.992	1.35569	27.4613
ENSBTAT00000063258.1	2535	150	0	0		ENSBTAT00000063258.1	2535	160	0	0		ENSBTAT00000063258.1	2535	154	0	0		ENSBTAT00000063258.1	2535	2215.06	0.036612	2		ENSBTAT00000063258.1	2535	155	0	0		ENSBTAT00000063258.1	2535	153	0	0		ENSBTAT00000063258.1	2535	154	0	0		ENSBTAT00000063258.1	2535	152	0	0
ENSBTAT00000013194.4	876	150	0	0		ENSBTAT00000013194.4	876	160	0	0		ENSBTAT00000013194.4	876	154	0	0		ENSBTAT00000013194.4	876	149	0	0		ENSBTAT00000013194.4	876	155	0	0		ENSBTAT00000013194.4	876	153	0	0		ENSBTAT00000013194.4	876	153	0	0		ENSBTAT00000013194.4	876	151	0	0
ENSBTAT00000020363.5	1076	930.212	335.842	6712.66		ENSBTAT00000020363.5	1076	922.162	281.126	6334.71		ENSBTAT00000020363.5	1076	916.737	204.986	4574.98		ENSBTAT00000020363.5	1076	950.523	304.598	7140.21		ENSBTAT00000020363.5	1076	927.476	213.618	4786.56		ENSBTAT00000020363.5	1076	930.151	310.407	7821		ENSBTAT00000020363.5	1076	926.106	227.619	4788.98		ENSBTAT00000020363.5	1076	936.635	259.094	5987.54
ENSBTAT00000049493.3	459	288.165	0	0		ENSBTAT00000049493.3	459	281.189	0.353648	2.42989		ENSBTAT00000049493.3	459	288.145	4.15533	29.1499		ENSBTAT00000049493.3	459	285.562	0	0		ENSBTAT00000049493.3	459	283.265	1.94901	13.338		ENSBTAT00000049493.3	459	289.019	0	0		ENSBTAT00000049493.3	459	284.038	0.834578	5.38539		ENSBTAT00000049493.3	459	286.523	0	0
ENSBTAT00000031376.3	1403	1146.48	1.33959	33		ENSBTAT00000031376.3	1403	1145.56	0.678764	19		ENSBTAT00000031376.3	1403	1151.04	5.781	162		ENSBTAT00000031376.3	1403	1142.04	0.781127	22		ENSBTAT00000031376.3	1403	1136.76	5.82595	160		ENSBTAT00000031376.3	1403	1162.56	1.01615	32		ENSBTAT00000031376.3	1403	1135.84	5.11545	132		ENSBTAT00000031376.3	1403	1149.42	0.952064	27
ENSBTAT00000031604.4	2821	2638.31	7.37348	418		ENSBTAT00000031604.4	2821	2634.25	6.13653	395		ENSBTAT00000031604.4	2821	2649.44	6.37188	411		ENSBTAT00000031604.4	2821	2610.21	3.61958	233		ENSBTAT00000031604.4	2821	2618.43	5.86475	371		ENSBTAT00000031604.4	2821	2652.47	3.98051	286		ENSBTAT00000031604.4	2821	2624.96	9.65886	576		ENSBTAT00000031604.4	2821	2642.94	7.8977	515
ENSBTAT00000029091.3	1311	1137.33	13.299	325		ENSBTAT00000029091.3	1311	1135.02	11.4659	318		ENSBTAT00000029091.3	1311	1123.29	13.8955	380		ENSBTAT00000029091.3	1311	1164.29	7.20922	207		ENSBTAT00000029091.3	1311	1136.97	14.5623	400		ENSBTAT00000029091.3	1311	1139.61	5.73376	177		ENSBTAT00000029091.3	1311	1135.09	14.4257	372		ENSBTAT00000029091.3	1311	1145.52	4.91805	139
ENSBTAT00000013692.4	2883	2664.97	9.70967	556		ENSBTAT00000013692.4	2883	2672.91	4.05735	265		ENSBTAT00000013692.4	2883	2633.65	9.09264	583		ENSBTAT00000013692.4	2883	2708	1.00324	67		ENSBTAT00000013692.4	2883	2650.85	10.5867	678		ENSBTAT00000013692.4	2883	2673.29	0.966663	70		ENSBTAT00000013692.4	2883	2653.1	10.9169	658		ENSBTAT00000013692.4	2883	2679.53	2.22351	147
ENSBTAT00000014656.5	2667	2484.7	0.0187305	1		ENSBTAT00000014656.5	2667	2495.23	0.0164063	1.00032		ENSBTAT00000014656.5	2667	154	0	0		ENSBTAT00000014656.5	2667	2507.86	0.0323491	2.00073		ENSBTAT00000014656.5	2667	155	0	0		ENSBTAT00000014656.5	2667	2474.13	0.0298421	2		ENSBTAT00000014656.5	2667	154	0	0		ENSBTAT00000014656.5	2667	2486.87	0.0162977	1
ENSBTAT00000011574.5	967	844.538	39.6826	720.108		ENSBTAT00000011574.5	967	833.572	51.253	1043.95		ENSBTAT00000011574.5	967	836.522	42.7785	871.211		ENSBTAT00000011574.5	967	846.633	44.5176	929.499		ENSBTAT00000011574.5	967	835.757	42.8983	866.17		ENSBTAT00000011574.5	967	839.528	45.6659	1038.5		ENSBTAT00000011574.5	967	839.833	45.8303	874.418		ENSBTAT00000011574.5	967	846.399	47.5258	992.486
ENSBTAT00000006476.5	3567	2935.76	17.9452	1132		ENSBTAT00000006476.5	3567	3002.77	8.409	617		ENSBTAT00000006476.5	3567	2934.9	23.9182	1709		ENSBTAT00000006476.5	3567	3016.11	5.7003	424		ENSBTAT00000006476.5	3567	2969.59	27.5148	1974		ENSBTAT00000006476.5	3567	2967.45	5.92169	476		ENSBTAT00000006476.5	3567	2954.36	26.3567	1769		ENSBTAT00000006476.5	3567	2944.01	6.08504	442
ENSBTAT00000009827.3	1923	1535.8	0.0303031	1		ENSBTAT00000009827.3	1923	1539.45	0.239254	9		ENSBTAT00000009827.3	1923	1569.43	0.0523443	2		ENSBTAT00000009827.3	1923	149	0	0		ENSBTAT00000009827.3	1923	155	0	0		ENSBTAT00000009827.3	1923	1570.44	0.0235072	1		ENSBTAT00000009827.3	1923	1519.39	0.0579413	2		ENSBTAT00000009827.3	1923	1536.09	0.0527709	2
ENSBTAT00000008008.5	1869	150	0	0		ENSBTAT00000008008.5	1869	160	0	0		ENSBTAT00000008008.5	1869	154	0	0		ENSBTAT00000008008.5	1869	149	0	0		ENSBTAT00000008008.5	1869	155	0	0		ENSBTAT00000008008.5	1869	153	0	0		ENSBTAT00000008008.5	1869	154	0	0		ENSBTAT00000008008.5	1869	152	0	0
ENSBTAT00000024416.3	1329	150	0	0		ENSBTAT00000024416.3	1329	160	0	0		ENSBTAT00000024416.3	1329	154	0	0		ENSBTAT00000024416.3	1329	149	0	0		ENSBTAT00000024416.3	1329	155	0	0		ENSBTAT00000024416.3	1329	153	0	0		ENSBTAT00000024416.3	1329	154	0	0		ENSBTAT00000024416.3	1329	152	0	0
ENSBTAT00000031377.4	981	779.655	18.0271	302		ENSBTAT00000031377.4	981	775.374	10.2921	195		ENSBTAT00000031377.4	981	792.616	14.0439	271		ENSBTAT00000031377.4	981	761.305	5.37949	101		ENSBTAT00000031377.4	981	772.279	15.168	283		ENSBTAT00000031377.4	981	792.026	6.01274	129		ENSBTAT00000031377.4	981	773.23	15.541	273		ENSBTAT00000031377.4	981	778.123	8.12562	156
ENSBTAT00000063757.1	431	299.802	487.314	3139.22		ENSBTAT00000063757.1	431	287.847	448.938	3157.67		ENSBTAT00000063757.1	431	292.148	0.70318	5.00137		ENSBTAT00000063757.1	431	301.594	61.2951	455.901		ENSBTAT00000063757.1	431	292.076	0.42515	3		ENSBTAT00000063757.1	431	293.432	65.1695	518		ENSBTAT00000063757.1	431	295.173	293.505	1968.18		ENSBTAT00000063757.1	431	298.293	1917.93	14115.5
ENSBTAT00000065724.1	229	98.1871	0.473988	1		ENSBTAT00000065724.1	229	86	0	0		ENSBTAT00000065724.1	229	91	0	0		ENSBTAT00000065724.1	229	92	0	0		ENSBTAT00000065724.1	229	91	0	0		ENSBTAT00000065724.1	229	95.7739	0.385456	1		ENSBTAT00000065724.1	229	91	0	0		ENSBTAT00000065724.1	229	97.2255	0.833738	2
ENSBTAT00000052962.1	768	653.744	0.213568	3		ENSBTAT00000052962.1	768	639.662	0.0802832	1.25485		ENSBTAT00000052962.1	768	642.379	0.319712	5		ENSBTAT00000052962.1	768	657.891	0.184904	3		ENSBTAT00000052962.1	768	155	0	0		ENSBTAT00000052962.1	768	644.913	0.0572428	1		ENSBTAT00000052962.1	768	648.391	0.203662	3		ENSBTAT00000052962.1	768	653.042	0.179713	2.89562
ENSBTAT00000055645.2	920	815.081	0	0		ENSBTAT00000055645.2	920	798.989	0	0		ENSBTAT00000055645.2	920	803.735	0	0		ENSBTAT00000055645.2	920	819.784	0	0		ENSBTAT00000055645.2	920	155	0	0		ENSBTAT00000055645.2	920	805.059	0	0		ENSBTAT00000055645.2	920	810.507	0	0		ENSBTAT00000055645.2	920	814.573	0.104707	2.10438
ENSBTAT00000049431.2	621	150	0	0		ENSBTAT00000049431.2	621	478.601	0.234732	2.74515		ENSBTAT00000049431.2	621	154	0	0		ENSBTAT00000049431.2	621	148	0	0		ENSBTAT00000049431.2	621	155	0	0		ENSBTAT00000049431.2	621	153	0	0		ENSBTAT00000049431.2	621	153	0	0		ENSBTAT00000049431.2	621	151	0	0
ENSBTAT00000065678.1	1761	1544.57	1.59695	53		ENSBTAT00000065678.1	1761	1547.36	0.931743	35.2295		ENSBTAT00000065678.1	1761	1538.87	1.33459	50		ENSBTAT00000065678.1	1761	1592.97	1.19125	46.7986		ENSBTAT00000065678.1	1761	1564.62	1.60627	60.7171		ENSBTAT00000065678.1	1761	1564.81	0.948581	40.208		ENSBTAT00000065678.1	1761	1551.02	1.40149	49.3834		ENSBTAT00000065678.1	1761	1571.39	0.623563	24.1759
ENSBTAT00000063373.1	1590	1367.72	0	0		ENSBTAT00000063373.1	1590	1372.55	0	0		ENSBTAT00000063373.1	1590	1362.59	0	0		ENSBTAT00000063373.1	1590	1410.42	0	0		ENSBTAT00000063373.1	1590	1384.43	0	0		ENSBTAT00000063373.1	1590	1383.68	0	0		ENSBTAT00000063373.1	1590	1374.96	0	0		ENSBTAT00000063373.1	1590	1392.12	0	0
ENSBTAT00000064027.1	1257	1045.2	0	0		ENSBTAT00000064027.1	1257	1047.72	0	0		ENSBTAT00000064027.1	1257	1042.03	0	0		ENSBTAT00000064027.1	1257	1078.69	0	0		ENSBTAT00000064027.1	1257	1058.9	0	0		ENSBTAT00000064027.1	1257	1057.57	0	0		ENSBTAT00000064027.1	1257	1051.45	0	0		ENSBTAT00000064027.1	1257	1065.1	0	0
ENSBTAT00000065604.1	960	840.281	29.9082	540		ENSBTAT00000065604.1	960	827.803	34.2106	692		ENSBTAT00000065604.1	960	818.091	20.5855	410		ENSBTAT00000065604.1	960	854.339	21.975	463		ENSBTAT00000065604.1	960	823.72	19.8488	395		ENSBTAT00000065604.1	960	832.699	17.9108	404		ENSBTAT00000065604.1	960	830.017	23.9705	452		ENSBTAT00000065604.1	960	842.417	26.8946	559
ENSBTAT00000009654.4	1335	150	0	0		ENSBTAT00000009654.4	1335	160	0	0		ENSBTAT00000009654.4	1335	154	0	0		ENSBTAT00000009654.4	1335	149	0	0		ENSBTAT00000009654.4	1335	155	0	0		ENSBTAT00000009654.4	1335	153	0	0		ENSBTAT00000009654.4	1335	154	0	0		ENSBTAT00000009654.4	1335	1179.64	0.0343582	1
ENSBTAT00000019635.2	376	242.418	1.15188	6		ENSBTAT00000019635.2	376	230.781	1.95134	11.0041		ENSBTAT00000019635.2	376	237.166	0.519576	3		ENSBTAT00000019635.2	376	244.283	9.4615	57		ENSBTAT00000019635.2	376	237.357	0.348774	2		ENSBTAT00000019635.2	376	237.234	23.1863	149		ENSBTAT00000019635.2	376	239.265	0.55191	3		ENSBTAT00000019635.2	376	241.069	2.85816	17
ENSBTAT00000065099.1	547	421.035	0.221072	2		ENSBTAT00000065099.1	547	159	0	0		ENSBTAT00000065099.1	547	153	0	0		ENSBTAT00000065099.1	547	425.309	0.19068	2		ENSBTAT00000065099.1	547	154	0	0		ENSBTAT00000065099.1	547	413.219	0.268018	3		ENSBTAT00000065099.1	547	153	0	0		ENSBTAT00000065099.1	547	419.634	0.676095	7
ENSBTAT00000052885.2	1200	150	0	0		ENSBTAT00000052885.2	1200	160	0	0		ENSBTAT00000052885.2	1200	154	0	0		ENSBTAT00000052885.2	1200	149	0	0		ENSBTAT00000052885.2	1200	155	0	0		ENSBTAT00000052885.2	1200	153	0	0		ENSBTAT00000052885.2	1200	154	0	0		ENSBTAT00000052885.2	1200	152	0	0
ENSBTAT00000063120.1	183	57	0	0		ENSBTAT00000063120.1	183	53	0	0		ENSBTAT00000063120.1	183	57	0	0		ENSBTAT00000063120.1	183	57	0	0		ENSBTAT00000063120.1	183	56	0	0		ENSBTAT00000063120.1	183	57	0	0		ENSBTAT00000063120.1	183	57	0	0		ENSBTAT00000063120.1	183	57	0	0
ENSBTAT00000022881.4	183	59.8758	3.10907	4		ENSBTAT00000022881.4	183	54.7864	5.22886	7		ENSBTAT00000022881.4	183	59.7471	0.687485	1		ENSBTAT00000022881.4	183	57	0	0		ENSBTAT00000022881.4	183	56	0	0		ENSBTAT00000022881.4	183	57	0	0		ENSBTAT00000022881.4	183	59.831	7.35698	10		ENSBTAT00000022881.4	183	57	0	0
ENSBTAT00000049545.3	4246	3449.03	3.34488	247.888		ENSBTAT00000049545.3	4246	3458.93	4.16053	351.649		ENSBTAT00000049545.3	4246	3493.25	2.73611	232.693		ENSBTAT00000049545.3	4246	3420.37	3.19163	269.22		ENSBTAT00000049545.3	4246	3424.95	3.10954	257.296		ENSBTAT00000049545.3	4246	3539.82	2.7125	260.093		ENSBTAT00000049545.3	4246	3408.71	3.58523	277.64		ENSBTAT00000049545.3	4246	3450.31	4.86346	414.022
ENSBTAT00000062925.1	428	296.942	15.6429	99.8084		ENSBTAT00000062925.1	428	284.622	8.03644	55.8921		ENSBTAT00000062925.1	428	291.306	5.07854	36.017		ENSBTAT00000062925.1	428	298.414	1.73327	12.7558		ENSBTAT00000062925.1	428	291.154	4.28841	30.165		ENSBTAT00000062925.1	428	291.186	0.951597	7.50586		ENSBTAT00000062925.1	428	293.537	9.65656	64.396		ENSBTAT00000062925.1	428	295.657	0.415001	3.02732
ENSBTAT00000050266.3	437	301.523	0.427358	2.76879		ENSBTAT00000050266.3	437	290.607	0.180205	1.27965		ENSBTAT00000050266.3	437	297.315	4.00411	28.983		ENSBTAT00000050266.3	437	303.14	0.170177	1.27223		ENSBTAT00000050266.3	437	296.892	2.35452	16.8882		ENSBTAT00000050266.3	437	297.22	0.312374	2.51496		ENSBTAT00000050266.3	437	298.884	4.77895	32.4496		ENSBTAT00000050266.3	437	300.974	0	0
ENSBTAT00000066254.1	417	283.859	0	0		ENSBTAT00000066254.1	417	158	0	0		ENSBTAT00000066254.1	417	153	0	0		ENSBTAT00000066254.1	417	284.326	0	0		ENSBTAT00000066254.1	417	153	0	0		ENSBTAT00000066254.1	417	152	0	0		ENSBTAT00000066254.1	417	281.326	0.19894	1.27147		ENSBTAT00000066254.1	417	150	0	0
ENSBTAT00000063981.1	324	187.464	6.61701	26.6538		ENSBTAT00000063981.1	324	177.769	7.16858	31.1392		ENSBTAT00000063981.1	324	183.607	4.99779	22.3403		ENSBTAT00000063981.1	324	188.356	4.76286	22.1243		ENSBTAT00000063981.1	324	183.02	4.12552	18.2415		ENSBTAT00000063981.1	324	184.016	4.82483	24.05		ENSBTAT00000063981.1	324	184.629	6.74888	28.3077		ENSBTAT00000063981.1	324	186.677	23.3352	107.479
ENSBTAT00000031499.3	1332	150	0	0		ENSBTAT00000031499.3	1332	160	0	0		ENSBTAT00000031499.3	1332	1190.3	0.0345084	1		ENSBTAT00000031499.3	1332	149	0	0		ENSBTAT00000031499.3	1332	155	0	0		ENSBTAT00000031499.3	1332	153	0	0		ENSBTAT00000031499.3	1332	154	0	0		ENSBTAT00000031499.3	1332	1187.05	0.0341438	1
ENSBTAT00000065980.1	450	319.25	97.4925	668.775		ENSBTAT00000065980.1	450	306.654	9.30096	69.6939		ENSBTAT00000065980.1	450	313.742	511.504	3906.99		ENSBTAT00000065980.1	450	321.499	261.861	2076.21		ENSBTAT00000065980.1	450	314.018	594.722	4511.82		ENSBTAT00000065980.1	450	313.654	674.825	5733.5		ENSBTAT00000065980.1	450	316.208	217.147	1559.91		ENSBTAT00000065980.1	450	318.163	9.91064	77.7985
ENSBTAT00000049993.2	368	148	0	0		ENSBTAT00000049993.2	368	157	0	0		ENSBTAT00000049993.2	368	151	0	0		ENSBTAT00000049993.2	368	215.979	0.187745	1		ENSBTAT00000049993.2	368	152	0	0		ENSBTAT00000049993.2	368	151	0	0		ENSBTAT00000049993.2	368	151	0	0		ENSBTAT00000049993.2	368	150	0	0
ENSBTAT00000009756.4	776	622.131	6.13414	82		ENSBTAT00000009756.4	776	614.027	0.199975	3.00042		ENSBTAT00000009756.4	776	625.138	7.16193	109		ENSBTAT00000009756.4	776	611.216	11.278	170		ENSBTAT00000009756.4	776	614.247	8.82765	131		ENSBTAT00000009756.4	776	623.471	16.6384	281		ENSBTAT00000009756.4	776	617.199	9.69929	136		ENSBTAT00000009756.4	776	621.42	0.586999	9
ENSBTAT00000018930.4	298	162.708	119.784	418.78		ENSBTAT00000018930.4	298	153.022	18.273	68.3254		ENSBTAT00000018930.4	298	158.847	1532.8	5927.67		ENSBTAT00000018930.4	298	164.052	521.465	2109.73		ENSBTAT00000018930.4	298	158.881	1824.16	7001.94		ENSBTAT00000018930.4	298	159.127	1263.78	5447.45		ENSBTAT00000018930.4	298	160.273	447.604	1629.77		ENSBTAT00000018930.4	298	161.515	27.4067	109.217
ENSBTAT00000013539.5	293	145	0	0		ENSBTAT00000013539.5	293	141	0	0		ENSBTAT00000013539.5	293	146	0	0		ENSBTAT00000013539.5	293	144	0	0		ENSBTAT00000013539.5	293	145	0	0		ENSBTAT00000013539.5	293	146	0	0		ENSBTAT00000013539.5	293	146	0	0		ENSBTAT00000013539.5	293	154.406	0.524984	2
ENSBTAT00000001248.5	5555	5555.03	0.636721	76		ENSBTAT00000001248.5	5555	5531.83	0.621429	84		ENSBTAT00000001248.5	5555	5566.82	0.213979	29		ENSBTAT00000001248.5	5555	5510.29	0.279633	38		ENSBTAT00000001248.5	5555	5526.63	0.217197	29		ENSBTAT00000001248.5	5555	5553.05	0.13296	20		ENSBTAT00000001248.5	5555	5545.31	1.38118	174		ENSBTAT00000001248.5	5555	5568.37	0.60413	83
ENSBTAT00000054965.1	415	282.878	15.7111	95.4955		ENSBTAT00000054965.1	415	270.549	2.11836	14.0044		ENSBTAT00000054965.1	415	278.373	2.27258	15.4017		ENSBTAT00000054965.1	415	284.453	0.2851	2		ENSBTAT00000054965.1	415	278.155	2.60188	17.4846		ENSBTAT00000054965.1	415	277.868	0.273935	2.06188		ENSBTAT00000054965.1	415	280.165	0.845966	5.38444		ENSBTAT00000054965.1	415	150	0	0
ENSBTAT00000064773.1	295	156.512	2.2315	7.50451		ENSBTAT00000064773.1	295	148.563	3.58312	13.0074		ENSBTAT00000064773.1	295	154.958	2.80933	10.5983		ENSBTAT00000064773.1	295	155.208	2.61255	10		ENSBTAT00000064773.1	295	152.781	2.57793	9.51535		ENSBTAT00000064773.1	295	154.821	4.03885	16.9381		ENSBTAT00000064773.1	295	154.075	1.31861	4.61556		ENSBTAT00000064773.1	295	156.487	12.173	47
ENSBTAT00000064333.1	111	17	0	0		ENSBTAT00000064333.1	111	15	3.18631	1.16788		ENSBTAT00000064333.1	111	17	0	0		ENSBTAT00000064333.1	111	16	0	0		ENSBTAT00000064333.1	111	17	0	0		ENSBTAT00000064333.1	111	17	0	0		ENSBTAT00000064333.1	111	17	6.51907	2.51773		ENSBTAT00000064333.1	111	17	0	0
ENSBTAT00000054759.2	204	72	0	0		ENSBTAT00000054759.2	204	68	0	0		ENSBTAT00000054759.2	204	72	0	0		ENSBTAT00000054759.2	204	72	0	0		ENSBTAT00000054759.2	204	71	0	0		ENSBTAT00000054759.2	204	72	0	0		ENSBTAT00000054759.2	204	72	0	0		ENSBTAT00000054759.2	204	72	0	0
ENSBTAT00000049679.2	189	65.1266	42.1615	59		ENSBTAT00000049679.2	189	59.8616	30.0806	44		ENSBTAT00000049679.2	189	63.4287	18.7798	29		ENSBTAT00000049679.2	189	65.2203	74.6065	120		ENSBTAT00000049679.2	189	63.1605	10.4856	16		ENSBTAT00000049679.2	189	63.6671	50.4459	87		ENSBTAT00000049679.2	189	64.1008	29.5278	43		ENSBTAT00000049679.2	189	64.6003	33.8797	54
ENSBTAT00000005543.4	1195	150	0	0		ENSBTAT00000005543.4	1195	160	0	0		ENSBTAT00000005543.4	1195	154	0	0		ENSBTAT00000005543.4	1195	149	0	0		ENSBTAT00000005543.4	1195	155	0	0		ENSBTAT00000005543.4	1195	153	0	0		ENSBTAT00000005543.4	1195	154	0	0		ENSBTAT00000005543.4	1195	152	0	0
ENSBTAT00000063527.1	1203	150	0	0		ENSBTAT00000063527.1	1203	160	0	0		ENSBTAT00000063527.1	1203	154	0	0		ENSBTAT00000063527.1	1203	149	0	0		ENSBTAT00000063527.1	1203	155	0	0		ENSBTAT00000063527.1	1203	153	0	0		ENSBTAT00000063527.1	1203	1058.61	0.0831614	2		ENSBTAT00000063527.1	1203	152	0	0
ENSBTAT00000018791.5	4053	4029.91	0.023097	2		ENSBTAT00000018791.5	4053	4012.17	0.0204001	2		ENSBTAT00000018791.5	4053	3961.37	0.0311068	3		ENSBTAT00000018791.5	4053	149	0	0		ENSBTAT00000018791.5	4053	3992.73	0.0311005	3		ENSBTAT00000018791.5	4053	153	0	0		ENSBTAT00000018791.5	4053	4007.84	0.0109829	1		ENSBTAT00000018791.5	4053	152	0	0
ENSBTAT00000018514.3	1272	1129.93	64.1295	1557		ENSBTAT00000018514.3	1272	1123.53	52.4155	1439		ENSBTAT00000018514.3	1272	1124.2	36.2448	992		ENSBTAT00000018514.3	1272	1138.45	36.5081	1025		ENSBTAT00000018514.3	1272	1126.2	33.9237	923		ENSBTAT00000018514.3	1272	1130.72	38.8848	1191		ENSBTAT00000018514.3	1272	1127.26	46.2332	1184		ENSBTAT00000018514.3	1272	1136.57	37.3363	1047
ENSBTAT00000017452.4	6600	150	0	0		ENSBTAT00000017452.4	6600	6518.54	0.00627815	1		ENSBTAT00000017452.4	6600	154	0	0		ENSBTAT00000017452.4	6600	149	0	0		ENSBTAT00000017452.4	6600	155	0	0		ENSBTAT00000017452.4	6600	153	0	0		ENSBTAT00000017452.4	6600	6512.63	0.0067588	1		ENSBTAT00000017452.4	6600	152	0	0
ENSBTAT00000018797.3	1200	150	0	0		ENSBTAT00000018797.3	1200	160	0	0		ENSBTAT00000018797.3	1200	154	0	0		ENSBTAT00000018797.3	1200	149	0	0		ENSBTAT00000018797.3	1200	155	0	0		ENSBTAT00000018797.3	1200	153	0	0		ENSBTAT00000018797.3	1200	154	0	0		ENSBTAT00000018797.3	1200	152	0	0
ENSBTAT00000049366.1	1191	150	0	0		ENSBTAT00000049366.1	1191	160	0	0		ENSBTAT00000049366.1	1191	154	0	0		ENSBTAT00000049366.1	1191	149	0	0		ENSBTAT00000049366.1	1191	155	0	0		ENSBTAT00000049366.1	1191	153	0	0		ENSBTAT00000049366.1	1191	154	0	0		ENSBTAT00000049366.1	1191	152	0	0
ENSBTAT00000018799.3	2886	150	0	0		ENSBTAT00000018799.3	2886	160	0	0		ENSBTAT00000018799.3	2886	154	0	0		ENSBTAT00000018799.3	2886	149	0	0		ENSBTAT00000018799.3	2886	155	0	0		ENSBTAT00000018799.3	2886	153	0	0		ENSBTAT00000018799.3	2886	154	0	0		ENSBTAT00000018799.3	2886	152	0	0
ENSBTAT00000018803.5	672	455.403	132.546	1297		ENSBTAT00000018803.5	672	457.392	114.615	1281		ENSBTAT00000018803.5	672	458.452	75.5289	843		ENSBTAT00000018803.5	672	461.725	82.0241	934		ENSBTAT00000018803.5	672	457.52	64.1435	709		ENSBTAT00000018803.5	672	463.63	83.6066	1050		ENSBTAT00000018803.5	672	455.323	81.9789	848		ENSBTAT00000018803.5	672	459.199	96.0302	1088
ENSBTAT00000019613.5	1526	1384.99	19.1536	570		ENSBTAT00000019613.5	1526	1376.6	10.8509	365		ENSBTAT00000019613.5	1526	1366.83	4.08698	136		ENSBTAT00000019613.5	1526	1402.7	3.46893	120		ENSBTAT00000019613.5	1526	1375.06	3.25102	108		ENSBTAT00000019613.5	1526	1382.69	8.27676	310		ENSBTAT00000019613.5	1526	1376.57	3.42146	107		ENSBTAT00000019613.5	1526	1389.68	3.82063	131
ENSBTAT00000007661.4	2052	1813.5	0.513257	20		ENSBTAT00000007661.4	2052	1821.78	0.718845	32		ENSBTAT00000007661.4	2052	1802.53	4.60307	202		ENSBTAT00000007661.4	2052	1850.8	0.17527	8		ENSBTAT00000007661.4	2052	1818.99	2.04799	90		ENSBTAT00000007661.4	2052	1828.91	0.201851	10		ENSBTAT00000007661.4	2052	1812.83	0.849842	35		ENSBTAT00000007661.4	2052	1828.39	0.421177	19
ENSBTAT00000028227.5	3153	2754.75	0.35478	21		ENSBTAT00000028227.5	3153	2756.49	0.207852	14		ENSBTAT00000028227.5	3153	2787.23	0.0442107	3		ENSBTAT00000028227.5	3153	2730.42	0.0742537	5		ENSBTAT00000028227.5	3153	2746.14	0.10551	7		ENSBTAT00000028227.5	3153	153	0	0		ENSBTAT00000028227.5	3153	2738.05	0.241144	15		ENSBTAT00000028227.5	3153	2760.04	0.102793	7
ENSBTAT00000022716.2	1059	900.736	74.5058	1442		ENSBTAT00000022716.2	1059	894.213	63.7517	1393		ENSBTAT00000022716.2	1059	899.278	67.0977	1469		ENSBTAT00000022716.2	1059	901.349	25.7325	572		ENSBTAT00000022716.2	1059	895.13	65.6165	1419		ENSBTAT00000022716.2	1059	905.184	29.3234	719		ENSBTAT00000022716.2	1059	895.935	61.9042	1260		ENSBTAT00000022716.2	1059	903.498	24.7624	552
ENSBTAT00000005929.5	1671	1411.87	0.428521	13		ENSBTAT00000005929.5	1671	1429.02	1.17416	41		ENSBTAT00000005929.5	1671	1417.49	0.0289773	1		ENSBTAT00000005929.5	1671	1411.48	0.258551	9		ENSBTAT00000005929.5	1671	1410.31	0.146748	5		ENSBTAT00000005929.5	1671	1418.04	0.182235	7		ENSBTAT00000005929.5	1671	1413.83	0.373603	12		ENSBTAT00000005929.5	1671	1410.5	1.58041	55
ENSBTAT00000027138.5	1473	150	0	0		ENSBTAT00000027138.5	1473	160	0	0		ENSBTAT00000027138.5	1473	154	0	0		ENSBTAT00000027138.5	1473	149	0	0		ENSBTAT00000027138.5	1473	155	0	0		ENSBTAT00000027138.5	1473	153	0	0		ENSBTAT00000027138.5	1473	154	0	0		ENSBTAT00000027138.5	1473	152	0	0
ENSBTAT00000005936.5	4136	3964.38	18.6422	1588		ENSBTAT00000005936.5	4136	3971.04	13.8509	1344		ENSBTAT00000005936.5	4136	3927.2	10.8148	1034		ENSBTAT00000005936.5	4136	4039.01	6.78656	676		ENSBTAT00000005936.5	4136	3969.21	10.1884	977		ENSBTAT00000005936.5	4136	3971.75	5.30733	571		ENSBTAT00000005936.5	4136	3965.55	15.1182	1362		ENSBTAT00000005936.5	4136	4003.08	6.20649	613
ENSBTAT00000000139.3	1098	910.708	0.715436	14		ENSBTAT00000000139.3	1098	908.846	0.585376	13		ENSBTAT00000000139.3	1098	917.311	0.761224	17		ENSBTAT00000000139.3	1098	899.188	0.811709	18		ENSBTAT00000000139.3	1098	904.384	0.778059	17		ENSBTAT00000000139.3	1098	917.587	3.33928	83		ENSBTAT00000000139.3	1098	906.076	0.534385	11		ENSBTAT00000000139.3	1098	912.376	1.28826	29
ENSBTAT00000022623.3	411	149	0	0		ENSBTAT00000022623.3	411	158	0	0		ENSBTAT00000022623.3	411	153	0	0		ENSBTAT00000022623.3	411	148	0	0		ENSBTAT00000022623.3	411	153	0	0		ENSBTAT00000022623.3	411	152	0	0		ENSBTAT00000022623.3	411	152	0	0		ENSBTAT00000022623.3	411	150	0	0
ENSBTAT00000063370.1	1458	967.083	213.38	4434		ENSBTAT00000063370.1	1458	962.369	115.157	2708		ENSBTAT00000063370.1	1458	989.628	142.489	3433		ENSBTAT00000063370.1	1458	946.17	72.2119	1685		ENSBTAT00000063370.1	1458	955.979	127.773	2951		ENSBTAT00000063370.1	1458	1000.4	71.5527	1939		ENSBTAT00000063370.1	1458	949.848	187.638	4049		ENSBTAT00000063370.1	1458	962.426	56.1783	1334
ENSBTAT00000000733.5	1683	1407.62	102.428	3098		ENSBTAT00000000733.5	1683	1423.96	84.6906	2946.8		ENSBTAT00000000733.5	1683	1401.98	59.5307	2031.9		ENSBTAT00000000733.5	1683	1446.45	66.1458	2359.54		ENSBTAT00000000733.5	1683	1420.63	61.1432	2098.52		ENSBTAT00000000733.5	1683	1419.95	71.5927	2753.72		ENSBTAT00000000733.5	1683	1414.16	74.9001	2406.34		ENSBTAT00000000733.5	1683	1419.52	79.8438	2796.43
ENSBTAT00000061118.2	1779	1697.62	51.0734	1863		ENSBTAT00000061118.2	1779	1682.74	74.7356	3073		ENSBTAT00000061118.2	1779	1671.21	48.6402	1979		ENSBTAT00000061118.2	1779	1709.44	57.2852	2415		ENSBTAT00000061118.2	1779	1677.03	52.8188	2140		ENSBTAT00000061118.2	1779	1683.93	56.9119	2596		ENSBTAT00000061118.2	1779	1686.31	45.2102	1732		ENSBTAT00000061118.2	1779	1701.69	61.3781	2577
ENSBTAT00000063056.1	582	150	0	0		ENSBTAT00000063056.1	582	159	0	0		ENSBTAT00000063056.1	582	154	0	0		ENSBTAT00000063056.1	582	148	0	0		ENSBTAT00000063056.1	582	154	0	0		ENSBTAT00000063056.1	582	153	0	0		ENSBTAT00000063056.1	582	153	0	0		ENSBTAT00000063056.1	582	151	0	0
ENSBTAT00000028165.4	567	150	0	0		ENSBTAT00000028165.4	567	159	0	0		ENSBTAT00000028165.4	567	154	0	0		ENSBTAT00000028165.4	567	148	0	0		ENSBTAT00000028165.4	567	154	0	0		ENSBTAT00000028165.4	567	153	0	0		ENSBTAT00000028165.4	567	153	0	0		ENSBTAT00000028165.4	567	151	0	0
ENSBTAT00000057151.1	1358	1172.81	17.738	447		ENSBTAT00000057151.1	1358	1171.57	14.3917	412		ENSBTAT00000057151.1	1358	1165.62	11.206	318		ENSBTAT00000057151.1	1358	1201.9	10.1211	300		ENSBTAT00000057151.1	1358	1180.56	12.6221	360		ENSBTAT00000057151.1	1358	1180.04	10.3238	330		ENSBTAT00000057151.1	1358	1176.36	12.3107	329		ENSBTAT00000057151.1	1358	1190.16	9.60334	282
ENSBTAT00000061514.2	7641	7735.83	0.0120322	2		ENSBTAT00000061514.2	7641	160	0	0		ENSBTAT00000061514.2	7641	7657.87	0.00536379	1		ENSBTAT00000061514.2	7641	7754.45	0.00522911	1		ENSBTAT00000061514.2	7641	7661.77	0.0162072	3		ENSBTAT00000061514.2	7641	153	0	0		ENSBTAT00000061514.2	7641	7698.11	0.0171539	3		ENSBTAT00000061514.2	7641	7749.13	0.00523031	1
ENSBTAT00000061477.2	3978	3726.42	22.2805	1784		ENSBTAT00000061477.2	3978	3742.42	28.049	2565		ENSBTAT00000061477.2	3978	3714.71	25.1557	2275		ENSBTAT00000061477.2	3978	3812.28	28.0694	2639		ENSBTAT00000061477.2	3978	3760.35	25.2182	2291		ENSBTAT00000061477.2	3978	3764.66	25.133	2563		ENSBTAT00000061477.2	3978	3738.13	25.0814	2130		ENSBTAT00000061477.2	3978	3778.66	25.496	2377
ENSBTAT00000023199.5	2988	2944.17	86.5453	5475		ENSBTAT00000023199.5	2988	2927.42	81.7111	5845		ENSBTAT00000023199.5	2988	2957.77	73.7829	5313		ENSBTAT00000023199.5	2988	2914.62	66.8482	4805		ENSBTAT00000023199.5	2988	2933.91	83.901	5947		ENSBTAT00000023199.5	2988	2941.95	65.4272	5214		ENSBTAT00000023199.5	2988	2942.9	83.9548	5613		ENSBTAT00000023199.5	2988	2955.09	59.7582	4357
ENSBTAT00000011687.4	665	150	0	0		ENSBTAT00000011687.4	665	159	0	0		ENSBTAT00000011687.4	665	514.721	0.558607	7		ENSBTAT00000011687.4	665	538.522	0.301186	4		ENSBTAT00000011687.4	665	518.909	0.159535	2		ENSBTAT00000011687.4	665	523.782	0.140962	2		ENSBTAT00000011687.4	665	521.766	0.168725	2		ENSBTAT00000011687.4	665	529.713	0.229541	3
ENSBTAT00000017376.4	1387	1182.09	29.4886	749		ENSBTAT00000017376.4	1387	1182.93	32.7623	947		ENSBTAT00000017376.4	1387	1176.36	16.5159	473		ENSBTAT00000017376.4	1387	1219.41	27.5	827		ENSBTAT00000017376.4	1387	1195.83	15.1954	439		ENSBTAT00000017376.4	1387	1196.62	28.105	911		ENSBTAT00000017376.4	1387	1186.42	23.7818	641		ENSBTAT00000017376.4	1387	1203.33	35.2985	1048
ENSBTAT00000049094.1	943	825.491	13.6999	243		ENSBTAT00000049094.1	943	814.232	17.2396	343		ENSBTAT00000049094.1	943	806.249	11.8704	233		ENSBTAT00000049094.1	943	832.448	12.616	259		ENSBTAT00000049094.1	943	809.045	11.409	223		ENSBTAT00000049094.1	943	814.794	10.7833	238		ENSBTAT00000049094.1	943	816.111	8.68366	161		ENSBTAT00000049094.1	943	825.052	8.30205	169
ENSBTAT00000011874.5	2667	2539.16	21.7745	1188		ENSBTAT00000011874.5	2667	2528.02	30.7902	1902		ENSBTAT00000011874.5	2667	2562.25	6.28412	392		ENSBTAT00000011874.5	2667	2501.59	49.357	3045		ENSBTAT00000011874.5	2667	2528.84	6.94003	424		ENSBTAT00000011874.5	2667	2549.68	62.7516	4334		ENSBTAT00000011874.5	2667	2535.78	7.53362	434		ENSBTAT00000011874.5	2667	2543.5	38.5145	2417
ENSBTAT00000018249.3	1890	1780.66	24.3066	930		ENSBTAT00000018249.3	1890	1769.43	13.3915	579		ENSBTAT00000018249.3	1890	1753.74	21.9225	936		ENSBTAT00000018249.3	1890	1809.05	5.67087	253		ENSBTAT00000018249.3	1890	1769.53	20.4442	874		ENSBTAT00000018249.3	1890	1774.09	5.89697	283.389		ENSBTAT00000018249.3	1890	1772.88	19.6888	793		ENSBTAT00000018249.3	1890	1790.09	7.24529	320
ENSBTAT00000049158.2	2142	1954	14.6954	617		ENSBTAT00000049158.2	2142	1939.7	12.1737	577		ENSBTAT00000049158.2	2142	1942.56	6.19545	293		ENSBTAT00000049158.2	2142	1958.29	9.44206	456		ENSBTAT00000049158.2	2142	1937.54	5.63988	264		ENSBTAT00000049158.2	2142	1954.46	9.26685	490.611		ENSBTAT00000049158.2	2142	1940.84	7.96055	351		ENSBTAT00000049158.2	2142	1953.57	10.975	529
ENSBTAT00000001872.4	1577	906.391	0.102692	2		ENSBTAT00000001872.4	1577	160	0	0		ENSBTAT00000001872.4	1577	952.275	1.63908	38		ENSBTAT00000001872.4	1577	859.348	0.0471856	1		ENSBTAT00000001872.4	1577	886.15	0.560519	12		ENSBTAT00000001872.4	1577	153	0	0		ENSBTAT00000001872.4	1577	875.531	0.452478	9		ENSBTAT00000001872.4	1577	152	0	0
ENSBTAT00000027028.4	1769	1674.28	16.2888	586		ENSBTAT00000027028.4	1769	1662.63	9.05804	368		ENSBTAT00000027028.4	1769	1660.06	11.7777	476		ENSBTAT00000027028.4	1769	1679.98	5.14108	213		ENSBTAT00000027028.4	1769	1661.3	12.1089	486		ENSBTAT00000027028.4	1769	1666.23	4.8521	219		ENSBTAT00000027028.4	1769	1668.08	11.7691	446		ENSBTAT00000027028.4	1769	1680.5	6.31892	262
ENSBTAT00000003777.2	4139	4064.41	3.15047	275.138		ENSBTAT00000003777.2	4139	4056.5	3.7933	375.999		ENSBTAT00000003777.2	4139	4026.15	4.18532	410.24		ENSBTAT00000003777.2	4139	4102.7	3.34354	338.297		ENSBTAT00000003777.2	4139	4049.73	3.88291	379.899		ENSBTAT00000003777.2	4139	4045.91	2.6993	295.832		ENSBTAT00000003777.2	4139	4059.14	4.1466	382.384		ENSBTAT00000003777.2	4139	4079.12	3.33001	335.145
ENSBTAT00000022355.5	12121	11842.1	14.0812	3583		ENSBTAT00000022355.5	12121	11882	11.4245	3317		ENSBTAT00000022355.5	12121	11737.8	12.5138	3576		ENSBTAT00000022355.5	12121	12105.2	9.60359	2867		ENSBTAT00000022355.5	12121	11886.1	14.1873	4074		ENSBTAT00000022355.5	12121	11904.2	9.58565	3091		ENSBTAT00000022355.5	12121	11849.8	11.4114	3072		ENSBTAT00000022355.5	12121	11966.2	10.3035	3042
ENSBTAT00000016172.3	3699	3551.19	21.4272	1635		ENSBTAT00000016172.3	3699	3550.09	21.4415	1860		ENSBTAT00000016172.3	3699	3564.15	16.1459	1401		ENSBTAT00000016172.3	3699	3519.57	17.2814	1500		ENSBTAT00000016172.3	3699	3533.51	16.3647	1397		ENSBTAT00000016172.3	3699	3559.69	16.5517	1596		ENSBTAT00000016172.3	3699	3542.73	17.0344	1371		ENSBTAT00000016172.3	3699	3556.61	18.8372	1653
ENSBTAT00000018411.2	2021	1781.38	50.9449	1950		ENSBTAT00000018411.2	2021	1782.96	124.359	5418		ENSBTAT00000018411.2	2021	1793.65	71.8843	3139		ENSBTAT00000018411.2	2021	1771.45	291.804	12748		ENSBTAT00000018411.2	2021	1776.86	65.8086	2825		ENSBTAT00000018411.2	2021	1795.76	343.231	16696		ENSBTAT00000018411.2	2021	1777.34	78.3842	3165		ENSBTAT00000018411.2	2021	1784.3	305.54	13451
ENSBTAT00000021218.5	2734	2661.09	52.152	2982		ENSBTAT00000021218.5	2734	2653.83	32.8618	2131		ENSBTAT00000021218.5	2734	2666.61	51.0628	3315		ENSBTAT00000021218.5	2734	2646.51	31.1029	2030		ENSBTAT00000021218.5	2734	2653.02	48.0225	3078		ENSBTAT00000021218.5	2734	2661.95	38.2071	2755		ENSBTAT00000021218.5	2734	2658.54	46.5419	2811		ENSBTAT00000021218.5	2734	2677.97	30.7386	2031
ENSBTAT00000020092.5	647	499.131	37.11	398		ENSBTAT00000020092.5	647	490.636	34.115	409		ENSBTAT00000020092.5	647	494.843	28.9693	349		ENSBTAT00000020092.5	647	507.082	20.471	256		ENSBTAT00000020092.5	647	498.224	25.5053	307		ENSBTAT00000020092.5	647	497.13	20.9412	282		ENSBTAT00000020092.5	647	498.485	33.0252	374		ENSBTAT00000020092.5	647	501.022	35.0277	433
ENSBTAT00000020094.2	823	697.598	590.352	8849		ENSBTAT00000020094.2	823	686.51	483.753	8115		ENSBTAT00000020094.2	823	681.943	477.163	7922		ENSBTAT00000020094.2	823	705.677	545.649	9496		ENSBTAT00000020094.2	823	684.728	460.329	7615		ENSBTAT00000020094.2	823	690.726	569.255	10651		ENSBTAT00000020094.2	823	689.836	672.48	10539		ENSBTAT00000020094.2	823	698.547	504.318	8692
ENSBTAT00000002618.4	3167	2825.63	11.7929	716		ENSBTAT00000002618.4	3167	2863.63	12.4332	870		ENSBTAT00000002618.4	3167	2787.99	20.8029	1412		ENSBTAT00000002618.4	3167	2892.45	11.2151	800		ENSBTAT00000002618.4	3167	2821.56	21.7995	1486		ENSBTAT00000002618.4	3167	2818.46	9.58787	732		ENSBTAT00000002618.4	3167	2829.19	19.7903	1272		ENSBTAT00000002618.4	3167	2824.69	11.4645	799
ENSBTAT00000065187.1	2226	2136.87	0	0		ENSBTAT00000065187.1	2226	2124.31	0	0		ENSBTAT00000065187.1	2226	2095.06	0	0		ENSBTAT00000065187.1	2226	2171.26	0	0		ENSBTAT00000065187.1	2226	2112.56	0	0		ENSBTAT00000065187.1	2226	2126.31	0	0		ENSBTAT00000065187.1	2226	2121.93	0	0		ENSBTAT00000065187.1	2226	2147.44	0	0
ENSBTAT00000009531.5	4049	4052.92	4.42349	385.222		ENSBTAT00000009531.5	4049	4029.99	4.54838	447.897		ENSBTAT00000009531.5	4049	4060.66	5.45833	539.606		ENSBTAT00000009531.5	4049	4024.01	3.41686	339.084		ENSBTAT00000009531.5	4049	4038.19	5.83693	569.448		ENSBTAT00000009531.5	4049	4044.54	3.10048	339.685		ENSBTAT00000009531.5	4049	4051.49	6.21001	571.586		ENSBTAT00000009531.5	4049	4064.32	3.36392	337.329
ENSBTAT00000001266.4	2648	2228.81	21.6535	1037		ENSBTAT00000001266.4	2648	2262.78	42.954	2375		ENSBTAT00000001266.4	2648	2224.91	22.6154	1225		ENSBTAT00000001266.4	2648	2262.84	60.8186	3394		ENSBTAT00000001266.4	2648	2230.42	21.2117	1143		ENSBTAT00000001266.4	2648	2248.94	67.6467	4121		ENSBTAT00000001266.4	2648	2228.32	25.1069	1271		ENSBTAT00000001266.4	2648	2230.07	67.8636	3734
ENSBTAT00000066213.1	2295	1908.07	14.1224	579		ENSBTAT00000066213.1	2295	1941.76	8.72541	414		ENSBTAT00000066213.1	2295	1908.94	17.0202	791		ENSBTAT00000066213.1	2295	1952.14	10.6558	513		ENSBTAT00000066213.1	2295	1927.63	16.7489	780		ENSBTAT00000066213.1	2295	1929.13	10.1806	532		ENSBTAT00000066213.1	2295	1917.4	19.3756	844		ENSBTAT00000066213.1	2295	1911.93	12.1892	575
ENSBTAT00000004009.4	774	609.847	69.5216	911		ENSBTAT00000004009.4	774	603.788	60.6625	895		ENSBTAT00000004009.4	774	604.598	57	839		ENSBTAT00000004009.4	774	614.81	67.8661	1029		ENSBTAT00000004009.4	774	602.983	55.1223	803		ENSBTAT00000004009.4	774	613.398	73.9659	1229		ENSBTAT00000004009.4	774	604.045	57.6412	791		ENSBTAT00000004009.4	774	611.735	58.7017	886
ENSBTAT00000002619.3	1254	1133.7	25.2054	614		ENSBTAT00000002619.3	1254	1122.82	27.2266	747		ENSBTAT00000002619.3	1254	1121.86	13.4737	368		ENSBTAT00000002619.3	1254	1135.24	21.2523	595		ENSBTAT00000002619.3	1254	1119.84	12.2346	331		ENSBTAT00000002619.3	1254	1128.53	23.8472	729		ENSBTAT00000002619.3	1254	1125.83	16.7339	428		ENSBTAT00000002619.3	1254	1135.7	23.982	672
ENSBTAT00000027402.2	1566	150	0	0		ENSBTAT00000027402.2	1566	160	0	0		ENSBTAT00000027402.2	1566	154	0	0		ENSBTAT00000027402.2	1566	149	0	0		ENSBTAT00000027402.2	1566	155	0	0		ENSBTAT00000027402.2	1566	153	0	0		ENSBTAT00000027402.2	1566	154	0	0		ENSBTAT00000027402.2	1566	152	0	0
ENSBTAT00000001096.5	1275	1120.73	178.77	4305		ENSBTAT00000001096.5	1275	1109.78	110.186	2988		ENSBTAT00000001096.5	1275	1109.86	120.65	3260		ENSBTAT00000001096.5	1275	1118.26	177.315	4890		ENSBTAT00000001096.5	1275	1104.81	148.512	3964		ENSBTAT00000001096.5	1275	1114.64	196.764	5941		ENSBTAT00000001096.5	1275	1110.79	144.877	3656		ENSBTAT00000001096.5	1275	1119.39	125.603	3469
ENSBTAT00000002384.3	909	741.041	0.125606	2		ENSBTAT00000002384.3	909	160	0	0		ENSBTAT00000002384.3	909	154	0	0		ENSBTAT00000002384.3	909	149	0	0		ENSBTAT00000002384.3	909	155	0	0		ENSBTAT00000002384.3	909	745.233	0.0495371	1		ENSBTAT00000002384.3	909	735.048	0.119768	2		ENSBTAT00000002384.3	909	739.132	0.164505	3
ENSBTAT00000009769.5	4463	4305.12	42.0304	3888		ENSBTAT00000009769.5	4463	4313.61	38.1103	4017		ENSBTAT00000009769.5	4463	4266.86	33.8662	3518		ENSBTAT00000009769.5	4463	4360.82	28.1371	3026		ENSBTAT00000009769.5	4463	4299.1	32.0422	3328		ENSBTAT00000009769.5	4463	4297.05	27.4573	3196		ENSBTAT00000009769.5	4463	4303.79	34.6512	3388		ENSBTAT00000009769.5	4463	4321.71	25.7341	2744
ENSBTAT00000029738.2	1473	1200.3	9.77089	252		ENSBTAT00000029738.2	1473	1189.28	12.8353	373		ENSBTAT00000029738.2	1473	1189.35	6.90716	200		ENSBTAT00000029738.2	1473	1205.98	15.8365	471		ENSBTAT00000029738.2	1473	1185.88	7.36479	211		ENSBTAT00000029738.2	1473	1202.8	13.5353	441		ENSBTAT00000029738.2	1473	1187.99	7.44749	201		ENSBTAT00000029738.2	1473	1199.9	13.9842	414
ENSBTAT00000011697.5	2636	150	0	0		ENSBTAT00000011697.5	2636	160	0	0		ENSBTAT00000011697.5	2636	154	0	0		ENSBTAT00000011697.5	2636	2595.81	0.0156209	1		ENSBTAT00000011697.5	2636	2597.09	0.0159379	1		ENSBTAT00000011697.5	2636	153	0	0		ENSBTAT00000011697.5	2636	154	0	0		ENSBTAT00000011697.5	2636	2608.78	0.0155361	1
ENSBTAT00000013179.5	5339	4192.9	27.6172	2488.13		ENSBTAT00000013179.5	5339	4347.73	27.4768	2919.08		ENSBTAT00000013179.5	5339	4179.17	29.5037	3001.83		ENSBTAT00000013179.5	5339	4333.1	37.5826	4016.11		ENSBTAT00000013179.5	5339	4247.68	32.6113	3346.6		ENSBTAT00000013179.5	5339	4199.96	35.7826	4070.94		ENSBTAT00000013179.5	5339	4241.35	30.3713	2926.45		ENSBTAT00000013179.5	5339	4162.64	29.8341	3064.09
ENSBTAT00000013177.5	2423	2396.23	19.4001	998.873		ENSBTAT00000013177.5	2423	2372.78	21.8683	1267.92		ENSBTAT00000013177.5	2423	2353.63	17.4897	1002.17		ENSBTAT00000013177.5	2423	2414.68	26.5305	1579.89		ENSBTAT00000013177.5	2423	2366.1	20.3523	1163.4		ENSBTAT00000013177.5	2423	2368.83	26.3852	1693.06		ENSBTAT00000013177.5	2423	2380.56	21.5515	1165.55		ENSBTAT00000013177.5	2423	2397.3	22.6702	1340.91
ENSBTAT00000015375.5	1355	150	0	0		ENSBTAT00000015375.5	1355	160	0	0		ENSBTAT00000015375.5	1355	154	0	0		ENSBTAT00000015375.5	1355	149	0	0		ENSBTAT00000015375.5	1355	155	0	0		ENSBTAT00000015375.5	1355	153	0	0		ENSBTAT00000015375.5	1355	154	0	0		ENSBTAT00000015375.5	1355	152	0	0
ENSBTAT00000001099.5	1875	1598.12	6.08637	209		ENSBTAT00000001099.5	1875	1614.01	7.50527	296		ENSBTAT00000001099.5	1875	1585.27	6.47765	250		ENSBTAT00000001099.5	1875	1642.84	5.18324	210		ENSBTAT00000001099.5	1875	1607.28	6.51546	253		ENSBTAT00000001099.5	1875	1607.38	4.5245	197		ENSBTAT00000001099.5	1875	1602.1	6.23682	227		ENSBTAT00000001099.5	1875	1607.51	4.21059	167
ENSBTAT00000013193.5	1050	922.886	70.3978	1396		ENSBTAT00000013193.5	1050	913.316	88.5416	1976		ENSBTAT00000013193.5	1050	911.078	86.9674	1929		ENSBTAT00000013193.5	1050	924.155	58.6192	1336		ENSBTAT00000013193.5	1050	907.716	93.526	2051		ENSBTAT00000013193.5	1050	918.984	58.8106	1464		ENSBTAT00000013193.5	1050	914.234	95.7162	1988		ENSBTAT00000013193.5	1050	924.883	67.7051	1545
ENSBTAT00000000737.4	2328	150	0	0		ENSBTAT00000000737.4	2328	160	0	0		ENSBTAT00000000737.4	2328	154	0	0		ENSBTAT00000000737.4	2328	149	0	0		ENSBTAT00000000737.4	2328	155	0	0		ENSBTAT00000000737.4	2328	2236.41	0.0165071	1		ENSBTAT00000000737.4	2328	154	0	0		ENSBTAT00000000737.4	2328	152	0	0
ENSBTAT00000018417.3	1108	915.799	0.0508185	1		ENSBTAT00000018417.3	1108	160	0	0		ENSBTAT00000018417.3	1108	926.304	0.0443431	1		ENSBTAT00000018417.3	1108	906.147	0.178994	4		ENSBTAT00000018417.3	1108	155	0	0		ENSBTAT00000018417.3	1108	153	0	0		ENSBTAT00000018417.3	1108	154	0	0		ENSBTAT00000018417.3	1108	152	0	0
ENSBTAT00000021301.5	2144	2044.48	0.0227635	1		ENSBTAT00000021301.5	2144	160	0	0		ENSBTAT00000021301.5	2144	154	0	0		ENSBTAT00000021301.5	2144	149	0	0		ENSBTAT00000021301.5	2144	155	0	0		ENSBTAT00000021301.5	2144	153	0	0		ENSBTAT00000021301.5	2144	154	0	0		ENSBTAT00000021301.5	2144	152	0	0
ENSBTAT00000003989.2	1076	918.679	95.7965	1891		ENSBTAT00000003989.2	1076	912.521	89.5605	1997		ENSBTAT00000003989.2	1076	907.222	105.04	2320		ENSBTAT00000003989.2	1076	941.691	70.8761	1646		ENSBTAT00000003989.2	1076	918.256	101.603	2254		ENSBTAT00000003989.2	1076	922.436	65.4741	1636		ENSBTAT00000003989.2	1076	916.023	92.646	1928		ENSBTAT00000003989.2	1076	927.572	69.6063	1593
ENSBTAT00000021099.5	3042	2816.66	13.9454	844		ENSBTAT00000021099.5	3042	2830.06	15.7476	1089		ENSBTAT00000021099.5	3042	2792.93	24.6781	1678		ENSBTAT00000021099.5	3042	2885.97	15.357	1093		ENSBTAT00000021099.5	3042	2831.05	23.6271	1616		ENSBTAT00000021099.5	3042	2833.12	13.1737	1011		ENSBTAT00000021099.5	3042	2821.74	20.3729	1306		ENSBTAT00000021099.5	3042	2851.82	18.0778	1272
ENSBTAT00000025112.4	2086	1870.1	4.92746	198		ENSBTAT00000025112.4	2086	1877.89	6.08016	279		ENSBTAT00000025112.4	2086	1857.69	7.42927	336		ENSBTAT00000025112.4	2086	1912.34	5.23733	247		ENSBTAT00000025112.4	2086	1879.32	5.4622	248		ENSBTAT00000025112.4	2086	1884.83	4.17187	213		ENSBTAT00000025112.4	2086	1871.23	5.95141	253		ENSBTAT00000025112.4	2086	1890.29	5.01727	234
ENSBTAT00000054796.2	2850	2733.67	21.5701	1267		ENSBTAT00000054796.2	2850	2728.67	19.9622	1331		ENSBTAT00000054796.2	2850	2688.04	14.3486	939		ENSBTAT00000054796.2	2850	2781.16	19.4058	1331		ENSBTAT00000054796.2	2850	2713.27	12.9061	846		ENSBTAT00000054796.2	2850	2727.66	19.002	1404		ENSBTAT00000054796.2	2850	2720.82	18.4268	1139		ENSBTAT00000054796.2	2850	2754.55	16.4502	1118
ENSBTAT00000061420.1	648	518.221	1.3471	15		ENSBTAT00000061420.1	648	506.298	0.727476	9		ENSBTAT00000061420.1	648	512.001	1.2836	16		ENSBTAT00000061420.1	648	516.915	1.33355	17		ENSBTAT00000061420.1	648	509.589	0.324905	4		ENSBTAT00000061420.1	648	512.313	1.72941	24		ENSBTAT00000061420.1	648	513.454	1.11447	13		ENSBTAT00000061420.1	648	516.63	1.25522	16
ENSBTAT00000018010.3	1338	1247.16	88.2163	2364		ENSBTAT00000018010.3	1338	1231.13	120.732	3632		ENSBTAT00000018010.3	1338	1222	49.512	1473		ENSBTAT00000018010.3	1338	1260.43	199.491	6201		ENSBTAT00000018010.3	1338	1229.1	56.8801	1689		ENSBTAT00000018010.3	1338	1233.4	206.342	6894		ENSBTAT00000018010.3	1338	1237	66.0442	1856		ENSBTAT00000018010.3	1338	1248.11	128.237	3949
ENSBTAT00000025113.5	1271	1106.8	5.67658	135		ENSBTAT00000025113.5	1271	1102.26	4.04692	109		ENSBTAT00000025113.5	1271	1093.89	9.19969	245		ENSBTAT00000025113.5	1271	1133.28	0.60826	17		ENSBTAT00000025113.5	1271	1107.27	5.64469	151		ENSBTAT00000025113.5	1271	1110.48	0.997312	30		ENSBTAT00000025113.5	1271	1105.35	6.76978	170		ENSBTAT00000025113.5	1271	1119.72	2.24421	62
ENSBTAT00000010856.5	1308	1206.25	81.2154	2105		ENSBTAT00000010856.5	1308	1193.35	81.7219	2383		ENSBTAT00000010856.5	1308	1196.74	50.4543	1470		ENSBTAT00000010856.5	1308	1208.79	69.975	2086		ENSBTAT00000010856.5	1308	1195.5	43.9022	1268		ENSBTAT00000010856.5	1308	1200.86	67.4476	2194		ENSBTAT00000010856.5	1308	1200.62	55.8734	1524		ENSBTAT00000010856.5	1308	1210.8	73.6429	2200
ENSBTAT00000048411.3	1882	1681.24	145.9	5270.65		ENSBTAT00000048411.3	1882	1680.81	156.443	6425.3		ENSBTAT00000048411.3	1882	1670.29	164.076	6671.99		ENSBTAT00000048411.3	1882	1702.01	326.55	13706.7		ENSBTAT00000048411.3	1882	1674.84	206.401	8351.58		ENSBTAT00000048411.3	1882	1693.7	392.758	18019.4		ENSBTAT00000048411.3	1882	1673.17	185.855	7064.63		ENSBTAT00000048411.3	1882	1692.14	287.13	11987.7
ENSBTAT00000061542.2	6637	6602.68	24.688	3502.55		ENSBTAT00000061542.2	6637	6589.03	21.1469	3404.76		ENSBTAT00000061542.2	6637	6533.32	13.8811	2207.89		ENSBTAT00000061542.2	6637	6707.57	17.455	2887.4		ENSBTAT00000061542.2	6637	6591.04	13.9777	2225.73		ENSBTAT00000061542.2	6637	6609.29	16.2155	2903.11		ENSBTAT00000061542.2	6637	6589.78	17.7104	2651.39		ENSBTAT00000061542.2	6637	6652.56	16.2498	2667.21
ENSBTAT00000065118.1	1054	856.843	5.56483	102.454		ENSBTAT00000065118.1	1054	858.037	4.25643	89.2421		ENSBTAT00000065118.1	1054	853.278	2.6528	55.1081		ENSBTAT00000065118.1	1054	879.279	1.50335	32.5992		ENSBTAT00000065118.1	1054	864.223	2.35957	49.2654		ENSBTAT00000065118.1	1054	860.065	1.79801	41.889		ENSBTAT00000065118.1	1054	862.253	2.02193	39.6073		ENSBTAT00000065118.1	1054	868.299	2.55752	54.791
ENSBTAT00000048410.3	1656	1484.1	0.149307	4.76126		ENSBTAT00000048410.3	1656	1482.33	0.164945	5.97452		ENSBTAT00000048410.3	1656	1469.9	1.13887	40.755		ENSBTAT00000048410.3	1656	1508.2	0.338723	12.5987		ENSBTAT00000048410.3	1656	1480.46	1.07091	38.303		ENSBTAT00000048410.3	1656	1488.8	0.575049	23.1911		ENSBTAT00000048410.3	1656	1479.59	10.2925	345.969		ENSBTAT00000048410.3	1656	1495.56	15.7086	579.645
ENSBTAT00000048408.3	724	583.164	13.7732	172.585		ENSBTAT00000048408.3	724	574.369	10.2405	143.724		ENSBTAT00000048408.3	724	573.993	26.2091	366.251		ENSBTAT00000048408.3	724	589.243	54.8925	797.681		ENSBTAT00000048408.3	724	575.232	34.9079	485.121		ENSBTAT00000048408.3	724	580.786	63.8453	1004.44		ENSBTAT00000048408.3	724	577.542	13.2917	174.397		ENSBTAT00000048408.3	724	584.784	21.8101	314.683
ENSBTAT00000049563.3	1281	1156.76	0	0		ENSBTAT00000049563.3	1281	1146.16	0.535585	15		ENSBTAT00000049563.3	1281	1140.52	0	0		ENSBTAT00000049563.3	1281	1172.19	0.242146	7		ENSBTAT00000049563.3	1281	1147.64	0.360671	10		ENSBTAT00000049563.3	1281	1152.07	0.26186	8.17196		ENSBTAT00000049563.3	1281	1151.19	0.200921	5.25466		ENSBTAT00000049563.3	1281	1162.73	0.244006	7
ENSBTAT00000008688.5	1239	1097.15	0.933204	22		ENSBTAT00000008688.5	1239	1088.49	0	0		ENSBTAT00000008688.5	1239	1080.5	0.266105	7		ENSBTAT00000008688.5	1239	1120.69	0	0		ENSBTAT00000008688.5	1239	1091.85	0	0		ENSBTAT00000008688.5	1239	1097.15	0	0		ENSBTAT00000008688.5	1239	1092.36	0	0		ENSBTAT00000008688.5	1239	1105.99	0	0
ENSBTAT00000031388.4	1902	1786.41	0.182364	7		ENSBTAT00000031388.4	1902	1777.97	0.0690523	3		ENSBTAT00000031388.4	1902	154	0	0		ENSBTAT00000031388.4	1902	1768.76	0.022925	1		ENSBTAT00000031388.4	1902	1775.16	0.116587	5		ENSBTAT00000031388.4	1902	153	0	0		ENSBTAT00000031388.4	1902	1781.47	0.17296	7		ENSBTAT00000031388.4	1902	1791.12	0.0678856	3
ENSBTAT00000008737.5	579	150	0	0		ENSBTAT00000008737.5	579	159	0	0		ENSBTAT00000008737.5	579	154	0	0		ENSBTAT00000008737.5	579	430.414	0	0		ENSBTAT00000008737.5	579	154	0	0		ENSBTAT00000008737.5	579	153	0	0		ENSBTAT00000008737.5	579	153	0	0		ENSBTAT00000008737.5	579	151	0	0
ENSBTAT00000018041.4	939	150	0	0		ENSBTAT00000018041.4	939	160	0	0		ENSBTAT00000018041.4	939	154	0	0		ENSBTAT00000018041.4	939	149	0	0		ENSBTAT00000018041.4	939	155	0	0		ENSBTAT00000018041.4	939	153	0	0		ENSBTAT00000018041.4	939	153	0	0		ENSBTAT00000018041.4	939	151	0	0
ENSBTAT00000048461.3	1920	1802.58	0.0774549	3		ENSBTAT00000048461.3	1920	1792.59	0.136978	6		ENSBTAT00000048461.3	1920	1808.31	0.0454294	2		ENSBTAT00000048461.3	1920	1783.41	0.0682102	3		ENSBTAT00000048461.3	1920	1789.83	0.0462525	2		ENSBTAT00000048461.3	1920	1804.99	0.0204526	1		ENSBTAT00000048461.3	1920	1796.56	0.098004	4		ENSBTAT00000048461.3	1920	1806.94	0.112152	5
ENSBTAT00000005684.5	3665	3635.04	184.338	14398		ENSBTAT00000005684.5	3665	3617.66	152.875	13514		ENSBTAT00000005684.5	3665	3583.99	32.4569	2832		ENSBTAT00000005684.5	3665	3659.93	133.138	12017		ENSBTAT00000005684.5	3665	3599.58	39.764	3458		ENSBTAT00000005684.5	3665	3607.58	125.529	12267		ENSBTAT00000005684.5	3665	3616.92	63.9407	5254		ENSBTAT00000005684.5	3665	3644.67	121.891	10961
ENSBTAT00000049743.2	4573	4061.81	33.2506	2902		ENSBTAT00000049743.2	4573	4125.99	33.664	3394		ENSBTAT00000049743.2	4573	4058.92	22.142	2188		ENSBTAT00000049743.2	4573	4198.81	24.4907	2536		ENSBTAT00000049743.2	4573	4131.46	23.3337	2329		ENSBTAT00000049743.2	4573	4116.99	24.3093	2711		ENSBTAT00000049743.2	4573	4099.37	25.9636	2418		ENSBTAT00000049743.2	4573	4127.08	28.6859	2921
ENSBTAT00000019570.3	729	150	0	0		ENSBTAT00000019570.3	729	159	0	0		ENSBTAT00000019570.3	729	154	0	0		ENSBTAT00000019570.3	729	148	0	0		ENSBTAT00000019570.3	729	155	0	0		ENSBTAT00000019570.3	729	153	0	0		ENSBTAT00000019570.3	729	153	0	0		ENSBTAT00000019570.3	729	151	0	0
ENSBTAT00000035192.4	4500	4093.95	4.52442	398		ENSBTAT00000035192.4	4500	4100.35	1.35738	136		ENSBTAT00000035192.4	4500	4148.05	3.90151	394		ENSBTAT00000035192.4	4500	4032.24	10.5388	1048		ENSBTAT00000035192.4	4500	4076.68	3.58414	353		ENSBTAT00000035192.4	4500	4150.8	10.7882	1213		ENSBTAT00000035192.4	4500	4076.9	3.01231	279		ENSBTAT00000035192.4	4500	4099.11	2.21482	224
ENSBTAT00000065767.1	462	232.781	0	0		ENSBTAT00000065767.1	462	229.64	0	0		ENSBTAT00000065767.1	462	237.803	0	0		ENSBTAT00000065767.1	462	225.261	0	0		ENSBTAT00000065767.1	462	228.125	0	0		ENSBTAT00000065767.1	462	238.931	0	0		ENSBTAT00000065767.1	462	228.122	0	0		ENSBTAT00000065767.1	462	231.669	0	0
ENSBTAT00000017580.2	1346	1141.25	93.6297	2296		ENSBTAT00000017580.2	1346	1146.07	33.8872	949		ENSBTAT00000017580.2	1346	1144.81	77.2124	2152		ENSBTAT00000017580.2	1346	1143.49	13.2622	374		ENSBTAT00000017580.2	1346	1142.29	73.6679	2033		ENSBTAT00000017580.2	1346	1142.34	15.4819	479.065		ENSBTAT00000017580.2	1346	1143.96	56.2939	1463		ENSBTAT00000017580.2	1346	1138.53	19.0454	535
ENSBTAT00000037458.3	4463	4447.5	2.59512	248		ENSBTAT00000037458.3	4463	4428.93	0.859342	93		ENSBTAT00000037458.3	4463	4408.53	1.57461	169		ENSBTAT00000037458.3	4463	4488.21	1.07511	119		ENSBTAT00000037458.3	4463	4431.98	1.08337	116		ENSBTAT00000037458.3	4463	4432.28	0.874549	105		ENSBTAT00000037458.3	4463	4441.78	2.68558	271		ENSBTAT00000037458.3	4463	4468.44	1.29706	143
ENSBTAT00000007406.5	4282	4121	0.135519	12		ENSBTAT00000007406.5	4282	4118.98	0.149033	15		ENSBTAT00000007406.5	4282	4089.06	0.0200903	2		ENSBTAT00000007406.5	4282	4157.9	0.00975225	1		ENSBTAT00000007406.5	4282	4098.42	0.0302985	3		ENSBTAT00000007406.5	4282	153	0	0		ENSBTAT00000007406.5	4282	4103.1	0.0750951	7		ENSBTAT00000007406.5	4282	4142.63	0.0293511	3
ENSBTAT00000017582.3	4648	4081.46	18.1759	1594		ENSBTAT00000017582.3	4648	4160.43	11.617	1181		ENSBTAT00000017582.3	4648	4068.3	18.1331	1796		ENSBTAT00000017582.3	4648	4206.36	9.89052	1026		ENSBTAT00000017582.3	4648	4134.01	20.9463	2092		ENSBTAT00000017582.3	4648	4112.09	11.0065	1226		ENSBTAT00000017582.3	4648	4117.13	18.2501	1707		ENSBTAT00000017582.3	4648	4117.34	10.6018	1077
ENSBTAT00000061394.2	2683	2592.9	6.47004	360.471		ENSBTAT00000061394.2	2683	2581.62	9.29883	586.595		ENSBTAT00000061394.2	2683	2558.47	8.51926	530.642		ENSBTAT00000061394.2	2683	2630.26	5.16121	334.789		ENSBTAT00000061394.2	2683	2579.5	7.63874	476.036		ENSBTAT00000061394.2	2683	2585.55	4.66722	326.88		ENSBTAT00000061394.2	2683	2583.94	5.47167	321.201		ENSBTAT00000061394.2	2683	2608.2	5.66953	364.844
ENSBTAT00000006705.3	1478	1354.84	0.361691	10.5294		ENSBTAT00000006705.3	1478	1345.5	0.438137	14.405		ENSBTAT00000006705.3	1478	1338.02	0.65565	21.3578		ENSBTAT00000006705.3	1478	1376.69	0.124036	4.21122		ENSBTAT00000006705.3	1478	1348.99	0.459146	14.9639		ENSBTAT00000006705.3	1478	1352.59	0.194326	7.11992		ENSBTAT00000006705.3	1478	1350.65	0.840793	25.7992		ENSBTAT00000006705.3	1478	1363.88	0.182946	6.1563
ENSBTAT00000036838.3	4050	3610.98	25.1451	1951		ENSBTAT00000036838.3	4050	3666.33	21.0073	1882		ENSBTAT00000036838.3	4050	3591.4	7.82297	684		ENSBTAT00000036838.3	4050	3716.14	23.5798	2161		ENSBTAT00000036838.3	4050	3647.17	7.16128	631		ENSBTAT00000036838.3	4050	3635	20.7891	2047		ENSBTAT00000036838.3	4050	3633.65	10.212	843		ENSBTAT00000036838.3	4050	3642.88	21.1058	1897
ENSBTAT00000024557.3	1832	1467.68	33.7707	1065		ENSBTAT00000024557.3	1832	1492.48	31.8625	1162		ENSBTAT00000024557.3	1832	1458.16	21.6622	769		ENSBTAT00000024557.3	1832	1495.33	20.6089	760		ENSBTAT00000024557.3	1832	1464.81	19.2435	681		ENSBTAT00000024557.3	1832	1476.84	18.9478	758		ENSBTAT00000024557.3	1832	1464.29	23.3872	778		ENSBTAT00000024557.3	1832	1457.4	20.8853	751
ENSBTAT00000024559.5	820	676.539	1.37581	20		ENSBTAT00000024559.5	820	668.788	2.93721	48		ENSBTAT00000024559.5	820	670.551	11.3324	185		ENSBTAT00000024559.5	820	684.108	12.5065	211		ENSBTAT00000024559.5	820	672.667	7.87638	128		ENSBTAT00000024559.5	820	676.668	10.4748	192		ENSBTAT00000024559.5	820	673.317	8.17178	125		ENSBTAT00000024559.5	820	681.651	8.38372	141
ENSBTAT00000024562.4	1553	1391.97	20.3281	608		ENSBTAT00000024562.4	1553	1388.05	26.2402	890		ENSBTAT00000024562.4	1553	1373.36	20.2481	677		ENSBTAT00000024562.4	1553	1425.37	22.7869	801		ENSBTAT00000024562.4	1553	1390.84	20.6241	693		ENSBTAT00000024562.4	1553	1396.2	20.3066	768		ENSBTAT00000024562.4	1553	1388.15	23.7821	750		ENSBTAT00000024562.4	1553	1405.52	22.0888	766
ENSBTAT00000036839.2	859	691.082	506.214	7516.94		ENSBTAT00000036839.2	859	688.268	366.567	6164.95		ENSBTAT00000036839.2	859	682.22	396.403	6583.88		ENSBTAT00000036839.2	859	705.25	313.581	5454		ENSBTAT00000036839.2	859	688.786	423.364	7045		ENSBTAT00000036839.2	859	689.173	315.614	5892		ENSBTAT00000036839.2	859	689.967	451.677	7079.94		ENSBTAT00000036839.2	859	695.173	327.427	5616
ENSBTAT00000004379.2	732	150	0	0		ENSBTAT00000004379.2	732	159	0	0		ENSBTAT00000004379.2	732	154	0	0		ENSBTAT00000004379.2	732	148	0	0		ENSBTAT00000004379.2	732	155	0	0		ENSBTAT00000004379.2	732	153	0	0		ENSBTAT00000004379.2	732	153	0	0		ENSBTAT00000004379.2	732	151	0	0
ENSBTAT00000036824.1	1699	150	0	0		ENSBTAT00000036824.1	1699	160	0	0		ENSBTAT00000036824.1	1699	154	0	0		ENSBTAT00000036824.1	1699	149	0	0		ENSBTAT00000036824.1	1699	155	0	0		ENSBTAT00000036824.1	1699	153	0	0		ENSBTAT00000036824.1	1699	154	0	0		ENSBTAT00000036824.1	1699	152	0	0
ENSBTAT00000011197.2	1207	150	0	0		ENSBTAT00000011197.2	1207	160	0	0		ENSBTAT00000011197.2	1207	154	0	0		ENSBTAT00000011197.2	1207	149	0	0		ENSBTAT00000011197.2	1207	155	0	0		ENSBTAT00000011197.2	1207	153	0	0		ENSBTAT00000011197.2	1207	154	0	0		ENSBTAT00000011197.2	1207	152	0	0
ENSBTAT00000048771.1	1501	1316.3	1.23747	35		ENSBTAT00000048771.1	1501	1315.69	0.777622	25		ENSBTAT00000048771.1	1501	1304.79	2.01474	64		ENSBTAT00000048771.1	1501	1352.28	0.689667	23		ENSBTAT00000048771.1	1501	1322.45	1.00158	32		ENSBTAT00000048771.1	1501	1326.13	0.417567	15		ENSBTAT00000048771.1	1501	1318.02	1.10209	33		ENSBTAT00000048771.1	1501	1335.59	0.697965	23
ENSBTAT00000023336.5	2922	2682.17	42.3879	2442.91		ENSBTAT00000023336.5	2922	2696.5	28.2341	1860.34		ENSBTAT00000023336.5	2922	2663	64.1547	4159.3		ENSBTAT00000023336.5	2922	2748.9	22.742	1541.73		ENSBTAT00000023336.5	2922	2700.68	78.8407	5144.07		ENSBTAT00000023336.5	2922	2696.69	28.5867	2088.2		ENSBTAT00000023336.5	2922	2690.53	62.2503	3804.98		ENSBTAT00000023336.5	2922	2716.88	21.2711	1425.87
ENSBTAT00000023322.5	2880	2194.84	14.0215	661.262		ENSBTAT00000023322.5	2880	2277.22	15.0587	837.932		ENSBTAT00000023322.5	2880	2196.19	18.0354	964.308		ENSBTAT00000023322.5	2880	2283.18	13.4783	758.92		ENSBTAT00000023322.5	2880	2239.47	18.5573	1004.02		ENSBTAT00000023322.5	2880	2212.45	10.632	637.185		ENSBTAT00000023322.5	2880	2228.1	16.1175	815.84		ENSBTAT00000023322.5	2880	2197.56	13.0253	706.235
ENSBTAT00000022809.4	2508	150	0	0		ENSBTAT00000022809.4	2508	160	0	0		ENSBTAT00000022809.4	2508	154	0	0		ENSBTAT00000022809.4	2508	2100.59	0.0386071	2		ENSBTAT00000022809.4	2508	155	0	0		ENSBTAT00000022809.4	2508	153	0	0		ENSBTAT00000022809.4	2508	2054.35	0.0214265	1		ENSBTAT00000022809.4	2508	152	0	0
ENSBTAT00000017858.4	2644	150	0	0		ENSBTAT00000017858.4	2644	160	0	0		ENSBTAT00000017858.4	2644	154	0	0		ENSBTAT00000017858.4	2644	149	0	0		ENSBTAT00000017858.4	2644	155	0	0		ENSBTAT00000017858.4	2644	153	0	0		ENSBTAT00000017858.4	2644	154	0	0		ENSBTAT00000017858.4	2644	152	0	0
ENSBTAT00000012786.4	2625	2600.66	0.0178989	1.0002		ENSBTAT00000012786.4	2625	2580.76	0.0158614	1.00025		ENSBTAT00000012786.4	2625	2581.12	0.0159137	1		ENSBTAT00000012786.4	2625	2588.6	0.0156644	1		ENSBTAT00000012786.4	2625	155	0	0		ENSBTAT00000012786.4	2625	153	0	0		ENSBTAT00000012786.4	2625	2588.23	0.221089	13		ENSBTAT00000012786.4	2625	152	0	0
ENSBTAT00000004397.3	2660	150	0	0		ENSBTAT00000004397.3	2660	160	0	0		ENSBTAT00000004397.3	2660	154	0	0		ENSBTAT00000004397.3	2660	149	0	0		ENSBTAT00000004397.3	2660	155	0	0		ENSBTAT00000004397.3	2660	153	0	0		ENSBTAT00000004397.3	2660	154	0	0		ENSBTAT00000004397.3	2660	152	0	0
ENSBTAT00000022835.2	1504	150	0	0		ENSBTAT00000022835.2	1504	160	0	0		ENSBTAT00000022835.2	1504	154	0	0		ENSBTAT00000022835.2	1504	149	0	0		ENSBTAT00000022835.2	1504	155	0	0		ENSBTAT00000022835.2	1504	153	0	0		ENSBTAT00000022835.2	1504	154	0	0		ENSBTAT00000022835.2	1504	152	0	0
ENSBTAT00000000842.6	1277	1057.35	82.2644	1869		ENSBTAT00000000842.6	1277	1061.83	108.841	2824		ENSBTAT00000000842.6	1277	1043.11	41.4648	1053		ENSBTAT00000000842.6	1277	1069.61	96.7459	2552		ENSBTAT00000000842.6	1277	1046.57	41.0531	1038		ENSBTAT00000000842.6	1277	1054.44	76.4281	2183		ENSBTAT00000000842.6	1277	1050.43	52.5063	1253		ENSBTAT00000000842.6	1277	1055.11	129.875	3381
ENSBTAT00000021917.5	2412	2209.06	0	0		ENSBTAT00000021917.5	2412	160	0	0		ENSBTAT00000021917.5	2412	154	0	0		ENSBTAT00000021917.5	2412	149	0	0		ENSBTAT00000021917.5	2412	155	0	0		ENSBTAT00000021917.5	2412	153	0	0		ENSBTAT00000021917.5	2412	2214.88	0.0198736	1		ENSBTAT00000021917.5	2412	152	0	0
ENSBTAT00000020621.4	969	150	0	0		ENSBTAT00000020621.4	969	160	0	0		ENSBTAT00000020621.4	969	154	0	0		ENSBTAT00000020621.4	969	149	0	0		ENSBTAT00000020621.4	969	155	0	0		ENSBTAT00000020621.4	969	153	0	0		ENSBTAT00000020621.4	969	153	0	0		ENSBTAT00000020621.4	969	151	0	0
ENSBTAT00000016262.5	3832	3817.88	5.59516	459		ENSBTAT00000016262.5	3832	3798.75	2.01457	187		ENSBTAT00000016262.5	3832	3756.51	6.11234	559		ENSBTAT00000016262.5	3832	3840.91	1.29852	123		ENSBTAT00000016262.5	3832	3766.25	7.53931	686		ENSBTAT00000016262.5	3832	3792.7	1.35297	139		ENSBTAT00000016262.5	3832	3789.62	8.4327	726		ENSBTAT00000016262.5	3832	3826.95	1.3768	130
ENSBTAT00000063841.1	375	148	0	0		ENSBTAT00000063841.1	375	157	0	0		ENSBTAT00000063841.1	375	152	0	0		ENSBTAT00000063841.1	375	147	0	0		ENSBTAT00000063841.1	375	152	0	0		ENSBTAT00000063841.1	375	151	0	0		ENSBTAT00000063841.1	375	151	0	0		ENSBTAT00000063841.1	375	150	0	0
ENSBTAT00000003726.3	1715	1589.2	49.7257	1698		ENSBTAT00000003726.3	1715	1580.9	44.6547	1725		ENSBTAT00000003726.3	1715	1570.03	35.1617	1344		ENSBTAT00000003726.3	1715	1606.05	32.9985	1307		ENSBTAT00000003726.3	1715	1578.59	33.2218	1267		ENSBTAT00000003726.3	1715	1582.91	30.1553	1293		ENSBTAT00000003726.3	1715	1583.05	46.2684	1664		ENSBTAT00000003726.3	1715	1596.43	36.4826	1437
ENSBTAT00000009678.5	3807	3340.62	30.3705	2180		ENSBTAT00000009678.5	3807	3384.21	25.7575	2130		ENSBTAT00000009678.5	3807	3326.84	20.6435	1672		ENSBTAT00000009678.5	3807	3404.87	18.3876	1544		ENSBTAT00000009678.5	3807	3355.75	18.7117	1517		ENSBTAT00000009678.5	3807	3348.18	12.6798	1150		ENSBTAT00000009678.5	3807	3355.2	19.3377	1474		ENSBTAT00000009678.5	3807	3353.33	24.1007	1994
ENSBTAT00000002052.4	6717	6635.44	11.194	1596		ENSBTAT00000002052.4	6717	6630.52	11.2641	1825		ENSBTAT00000002052.4	6717	6675.27	12.5221	2035		ENSBTAT00000002052.4	6717	6542.25	6.63186	1070		ENSBTAT00000002052.4	6717	6592.12	13.2173	2105		ENSBTAT00000002052.4	6717	6660.97	6.08537	1098		ENSBTAT00000002052.4	6717	6615.43	11.5044	1729		ENSBTAT00000002052.4	6717	6654.06	8.07066	1325
ENSBTAT00000054109.2	1146	974.364	0.047764	1		ENSBTAT00000054109.2	1146	160	0	0		ENSBTAT00000054109.2	1146	154	0	0		ENSBTAT00000054109.2	1146	149	0	0		ENSBTAT00000054109.2	1146	155	0	0		ENSBTAT00000054109.2	1146	153	0	0		ENSBTAT00000054109.2	1146	154	0	0		ENSBTAT00000054109.2	1146	152	0	0
ENSBTAT00000003689.5	4795	4787.52	0.369398	38		ENSBTAT00000003689.5	4795	4767.95	0.274663	32		ENSBTAT00000003689.5	4795	4810.49	0.563553	66		ENSBTAT00000003689.5	4795	4744	0.0683791	8		ENSBTAT00000003689.5	4795	4772.83	0.537691	62		ENSBTAT00000003689.5	4795	4790.6	0.100179	13		ENSBTAT00000003689.5	4795	4786.06	0.993281	108		ENSBTAT00000003689.5	4795	4806.98	0.101179	12
ENSBTAT00000011445.4	3025	2791.88	18.8367	1130		ENSBTAT00000011445.4	3025	2805.74	15.0089	1029		ENSBTAT00000011445.4	3025	2764.86	8.54231	575		ENSBTAT00000011445.4	3025	2859.49	6.523	460		ENSBTAT00000011445.4	3025	2801.45	6.44198	436		ENSBTAT00000011445.4	3025	2802.71	8.21919	624		ENSBTAT00000011445.4	3025	2795.31	12.0307	764		ENSBTAT00000011445.4	3025	2816.83	2.83456	197
ENSBTAT00000004650.5	2620	2215.52	0.819239	39		ENSBTAT00000004650.5	2620	2205.7	0.296862	16		ENSBTAT00000004650.5	2620	2212.96	0.686766	37		ENSBTAT00000004650.5	2620	2213.5	0.6778	37		ENSBTAT00000004650.5	2620	2189.68	0.415871	22		ENSBTAT00000004650.5	2620	2240.07	1.10417	67		ENSBTAT00000004650.5	2620	2189.51	0.482492	24		ENSBTAT00000004650.5	2620	2213.43	0.128177	7
ENSBTAT00000007923.5	1449	150	0	0		ENSBTAT00000007923.5	1449	160	0	0		ENSBTAT00000007923.5	1449	154	0	0		ENSBTAT00000007923.5	1449	149	0	0		ENSBTAT00000007923.5	1449	155	0	0		ENSBTAT00000007923.5	1449	153	0	0		ENSBTAT00000007923.5	1449	154	0	0		ENSBTAT00000007923.5	1449	152	0	0
ENSBTAT00000015230.3	2857	150	0	0		ENSBTAT00000015230.3	2857	160	0	0		ENSBTAT00000015230.3	2857	2822.71	0.0145517	1		ENSBTAT00000015230.3	2857	149	0	0		ENSBTAT00000015230.3	2857	2798.43	0.0443734	3		ENSBTAT00000015230.3	2857	153	0	0		ENSBTAT00000015230.3	2857	2808.41	0.031347	2		ENSBTAT00000015230.3	2857	152	0	0
ENSBTAT00000015235.3	1826	1705.25	7.69633	282		ENSBTAT00000015235.3	1826	1695.68	4.53728	188		ENSBTAT00000015235.3	1826	1719.63	7.61968	319		ENSBTAT00000015235.3	1826	1675.61	1.25837	52		ENSBTAT00000015235.3	1826	1694.44	5.91162	242		ENSBTAT00000015235.3	1826	1709.92	4.05886	188		ENSBTAT00000015235.3	1826	1700.83	14.2858	552		ENSBTAT00000015235.3	1826	1710.38	2.58294	109
ENSBTAT00000061611.2	14880	15234.3	0	0		ENSBTAT00000061611.2	14880	15183.8	0	0		ENSBTAT00000061611.2	14880	154	0	0		ENSBTAT00000061611.2	14880	15418.5	0	0		ENSBTAT00000061611.2	14880	155	0	0		ENSBTAT00000061611.2	14880	15165.4	0	0		ENSBTAT00000061611.2	14880	154	0	0		ENSBTAT00000061611.2	14880	152	0	0
ENSBTAT00000020240.5	14613	14948.2	0.015567	5		ENSBTAT00000020240.5	14613	14900.1	0.00823973	3		ENSBTAT00000020240.5	14613	154	0	0		ENSBTAT00000020240.5	14613	15131.6	0.00535949	2		ENSBTAT00000020240.5	14613	155	0	0		ENSBTAT00000020240.5	14613	14883.8	0.014882	6		ENSBTAT00000020240.5	14613	154	0	0		ENSBTAT00000020240.5	14613	152	0	0
ENSBTAT00000024253.3	1750	1668.85	145.682	5224		ENSBTAT00000024253.3	1750	1650.65	44.0816	1778		ENSBTAT00000024253.3	1750	1669.01	271.478	11031		ENSBTAT00000024253.3	1750	1657.87	56.1566	2296		ENSBTAT00000024253.3	1750	1660.11	327.797	13147		ENSBTAT00000024253.3	1750	1661.2	195.828	8812		ENSBTAT00000024253.3	1750	1666.79	614.95	23286		ENSBTAT00000024253.3	1750	1670.51	100.009	4122
ENSBTAT00000020860.5	887	704.849	26.2265	397.204		ENSBTAT00000020860.5	887	702.939	40.485	695.394		ENSBTAT00000020860.5	887	705.668	19.0315	326.958		ENSBTAT00000020860.5	887	704.149	73.2648	1272.28		ENSBTAT00000020860.5	887	702.566	16.0227	271.961		ENSBTAT00000020860.5	887	704.191	72.4792	1382.55		ENSBTAT00000020860.5	887	704.576	17.3751	278.118		ENSBTAT00000020860.5	887	704.398	55.8128	970
ENSBTAT00000010491.5	2838	2696.84	51.3225	2974		ENSBTAT00000010491.5	2838	2693.62	38.3169	2522		ENSBTAT00000010491.5	2838	2658.9	45.2013	2926		ENSBTAT00000010491.5	2838	2753.53	31.0868	2111		ENSBTAT00000010491.5	2838	2689.11	45.6848	2968		ENSBTAT00000010491.5	2838	2700.46	29.8564	2184		ENSBTAT00000010491.5	2838	2689.14	53.6892	3280		ENSBTAT00000010491.5	2838	2721.56	34.5055	2317
ENSBTAT00000056352.2	2655	2650.26	0.241822	13.7709		ENSBTAT00000056352.2	2655	2621.15	0.0577392	3.69812		ENSBTAT00000056352.2	2655	2635.25	0.310624	19.9286		ENSBTAT00000056352.2	2655	2649.71	4.09593e-06	0.000267653		ENSBTAT00000056352.2	2655	2636.28	0	0		ENSBTAT00000056352.2	2655	2627.68	0	0		ENSBTAT00000056352.2	2655	2647.28	0	0		ENSBTAT00000056352.2	2655	2651.72	0.259772	16.9957
ENSBTAT00000019854.5	2656	2650.98	0.162023	9.22913		ENSBTAT00000019854.5	2656	2622.22	0.035925	2.30188		ENSBTAT00000019854.5	2656	2636.02	0.219265	14.0714		ENSBTAT00000019854.5	2656	2649.95	1.45366	94.9997		ENSBTAT00000019854.5	2656	2636.67	0.596547	38		ENSBTAT00000019854.5	2656	2628.53	1.54491	110		ENSBTAT00000019854.5	2656	2647.77	0.299239	18		ENSBTAT00000019854.5	2656	2652.58	0.504291	33.0043
ENSBTAT00000023709.5	3725	150	0	0		ENSBTAT00000023709.5	3725	160	0	0		ENSBTAT00000023709.5	3725	154	0	0		ENSBTAT00000023709.5	3725	149	0	0		ENSBTAT00000023709.5	3725	155	0	0		ENSBTAT00000023709.5	3725	153	0	0		ENSBTAT00000023709.5	3725	154	0	0		ENSBTAT00000023709.5	3725	152	0	0
ENSBTAT00000012030.5	1534	150	0	0		ENSBTAT00000012030.5	1534	160	0	0		ENSBTAT00000012030.5	1534	1407.6	0.145905	5		ENSBTAT00000012030.5	1534	149	0	0		ENSBTAT00000012030.5	1534	1400.81	0.147743	5		ENSBTAT00000012030.5	1534	1409.92	0.0785504	3		ENSBTAT00000012030.5	1534	1406.1	0.187828	6		ENSBTAT00000012030.5	1534	1415.63	0.143153	5
ENSBTAT00000018286.5	1680	150	0	0		ENSBTAT00000018286.5	1680	160	0	0		ENSBTAT00000018286.5	1680	154	0	0		ENSBTAT00000018286.5	1680	149	0	0		ENSBTAT00000018286.5	1680	155	0	0		ENSBTAT00000018286.5	1680	153	0	0		ENSBTAT00000018286.5	1680	154	0	0		ENSBTAT00000018286.5	1680	152	0	0
ENSBTAT00000018688.5	3300	3330.98	18.1632	1300		ENSBTAT00000018688.5	3300	3297.99	25.0039	2015		ENSBTAT00000018688.5	3300	3326.88	17.9641	1455		ENSBTAT00000018688.5	3300	3321.97	47.8363	3919		ENSBTAT00000018688.5	3300	3322.09	16.97	1362		ENSBTAT00000018688.5	3300	3310.1	46.9977	4214		ENSBTAT00000018688.5	3300	3333.03	20.4568	1549		ENSBTAT00000018688.5	3300	3337.52	50.6641	4172
ENSBTAT00000027448.2	2229	150	0	0		ENSBTAT00000027448.2	2229	160	0	0		ENSBTAT00000027448.2	2229	1799.86	0.479247	21		ENSBTAT00000027448.2	2229	149	0	0		ENSBTAT00000027448.2	2229	1737.04	0.762529	32		ENSBTAT00000027448.2	2229	1806.23	0.0613154	3		ENSBTAT00000027448.2	2229	1732.15	0.304946	12		ENSBTAT00000027448.2	2229	1748.21	0.023184	1
ENSBTAT00000019535.3	1975	1823.36	18.8368	738		ENSBTAT00000019535.3	1975	1822.52	16.0328	714		ENSBTAT00000019535.3	1975	1803.16	9.59018	421		ENSBTAT00000019535.3	1975	1852.07	8.867	405		ENSBTAT00000019535.3	1975	1818.19	8.9013	391		ENSBTAT00000019535.3	1975	1819.75	8.0335	396		ENSBTAT00000019535.3	1975	1821.31	12.5432	519		ENSBTAT00000019535.3	1975	1836.82	11.6726	529
ENSBTAT00000002549.4	2179	2109.95	27.9464	1267		ENSBTAT00000002549.4	2179	2091.75	19.7016	1007		ENSBTAT00000002549.4	2179	2098.96	16.7317	855		ENSBTAT00000002549.4	2179	2121.63	15.9204	833		ENSBTAT00000002549.4	2179	2105.45	14.4301	734		ENSBTAT00000002549.4	2179	2099.92	13.2905	756		ENSBTAT00000002549.4	2179	2109.72	15.8776	761		ENSBTAT00000002549.4	2179	2117.81	15.1571	792
ENSBTAT00000002548.5	7449	7645.64	0.109567	18		ENSBTAT00000002548.5	7449	7602.19	0.123814	23		ENSBTAT00000002548.5	7449	7565.81	0.0542906	10		ENSBTAT00000002548.5	7449	7669.45	0.0634447	12		ENSBTAT00000002548.5	7449	7585.08	0.0381992	7		ENSBTAT00000002548.5	7449	7587.3	0.082715	17		ENSBTAT00000002548.5	7449	7618.9	0.144435	25		ENSBTAT00000002548.5	7449	7659.71	0.0899531	17
ENSBTAT00000016385.4	2066	1999.93	0.954093	41		ENSBTAT00000016385.4	2066	1980.09	1.52942	74		ENSBTAT00000016385.4	2066	1995.91	0.761448	37		ENSBTAT00000016385.4	2066	2004.13	0.667679	33		ENSBTAT00000016385.4	2066	1997.07	0.373075	18		ENSBTAT00000016385.4	2066	1993.18	0.833466	45		ENSBTAT00000016385.4	2066	2000.71	1.60607	73		ENSBTAT00000016385.4	2066	2007.13	2.38279	118
ENSBTAT00000002785.5	4221	3697.37	67.8286	5388.7		ENSBTAT00000002785.5	4221	3742.65	45.0677	4121.58		ENSBTAT00000002785.5	4221	3689.56	104.682	9403.01		ENSBTAT00000002785.5	4221	3775.15	182.892	17027.5		ENSBTAT00000002785.5	4221	3717.78	120.842	10853.9		ENSBTAT00000002785.5	4221	3740.38	217.499	22037		ENSBTAT00000002785.5	4221	3703.3	136.251	11463.1		ENSBTAT00000002785.5	4221	3728.37	57.0743	5250.24
ENSBTAT00000023068.5	2726	2675.06	62.8574	3613		ENSBTAT00000023068.5	2726	2658.04	65.6351	4263		ENSBTAT00000023068.5	2726	2621.44	67.0787	4281		ENSBTAT00000023068.5	2726	2710.26	54.2943	3629		ENSBTAT00000023068.5	2726	2640.81	62.0689	3960		ENSBTAT00000023068.5	2726	2655.24	49.9408	3592		ENSBTAT00000023068.5	2726	2655	71.0747	4287		ENSBTAT00000023068.5	2726	2683.61	58.2369	3856
ENSBTAT00000012503.5	2248	150	0	0		ENSBTAT00000012503.5	2248	2149.89	0.0190356	1		ENSBTAT00000012503.5	2248	2121.85	0.0193582	1		ENSBTAT00000012503.5	2248	2192.16	0.110983	6		ENSBTAT00000012503.5	2248	155	0	0		ENSBTAT00000012503.5	2248	2146.3	0.309603	18		ENSBTAT00000012503.5	2248	2149.03	0.0819302	4		ENSBTAT00000012503.5	2248	2170.88	0.09335	5
ENSBTAT00000015745.4	2856	150	0	0		ENSBTAT00000015745.4	2856	160	0	0		ENSBTAT00000015745.4	2856	154	0	0		ENSBTAT00000015745.4	2856	149	0	0		ENSBTAT00000015745.4	2856	155	0	0		ENSBTAT00000015745.4	2856	153	0	0		ENSBTAT00000015745.4	2856	154	0	0		ENSBTAT00000015745.4	2856	152	0	0
ENSBTAT00000004648.3	2874	2764.38	1.84373	109.515		ENSBTAT00000004648.3	2874	2758.06	0.863892	58.2212		ENSBTAT00000004648.3	2874	2723.52	1.16943	77.54		ENSBTAT00000004648.3	2874	2808.8	6.44284	446.292		ENSBTAT00000004648.3	2874	2747.92	0.886604	58.8595		ENSBTAT00000004648.3	2874	2756.91	8.00221	597.6		ENSBTAT00000004648.3	2874	2754.39	2.52331	157.895		ENSBTAT00000004648.3	2874	2783.35	0.671478	46.1127
ENSBTAT00000040346.4	1332	1259.05	0.672885	18.2038		ENSBTAT00000040346.4	1332	1241.15	0.283001	8.58282		ENSBTAT00000040346.4	1332	1224.41	1.18459	35.3112		ENSBTAT00000040346.4	1332	1266.58	0.645965	20.1773		ENSBTAT00000040346.4	1332	1229.8	1.1275	33.4989		ENSBTAT00000040346.4	1332	1235.28	0.706395	23.637		ENSBTAT00000040346.4	1332	1242.77	1.70825	48.2298		ENSBTAT00000040346.4	1332	1254.42	0.68917	21.33
ENSBTAT00000065508.1	1101	150	0	0		ENSBTAT00000065508.1	1101	160	0	0		ENSBTAT00000065508.1	1101	154	0	0		ENSBTAT00000065508.1	1101	149	0	0		ENSBTAT00000065508.1	1101	155	0	0		ENSBTAT00000065508.1	1101	153	0	0		ENSBTAT00000065508.1	1101	154	0	0		ENSBTAT00000065508.1	1101	152	0	0
ENSBTAT00000010692.5	2379	2149.67	0.541241	25		ENSBTAT00000010692.5	2379	2150	0.666209	35		ENSBTAT00000010692.5	2379	2187.21	0.0187797	1		ENSBTAT00000010692.5	2379	2092.54	0.1744	9		ENSBTAT00000010692.5	2379	2133.81	0.0387963	2		ENSBTAT00000010692.5	2379	2178.75	0.0847198	5		ENSBTAT00000010692.5	2379	2139.58	0.185157	9		ENSBTAT00000010692.5	2379	2151.55	0.226053	12
ENSBTAT00000012261.4	2462	2274.7	15.222	744		ENSBTAT00000012261.4	2462	2276.36	12.4587	693		ENSBTAT00000012261.4	2462	2255.84	15.7138	863		ENSBTAT00000012261.4	2462	2333.43	7.7503	446		ENSBTAT00000012261.4	2462	2286.94	15.0044	829		ENSBTAT00000012261.4	2462	2291.33	7.65294	475		ENSBTAT00000012261.4	2462	2276.41	15.5851	806		ENSBTAT00000012261.4	2462	2300.77	9.56548	543
ENSBTAT00000027527.5	14086	14529.7	5.40035	1686		ENSBTAT00000027527.5	14086	14458.5	4.11832	1455		ENSBTAT00000027527.5	14086	14413.4	3.35136	1176		ENSBTAT00000027527.5	14086	14550.9	4.14102	1486		ENSBTAT00000027527.5	14086	14425	3.27981	1143		ENSBTAT00000027527.5	14086	14448.7	3.2142	1258		ENSBTAT00000027527.5	14086	14482.4	5.20038	1711		ENSBTAT00000027527.5	14086	14559	3.7081	1332
ENSBTAT00000038407.3	1023	150	0	0		ENSBTAT00000038407.3	1023	160	0	0		ENSBTAT00000038407.3	1023	154	0	0		ENSBTAT00000038407.3	1023	149	0	0		ENSBTAT00000038407.3	1023	155	0	0		ENSBTAT00000038407.3	1023	153	0	0		ENSBTAT00000038407.3	1023	154	0	0		ENSBTAT00000038407.3	1023	152	0	0
ENSBTAT00000061105.2	1314	150	0	0		ENSBTAT00000061105.2	1314	160	0	0		ENSBTAT00000061105.2	1314	154	0	0		ENSBTAT00000061105.2	1314	149	0	0		ENSBTAT00000061105.2	1314	155	0	0		ENSBTAT00000061105.2	1314	153	0	0		ENSBTAT00000061105.2	1314	154	0	0		ENSBTAT00000061105.2	1314	152	0	0
ENSBTAT00000064119.1	797	150	0	0		ENSBTAT00000064119.1	797	160	0	0		ENSBTAT00000064119.1	797	154	0	0		ENSBTAT00000064119.1	797	149	0	0		ENSBTAT00000064119.1	797	155	0	0		ENSBTAT00000064119.1	797	153	0	0		ENSBTAT00000064119.1	797	153	0	0		ENSBTAT00000064119.1	797	151	0	0
ENSBTAT00000024637.5	985	150	0	0		ENSBTAT00000024637.5	985	860.91	0.0475361	1		ENSBTAT00000024637.5	985	870.82	0.283011	6		ENSBTAT00000024637.5	985	866.752	0.0467825	1		ENSBTAT00000024637.5	985	155	0	0		ENSBTAT00000024637.5	985	153	0	0		ENSBTAT00000024637.5	985	153	0	0		ENSBTAT00000024637.5	985	874.327	0.046356	1
ENSBTAT00000010434.5	2017	1919.58	7.87951	325		ENSBTAT00000010434.5	2017	1906.28	6.05403	282		ENSBTAT00000010434.5	2017	1891.77	9.24957	426		ENSBTAT00000010434.5	2017	1948.35	2.93447	141		ENSBTAT00000010434.5	2017	1908	7.8966	364		ENSBTAT00000010434.5	2017	1911.68	3.41806	177		ENSBTAT00000010434.5	2017	1911.75	9.14082	397		ENSBTAT00000010434.5	2017	1929.03	4.6854	223
ENSBTAT00000061079.2	4668	4115.93	0.52013	46		ENSBTAT00000061079.2	4668	4162.85	0.403065	41		ENSBTAT00000061079.2	4668	4109.75	3.97785	398		ENSBTAT00000061079.2	4668	4209.12	0.279373	29		ENSBTAT00000061079.2	4668	4150.61	1.76513	177		ENSBTAT00000061079.2	4668	4171.81	0.292019	33		ENSBTAT00000061079.2	4668	4125.3	1.04568	98		ENSBTAT00000061079.2	4668	4164.49	0.301703	31
ENSBTAT00000061526.2	1774	1684.87	14.4187	522		ENSBTAT00000061526.2	1774	1670.12	10.2181	417		ENSBTAT00000061526.2	1774	1657.69	12.1167	489		ENSBTAT00000061526.2	1774	1703.26	7.23719	304		ENSBTAT00000061526.2	1774	1668.7	12.7498	514		ENSBTAT00000061526.2	1774	1671.86	7.08807	321		ENSBTAT00000061526.2	1774	1674.84	13.3774	509		ENSBTAT00000061526.2	1774	1688.32	6.8178	284
ENSBTAT00000063028.1	1283	1175.62	0	0		ENSBTAT00000063028.1	1283	1161.3	0	0		ENSBTAT00000063028.1	1283	1155.99	0	0		ENSBTAT00000063028.1	1283	1190.68	0	0		ENSBTAT00000063028.1	1283	1164.81	0	0		ENSBTAT00000063028.1	1283	1166	0	0		ENSBTAT00000063028.1	1283	1168.56	0	0		ENSBTAT00000063028.1	1283	1178.27	0	0
ENSBTAT00000011391.5	1278	150	0	0		ENSBTAT00000011391.5	1278	160	0	0		ENSBTAT00000011391.5	1278	154	0	0		ENSBTAT00000011391.5	1278	149	0	0		ENSBTAT00000011391.5	1278	155	0	0		ENSBTAT00000011391.5	1278	153	0	0		ENSBTAT00000011391.5	1278	154	0	0		ENSBTAT00000011391.5	1278	152	0	0
ENSBTAT00000028438.4	1245	150	0	0		ENSBTAT00000028438.4	1245	1131.11	0.0361807	1		ENSBTAT00000028438.4	1245	154	0	0		ENSBTAT00000028438.4	1245	149	0	0		ENSBTAT00000028438.4	1245	1139.91	0.0363118	1		ENSBTAT00000028438.4	1245	153	0	0		ENSBTAT00000028438.4	1245	154	0	0		ENSBTAT00000028438.4	1245	152	0	0
ENSBTAT00000013751.5	3489	150	0	0		ENSBTAT00000013751.5	3489	160	0	0		ENSBTAT00000013751.5	3489	3307.99	0.012417	1		ENSBTAT00000013751.5	3489	3208.42	0.0252765	2		ENSBTAT00000013751.5	3489	155	0	0		ENSBTAT00000013751.5	3489	153	0	0		ENSBTAT00000013751.5	3489	3257.68	0.0135119	1		ENSBTAT00000013751.5	3489	3277.62	0.0123658	1
ENSBTAT00000007050.5	714	570.141	16.8154	206		ENSBTAT00000007050.5	714	561.54	15.0859	207		ENSBTAT00000007050.5	714	557.349	8.91739	121		ENSBTAT00000007050.5	714	582.131	9.96079	143		ENSBTAT00000007050.5	714	562.503	10.4491	142		ENSBTAT00000007050.5	714	566.853	7.48945	115		ENSBTAT00000007050.5	714	564.773	11.5349	148		ENSBTAT00000007050.5	714	573.095	11.6691	165
ENSBTAT00000063113.1	1581	150	0	0		ENSBTAT00000063113.1	1581	160	0	0		ENSBTAT00000063113.1	1581	154	0	0		ENSBTAT00000063113.1	1581	149	0	0		ENSBTAT00000063113.1	1581	155	0	0		ENSBTAT00000063113.1	1581	153	0	0		ENSBTAT00000063113.1	1581	154	0	0		ENSBTAT00000063113.1	1581	152	0	0
ENSBTAT00000011393.2	1410	150	0	0		ENSBTAT00000011393.2	1410	160	0	0		ENSBTAT00000011393.2	1410	154	0	0		ENSBTAT00000011393.2	1410	149	0	0		ENSBTAT00000011393.2	1410	155	0	0		ENSBTAT00000011393.2	1410	153	0	0		ENSBTAT00000011393.2	1410	154	0	0		ENSBTAT00000011393.2	1410	152	0	0
ENSBTAT00000007039.2	1821	1431.58	6.04672	186		ENSBTAT00000007039.2	1821	1458.63	4.40491	157		ENSBTAT00000007039.2	1821	1438.88	2.5121	88		ENSBTAT00000007039.2	1821	1447.92	2.3244	83		ENSBTAT00000007039.2	1821	1438.66	3.65396	127		ENSBTAT00000007039.2	1821	1446.4	1.86319	73		ENSBTAT00000007039.2	1821	1434.98	5.85887	191		ENSBTAT00000007039.2	1821	1424.74	4.55161	160
ENSBTAT00000030920.3	1572	150	0	0		ENSBTAT00000030920.3	1572	1448.17	0.141296	5		ENSBTAT00000030920.3	1572	154	0	0		ENSBTAT00000030920.3	1572	149	0	0		ENSBTAT00000030920.3	1572	155	0	0		ENSBTAT00000030920.3	1572	153	0	0		ENSBTAT00000030920.3	1572	1454.84	0.0605118	2		ENSBTAT00000030920.3	1572	1468.28	0.193228	7
ENSBTAT00000025130.5	3758	3408.22	10.0228	734		ENSBTAT00000025130.5	3758	3432.93	9.78724	821		ENSBTAT00000025130.5	3758	3378.03	7.73345	636		ENSBTAT00000025130.5	3758	3456.49	8.51686	726		ENSBTAT00000025130.5	3758	3394.98	8.03461	659		ENSBTAT00000025130.5	3758	3414.64	8.20576	759		ENSBTAT00000025130.5	3758	3398.63	8.83296	682		ENSBTAT00000025130.5	3758	3400.91	9.87961	829
ENSBTAT00000010825.4	1012	894.263	0.572465	11		ENSBTAT00000010825.4	1012	881.702	0.417737	9		ENSBTAT00000010825.4	1012	877.724	1.96549	42		ENSBTAT00000010825.4	1012	906.237	0.134233	3		ENSBTAT00000010825.4	1012	882.988	2.76576	59		ENSBTAT00000010825.4	1012	887.78	0.0831662	2		ENSBTAT00000010825.4	1012	887.215	2.38143	48		ENSBTAT00000010825.4	1012	896.684	0.0452002	1
ENSBTAT00000061451.2	22570	22920.2	5.96969	2940		ENSBTAT00000061451.2	22570	22892.2	4.47282	2502		ENSBTAT00000061451.2	22570	22767.2	7.27069	4030		ENSBTAT00000061451.2	22570	23008.8	2.22228	1261		ENSBTAT00000061451.2	22570	22797.6	7.34059	4043		ENSBTAT00000061451.2	22570	22893	2.78814	1729		ENSBTAT00000061451.2	22570	22855.7	10.4229	5412		ENSBTAT00000061451.2	22570	23011.6	5.04084	2862
ENSBTAT00000000474.5	8106	7773.04	11.813	1973		ENSBTAT00000000474.5	8106	7795.92	16.52	3147		ENSBTAT00000000474.5	8106	7726.81	7.14993	1345		ENSBTAT00000000474.5	8106	7959.03	12.1356	2382		ENSBTAT00000000474.5	8106	7820.08	7.37321	1393		ENSBTAT00000000474.5	8106	7859.51	9.70884	2067		ENSBTAT00000000474.5	8106	7775.23	9.57884	1692		ENSBTAT00000000474.5	8106	7868.77	14.8239	2878
ENSBTAT00000024190.5	3805	2372.45	0.0196167	1		ENSBTAT00000024190.5	3805	160	0	0		ENSBTAT00000024190.5	3805	2491.04	0.0329784	2		ENSBTAT00000024190.5	3805	2297.69	0.0705905	4		ENSBTAT00000024190.5	3805	155	0	0		ENSBTAT00000024190.5	3805	2544.6	0.0435235	3		ENSBTAT00000024190.5	3805	2316.28	0.0190035	1		ENSBTAT00000024190.5	3805	152	0	0
ENSBTAT00000064846.1	1365	1178.03	0.868979	21.996		ENSBTAT00000064846.1	1365	1170.91	0.660981	18.9118		ENSBTAT00000064846.1	1365	1195.64	0.883387	25.714		ENSBTAT00000064846.1	1365	1149.23	0.401699	11.3849		ENSBTAT00000064846.1	1365	1168.86	1.40893	39.7864		ENSBTAT00000064846.1	1365	1189.74	0.576331	18.5738		ENSBTAT00000064846.1	1365	1172.1	1.97935	52.7063		ENSBTAT00000064846.1	1365	1177.02	0.634261	18.4192
ENSBTAT00000066144.1	885	150	0	0		ENSBTAT00000066144.1	885	753.615	0.108608	2		ENSBTAT00000066144.1	885	751.387	0.163997	3		ENSBTAT00000066144.1	885	149	0	0		ENSBTAT00000066144.1	885	155	0	0		ENSBTAT00000066144.1	885	153	0	0		ENSBTAT00000066144.1	885	153	0	0		ENSBTAT00000066144.1	885	767.027	0.0528408	1
ENSBTAT00000035859.4	1429	1268.6	0.183428	5		ENSBTAT00000035859.4	1429	1266.31	0.0323177	1		ENSBTAT00000035859.4	1429	1263.5	0.162545	5		ENSBTAT00000035859.4	1429	1274.09	0.190955	6		ENSBTAT00000035859.4	1429	1262.72	0.0655602	2		ENSBTAT00000035859.4	1429	1268.2	0.0582192	2		ENSBTAT00000035859.4	1429	1266.28	0.0347612	1		ENSBTAT00000035859.4	1429	1272.13	0.127441	4
ENSBTAT00000009325.3	984	823.796	65.646	1162		ENSBTAT00000009325.3	984	818.501	63.0489	1261		ENSBTAT00000009325.3	984	813.087	77.7971	1540		ENSBTAT00000009325.3	984	842.249	50.8877	1057		ENSBTAT00000009325.3	984	821.356	68.6376	1362		ENSBTAT00000009325.3	984	825.538	53.7067	1201		ENSBTAT00000009325.3	984	821.425	83.1668	1552		ENSBTAT00000009325.3	984	832.908	62.4323	1283
ENSBTAT00000028248.5	408	149	0	0		ENSBTAT00000028248.5	408	158	0	0		ENSBTAT00000028248.5	408	152	0	0		ENSBTAT00000028248.5	408	148	0	0		ENSBTAT00000028248.5	408	153	0	0		ENSBTAT00000028248.5	408	152	0	0		ENSBTAT00000028248.5	408	152	0	0		ENSBTAT00000028248.5	408	150	0	0
ENSBTAT00000002771.5	1262	1048.79	0.194384	4.38055		ENSBTAT00000002771.5	1262	1051.57	0.23095	5.93438		ENSBTAT00000002771.5	1262	1048.12	0.345438	8.81461		ENSBTAT00000002771.5	1262	1071.68	0.46835	12.3781		ENSBTAT00000002771.5	1262	1057.19	0.157207	4.01524		ENSBTAT00000002771.5	1262	1064.14	0.0703439	2.02769		ENSBTAT00000002771.5	1262	1049.97	0.426541	10.1744		ENSBTAT00000002771.5	1262	1062.86	0.527997	13.8461
ENSBTAT00000002770.5	1178	964.912	56.6541	1174.62		ENSBTAT00000002770.5	1178	967.218	67.3202	1591.07		ENSBTAT00000002770.5	1178	965.539	38.8055	912.185		ENSBTAT00000002770.5	1178	986.421	58.5209	1423.62		ENSBTAT00000002770.5	1178	973.897	34.808	818.985		ENSBTAT00000002770.5	1178	980.496	52.635	1397.97		ENSBTAT00000002770.5	1178	966.156	40.9045	897.826		ENSBTAT00000002770.5	1178	977.955	59.7271	1441.15
ENSBTAT00000014960.3	1737	1582.64	285.27	9701		ENSBTAT00000014960.3	1737	1578.78	117.347	4527		ENSBTAT00000014960.3	1737	1568.31	439.403	16777		ENSBTAT00000014960.3	1737	1613.11	186.139	7405		ENSBTAT00000014960.3	1737	1583.23	505.651	19341		ENSBTAT00000014960.3	1737	1587.28	255.952	11005		ENSBTAT00000014960.3	1737	1581.43	451.44	16219		ENSBTAT00000014960.3	1737	1596.6	147.768	5821
ENSBTAT00000013429.4	750	150	0	0		ENSBTAT00000013429.4	750	159	0	0		ENSBTAT00000013429.4	750	154	0	0		ENSBTAT00000013429.4	750	148	0	0		ENSBTAT00000013429.4	750	155	0	0		ENSBTAT00000013429.4	750	153	0	0		ENSBTAT00000013429.4	750	153	0	0		ENSBTAT00000013429.4	750	151	0	0
ENSBTAT00000065970.1	448	149	0	0		ENSBTAT00000065970.1	448	159	0	0		ENSBTAT00000065970.1	448	153	0	0		ENSBTAT00000065970.1	448	148	0	0		ENSBTAT00000065970.1	448	311.922	0	0		ENSBTAT00000065970.1	448	311.485	0	0		ENSBTAT00000065970.1	448	152	0	0		ENSBTAT00000065970.1	448	314.967	0	0
ENSBTAT00000066212.1	360	148	0	0		ENSBTAT00000066212.1	360	157	0	0		ENSBTAT00000066212.1	360	151	0	0		ENSBTAT00000066212.1	360	147	0	0		ENSBTAT00000066212.1	360	221.366	0.192154	1.02765		ENSBTAT00000066212.1	360	221.031	0.16702	1		ENSBTAT00000066212.1	360	151	0	0		ENSBTAT00000066212.1	360	223.726	0.472141	2.6062
ENSBTAT00000063732.1	2797	2409.74	0.987477	51.13		ENSBTAT00000063732.1	2797	2422.54	1.03034	60.9918		ENSBTAT00000063732.1	2797	2470.87	1.01478	61.0439		ENSBTAT00000063732.1	2797	2342.98	0.37838	21.8635		ENSBTAT00000063732.1	2797	2395.35	0.63047	36.4852		ENSBTAT00000063732.1	2797	2473.92	0.242081	16.2227		ENSBTAT00000063732.1	2797	2392.75	1.18247	64.2781		ENSBTAT00000063732.1	2797	2408.34	0.427618	25.4094
ENSBTAT00000061459.2	3902	3501.53	0.434622	32.7		ENSBTAT00000061459.2	3902	3516.44	0.338039	29.0462		ENSBTAT00000061459.2	3902	3573.06	0.24364	21.1938		ENSBTAT00000061459.2	3902	3416.09	0.0509616	4.29333		ENSBTAT00000061459.2	3902	3481.08	0.195316	16.4261		ENSBTAT00000061459.2	3902	3573.35	0.0400809	3.87964		ENSBTAT00000061459.2	3902	3481.26	0.20944	16.5642		ENSBTAT00000061459.2	3902	3500.47	0.291425	25.1694
ENSBTAT00000034238.3	1765	1673.18	1.40832	50.6315		ENSBTAT00000034238.3	1765	1660.64	2.26744	92.0086		ENSBTAT00000034238.3	1765	1664.5	1.52796	61.918		ENSBTAT00000034238.3	1765	1673.21	1.24921	51.5474		ENSBTAT00000034238.3	1765	1662.81	1.30491	52.4213		ENSBTAT00000034238.3	1765	1664.97	1.13488	51.184		ENSBTAT00000034238.3	1765	1668.96	1.2685	48.0959		ENSBTAT00000034238.3	1765	1676.7	1.36988	56.671
ENSBTAT00000061016.2	6389	6145.79	32.7136	4320		ENSBTAT00000061016.2	6389	6162.92	29.7557	4481		ENSBTAT00000061016.2	6389	6093.83	25.0543	3717		ENSBTAT00000061016.2	6389	6304.67	18.4907	2875		ENSBTAT00000061016.2	6389	6180.94	24.1417	3605		ENSBTAT00000061016.2	6389	6196.86	16.3111	2738		ENSBTAT00000061016.2	6389	6150.91	25.233	3526		ENSBTAT00000061016.2	6389	6225.01	17.9505	2757
ENSBTAT00000013884.5	1773	1475.58	10.0297	318		ENSBTAT00000013884.5	1773	1470.91	8.68059	312		ENSBTAT00000013884.5	1773	1464.05	8.64119	308		ENSBTAT00000013884.5	1773	1482.62	4.62207	169		ENSBTAT00000013884.5	1773	1460.93	9.88813	349		ENSBTAT00000013884.5	1773	1480.12	4.51443	181		ENSBTAT00000013884.5	1773	1463.74	10.886	362		ENSBTAT00000013884.5	1773	1479.88	5.99788	219
ENSBTAT00000063961.1	2298	1983.83	3.83769	163.588		ENSBTAT00000063961.1	2298	2011.29	1.70195	83.645		ENSBTAT00000063961.1	2298	1965.51	2.54238	121.657		ENSBTAT00000063961.1	2298	2037.65	1.45621	73.1771		ENSBTAT00000063961.1	2298	1993.51	2.35354	113.35		ENSBTAT00000063961.1	2298	1988.08	0.921953	49.6502		ENSBTAT00000063961.1	2298	1991.67	3.1465	142.37		ENSBTAT00000063961.1	2298	1992.11	1.99756	98.1824
ENSBTAT00000021928.1	2277	1963.78	4.15707	175.412		ENSBTAT00000021928.1	2277	1991.17	2.67918	130.355		ENSBTAT00000021928.1	2277	1945.42	3.60571	170.775		ENSBTAT00000021928.1	2277	2016.97	2.3888	118.823		ENSBTAT00000021928.1	2277	1973.07	4.73378	225.65		ENSBTAT00000021928.1	2277	1967.65	1.98573	105.839		ENSBTAT00000021928.1	2277	1971.46	4.85911	217.63		ENSBTAT00000021928.1	2277	1971.63	1.8258	88.8176
ENSBTAT00000062923.1	927	701.977	3.8e-07	5.73e-06		ENSBTAT00000062923.1	927	710.254	0	0		ENSBTAT00000062923.1	927	697.248	0.917162	15.5688		ENSBTAT00000062923.1	927	723.98	0	0		ENSBTAT00000062923.1	927	708.001	0	0		ENSBTAT00000062923.1	927	704.078	0.603548	11.5109		ENSBTAT00000062923.1	927	706.66	0	0		ENSBTAT00000062923.1	927	707.667	0	0
ENSBTAT00000052579.2	3250	150	0	0		ENSBTAT00000052579.2	3250	160	0	0		ENSBTAT00000052579.2	3250	154	0	0		ENSBTAT00000052579.2	3250	149	0	0		ENSBTAT00000052579.2	3250	155	0	0		ENSBTAT00000052579.2	3250	153	0	0		ENSBTAT00000052579.2	3250	154	0	0		ENSBTAT00000052579.2	3250	152	0	0
ENSBTAT00000026411.5	3243	2918.29	0	0		ENSBTAT00000026411.5	3243	2917.55	0.0420809	3		ENSBTAT00000026411.5	3243	2952.12	0	0		ENSBTAT00000026411.5	3243	149	0	0		ENSBTAT00000026411.5	3243	2900.33	0	0		ENSBTAT00000026411.5	3243	153	0	0		ENSBTAT00000026411.5	3243	2904.58	0.0303091	2		ENSBTAT00000026411.5	3243	2923.12	0.0631247	4.55267
ENSBTAT00000063309.1	1815	1681.87	0.0276713	1		ENSBTAT00000063309.1	1815	160	0	0		ENSBTAT00000063309.1	1815	1692.25	0.0242725	1		ENSBTAT00000063309.1	1815	149	0	0		ENSBTAT00000063309.1	1815	1667.97	0.0248157	1		ENSBTAT00000063309.1	1815	153	0	0		ENSBTAT00000063309.1	1815	1675	0	0		ENSBTAT00000063309.1	1815	1685.72	0.058842	2.44733
ENSBTAT00000048677.1	512	357.735	1.30095	10		ENSBTAT00000048677.1	512	351.429	3.60999	31		ENSBTAT00000048677.1	512	351.349	2.80577	24		ENSBTAT00000048677.1	512	363.844	2.45181	22		ENSBTAT00000048677.1	512	353.031	2.22771	19		ENSBTAT00000048677.1	512	355.243	1.45487	14		ENSBTAT00000048677.1	512	354.865	1.73657	14		ENSBTAT00000048677.1	512	359.13	5.30428	47
ENSBTAT00000007547.5	973	815.142	32.0296	561		ENSBTAT00000007547.5	973	810.648	28.7251	569		ENSBTAT00000007547.5	973	807.798	18.102	356		ENSBTAT00000007547.5	973	830.972	26.3503	540		ENSBTAT00000007547.5	973	815.115	16.0974	317		ENSBTAT00000007547.5	973	816.542	25.5894	566		ENSBTAT00000007547.5	973	813.997	19.6295	363		ENSBTAT00000007547.5	973	820.882	29.2788	593
ENSBTAT00000004317.4	4559	4391.41	130.915	12353		ENSBTAT00000004317.4	4559	4395.68	178.308	19152		ENSBTAT00000004317.4	4559	4328.36	94.4994	9958		ENSBTAT00000004317.4	4559	4480.48	103.035	11385		ENSBTAT00000004317.4	4559	4376.89	93.9642	9936		ENSBTAT00000004317.4	4559	4391.34	135.491	16117		ENSBTAT00000004317.4	4559	4378.79	131.516	13083		ENSBTAT00000004317.4	4559	4419.77	91.6931	9999
ENSBTAT00000014074.4	5552	4694.56	42.8263	4320		ENSBTAT00000014074.4	5552	4808.77	35.7861	4205		ENSBTAT00000014074.4	5552	4687.88	46.5788	5316		ENSBTAT00000014074.4	5552	4818.19	32.0052	3803		ENSBTAT00000014074.4	5552	4748.71	42.2836	4851		ENSBTAT00000014074.4	5552	4721.03	30.5981	3913		ENSBTAT00000014074.4	5552	4732.54	46.4215	4991		ENSBTAT00000014074.4	5552	4696.79	30.1165	3490
ENSBTAT00000009677.4	3562	3087.31	106.908	7092		ENSBTAT00000009677.4	3562	3139.63	76.6836	5883		ENSBTAT00000009677.4	3562	3059.89	92.8252	6915		ENSBTAT00000009677.4	3562	3151.14	58.5365	4549		ENSBTAT00000009677.4	3562	3091.62	94.844	7084		ENSBTAT00000009677.4	3562	3077.81	59.8882	4993		ENSBTAT00000009677.4	3562	3096.25	101.974	7173		ENSBTAT00000009677.4	3562	3071.9	57.0635	4325
ENSBTAT00000000700.4	1408	1323.25	17.4095	495		ENSBTAT00000000700.4	1408	1305.64	10.1555	324		ENSBTAT00000000700.4	1408	1304.25	25.3837	806		ENSBTAT00000000700.4	1408	1332.65	6.57229	216		ENSBTAT00000000700.4	1408	1308.64	23.7857	752		ENSBTAT00000000700.4	1408	1311.2	7.74257	275		ENSBTAT00000000700.4	1408	1315.84	22.7474	680		ENSBTAT00000000700.4	1408	1325.25	5.4744	179
ENSBTAT00000017382.4	2370	2209.98	57.0904	2711		ENSBTAT00000017382.4	2370	2206.83	142.996	7711		ENSBTAT00000017382.4	2370	2201.25	38.1596	2045		ENSBTAT00000017382.4	2370	2212.83	134.538	7342		ENSBTAT00000017382.4	2370	2191.26	41.7272	2209		ENSBTAT00000017382.4	2370	2221.62	129.978	7822		ENSBTAT00000017382.4	2370	2196.4	41.9053	2091		ENSBTAT00000017382.4	2370	2219.64	190.121	10412
ENSBTAT00000022129.3	1493	1258.46	31.0272	839		ENSBTAT00000022129.3	1493	1267.59	26.5384	822		ENSBTAT00000022129.3	1493	1248.13	22.3126	678		ENSBTAT00000022129.3	1493	1286.78	29.5581	938		ENSBTAT00000022129.3	1493	1261.01	17.8894	545		ENSBTAT00000022129.3	1493	1265.79	30.2732	1038		ENSBTAT00000022129.3	1493	1258.36	20.0436	573		ENSBTAT00000022129.3	1493	1266.11	24.6809	771
ENSBTAT00000017388.5	4935	4903.63	3.34077	352		ENSBTAT00000017388.5	4935	4891.05	3.91965	468.454		ENSBTAT00000017388.5	4935	4938.73	5.50559	661.972		ENSBTAT00000017388.5	4935	4835.08	3.37133	402		ENSBTAT00000017388.5	4935	4883.8	6.31415	745		ENSBTAT00000017388.5	4935	4912.67	3.68215	490		ENSBTAT00000017388.5	4935	4899.84	3.72814	415		ENSBTAT00000017388.5	4935	4919.06	4.06777	493.695
ENSBTAT00000066140.1	516	281.101	0	0		ENSBTAT00000066140.1	516	279.967	0.225927	1.54559		ENSBTAT00000066140.1	516	292.078	0.425873	3.0283		ENSBTAT00000066140.1	516	148	0	0		ENSBTAT00000066140.1	516	154	0	0		ENSBTAT00000066140.1	516	296.589	0	0		ENSBTAT00000066140.1	516	274.24	0	0		ENSBTAT00000066140.1	516	278.304	0.335732	2.30532
ENSBTAT00000021534.4	958	803.81	3.24232	56		ENSBTAT00000021534.4	958	796.881	1.3866	27		ENSBTAT00000021534.4	958	793.51	1.24234	24		ENSBTAT00000021534.4	958	819.538	0.247388	5		ENSBTAT00000021534.4	958	800.974	1.70534	33		ENSBTAT00000021534.4	958	802.029	0.414262	9		ENSBTAT00000021534.4	958	801.73	1.15297	21		ENSBTAT00000021534.4	958	809.848	0.300281	6
ENSBTAT00000011412.4	2025	1954.33	0.528697	22.2015		ENSBTAT00000011412.4	2025	1939.54	2.70584	128.239		ENSBTAT00000011412.4	2025	1943.04	0.324195	15.3359		ENSBTAT00000011412.4	2025	1943.5	6.9542	333.314		ENSBTAT00000011412.4	2025	1932.66	0.397785	18.5732		ENSBTAT00000011412.4	2025	1943.73	9.83402	517.779		ENSBTAT00000011412.4	2025	1944.37	0.548375	24.2231		ENSBTAT00000011412.4	2025	1958.26	1.5418	74.4937
ENSBTAT00000040362.3	1283	1111.93	31.5166	753		ENSBTAT00000040362.3	1283	1108.18	26.0722	706		ENSBTAT00000040362.3	1283	1101.26	25.5122	684		ENSBTAT00000040362.3	1283	1142.15	15.905	448		ENSBTAT00000040362.3	1283	1116.44	26.1749	706		ENSBTAT00000040362.3	1283	1119.33	14.7425	447		ENSBTAT00000040362.3	1283	1111.63	28.8663	729		ENSBTAT00000040362.3	1283	1125.34	16.6034	461
ENSBTAT00000016261.5	1435	1306.03	20.9174	587		ENSBTAT00000016261.5	1435	1296.77	11.298	358		ENSBTAT00000016261.5	1435	1285.46	8.85119	277		ENSBTAT00000016261.5	1435	1328.49	12.1174	397		ENSBTAT00000016261.5	1435	1296.87	10.9156	342		ENSBTAT00000016261.5	1435	1302.09	12.2764	433		ENSBTAT00000016261.5	1435	1299.94	13.3413	394		ENSBTAT00000016261.5	1435	1314.96	8.66109	281
ENSBTAT00000014852.4	1619	1487.42	0.2816	9		ENSBTAT00000014852.4	1619	1478	0.193823	7		ENSBTAT00000014852.4	1619	1473.04	0.195193	7		ENSBTAT00000014852.4	1619	149	0	0		ENSBTAT00000014852.4	1619	1478.19	0.0560037	2		ENSBTAT00000014852.4	1619	1485.59	0.0248498	1		ENSBTAT00000014852.4	1619	1480.53	0.118924	4		ENSBTAT00000014852.4	1619	1493	0.0542938	2
ENSBTAT00000061596.2	2812	2504.5	8.65937	466		ENSBTAT00000061596.2	2812	2523.61	7.13529	440		ENSBTAT00000061596.2	2812	2503.43	9.12262	556		ENSBTAT00000061596.2	2812	2566.2	4.2821	271		ENSBTAT00000061596.2	2812	2532.7	9.08674	556		ENSBTAT00000061596.2	2812	2540.59	3.22582	222		ENSBTAT00000061596.2	2812	2514.48	8.08761	462		ENSBTAT00000061596.2	2812	2544.43	4.23713	266
ENSBTAT00000000734.4	2287	2183.03	0.17055	8		ENSBTAT00000000734.4	2287	2171.42	0.41463	22		ENSBTAT00000000734.4	2287	2156.26	0.0571478	3		ENSBTAT00000000734.4	2287	2209.95	0.055045	3		ENSBTAT00000000734.4	2287	2169.63	0.0381558	2		ENSBTAT00000000734.4	2287	2178.7	0.0169444	1		ENSBTAT00000000734.4	2287	2174.08	0.182219	9		ENSBTAT00000000734.4	2287	2194.34	0.184704	10
ENSBTAT00000061385.2	4181	4106.45	0.0718051	6.33578		ENSBTAT00000061385.2	4181	4094.64	0.0934947	9.35451		ENSBTAT00000061385.2	4181	4057.53	0.0315393	3.11554		ENSBTAT00000061385.2	4181	4158.34	0.118527	12.1551		ENSBTAT00000061385.2	4181	4082.76	0.0647391	6.38563		ENSBTAT00000061385.2	4181	4104.91	0.236045	26.2468		ENSBTAT00000061385.2	4181	4090.14	0.288085	26.769		ENSBTAT00000061385.2	4181	4130.78	0.150174	15.3055
ENSBTAT00000002556.3	1869	1745.06	21.1398	792.664		ENSBTAT00000002556.3	1869	1735.17	8.12855	344.645		ENSBTAT00000002556.3	1869	1731.81	32.5385	1371.88		ENSBTAT00000002556.3	1869	1754	6.58501	284.845		ENSBTAT00000002556.3	1869	1735.03	33.7481	1414.61		ENSBTAT00000002556.3	1869	1741.58	12.2468	577.753		ENSBTAT00000002556.3	1869	1738.33	36.1907	1429.23		ENSBTAT00000002556.3	1869	1751.49	5.19954	224.694
ENSBTAT00000015606.5	5133	4487.91	0.0829598	8		ENSBTAT00000015606.5	5133	4488.93	0.109401	12		ENSBTAT00000015606.5	5133	4525.47	0.0272293	3		ENSBTAT00000015606.5	5133	4450.94	0.163983	18		ENSBTAT00000015606.5	5133	4464.42	0.0741723	8		ENSBTAT00000015606.5	5133	4546.04	0.0812062	10		ENSBTAT00000015606.5	5133	4459.5	0.0789642	8		ENSBTAT00000015606.5	5133	4491.5	0.180476	20
ENSBTAT00000053818.2	1715	1637.14	9.40944	331		ENSBTAT00000053818.2	1715	1621.4	10.2223	405		ENSBTAT00000053818.2	1715	1617.56	7.11012	280		ENSBTAT00000053818.2	1715	1644.24	13.5883	551		ENSBTAT00000053818.2	1715	1621.87	7.70737	302		ENSBTAT00000053818.2	1715	1620.33	12.0752	530		ENSBTAT00000053818.2	1715	1630.95	6.04554	224		ENSBTAT00000053818.2	1715	1637.23	10.8676	439
ENSBTAT00000028690.5	3494	3393.89	21.817	1591		ENSBTAT00000028690.5	3494	3382.82	11.6985	967		ENSBTAT00000028690.5	3494	3409.53	18.7575	1557		ENSBTAT00000028690.5	3494	3359.8	17.9705	1489		ENSBTAT00000028690.5	3494	3376.65	22.0895	1802		ENSBTAT00000028690.5	3494	3402.4	15.4832	1427		ENSBTAT00000028690.5	3494	3385.3	18.7237	1440		ENSBTAT00000028690.5	3494	3400.43	18.7846	1576
ENSBTAT00000002682.5	2683	2416.08	24.4826	1271		ENSBTAT00000002682.5	2683	2430.88	24.8488	1476		ENSBTAT00000002682.5	2683	2409.32	19.2307	1128		ENSBTAT00000002682.5	2683	2486.49	16.7317	1026		ENSBTAT00000002682.5	2683	2447.68	18.94	1120		ENSBTAT00000002682.5	2683	2444.07	16.5395	1095		ENSBTAT00000002682.5	2683	2430.32	20.9554	1157		ENSBTAT00000002682.5	2683	2458.08	18.121	1099
ENSBTAT00000040360.4	820	578.243	18.4844	229.665		ENSBTAT00000040360.4	820	588.137	15.5749	223.832		ENSBTAT00000040360.4	820	577.475	10.0267	140.966		ENSBTAT00000040360.4	820	601.166	13.4224	198.997		ENSBTAT00000040360.4	820	588.638	7.78822	110.757		ENSBTAT00000040360.4	820	584.326	11.9163	188.614		ENSBTAT00000040360.4	820	584.431	12.6577	168.06		ENSBTAT00000040360.4	820	583.34	19.9754	287.499
ENSBTAT00000035362.3	1390	1186.9	64.9467	1656.34		ENSBTAT00000035362.3	1390	1190.29	59.3486	1726.17		ENSBTAT00000035362.3	1390	1181.24	41.9025	1205.03		ENSBTAT00000035362.3	1390	1208.38	53.9254	1607		ENSBTAT00000035362.3	1390	1189.06	33.3919	959.243		ENSBTAT00000035362.3	1390	1196.39	46.2659	1499.39		ENSBTAT00000035362.3	1390	1186.51	47.0757	1268.94		ENSBTAT00000035362.3	1390	1197.54	51.9687	1535.5
ENSBTAT00000008209.4	1846	1681.79	42.6711	1542		ENSBTAT00000008209.4	1846	1678.96	73.8556	3030		ENSBTAT00000008209.4	1846	1659.45	23.0196	930		ENSBTAT00000008209.4	1846	1722.58	64.0277	2720		ENSBTAT00000008209.4	1846	1679.41	18.6822	758		ENSBTAT00000008209.4	1846	1687.88	54.8322	2507		ENSBTAT00000008209.4	1846	1677.64	23.6403	901		ENSBTAT00000008209.4	1846	1695.6	64.5865	2702
ENSBTAT00000022621.4	1558	1365.84	14.6177	429		ENSBTAT00000022621.4	1558	1367.08	14.878	497		ENSBTAT00000022621.4	1558	1359.29	13.3867	443		ENSBTAT00000022621.4	1558	1400.92	8.94386	309		ENSBTAT00000022621.4	1558	1377.3	14.3353	477		ENSBTAT00000022621.4	1558	1377.33	7.96049	297		ENSBTAT00000022621.4	1558	1370.54	13.714	427		ENSBTAT00000022621.4	1558	1386.27	10.2037	349
ENSBTAT00000036972.3	518	392.554	0.591628	4.9903		ENSBTAT00000036972.3	518	379.19	0.75548	7		ENSBTAT00000036972.3	518	153	0	0		ENSBTAT00000036972.3	518	148	0	0		ENSBTAT00000036972.3	518	384.598	0.16075	1.49363		ENSBTAT00000036972.3	518	153	0	0		ENSBTAT00000036972.3	518	388.099	0.567092	5		ENSBTAT00000036972.3	518	390.936	0.62205	6
ENSBTAT00000036982.3	1659	150	0	0		ENSBTAT00000036982.3	1659	160	0	0		ENSBTAT00000036982.3	1659	154	0	0		ENSBTAT00000036982.3	1659	149	0	0		ENSBTAT00000036982.3	1659	155	0	0		ENSBTAT00000036982.3	1659	153	0	0		ENSBTAT00000036982.3	1659	154	0	0		ENSBTAT00000036982.3	1659	152	0	0
ENSBTAT00000049024.3	360	225.159	1.78296	8.62598		ENSBTAT00000049024.3	360	157	0	0		ENSBTAT00000049024.3	360	219.821	0.186858	1		ENSBTAT00000049024.3	360	147	0	0		ENSBTAT00000049024.3	360	219.058	0.188954	1		ENSBTAT00000049024.3	360	220.42	0.167483	1		ENSBTAT00000049024.3	360	221.393	0.226793	1.14069		ENSBTAT00000049024.3	360	223.952	0.904887	5
ENSBTAT00000034240.3	1370	1199.82	0.504255	13		ENSBTAT00000034240.3	1370	1197.45	0.478466	14		ENSBTAT00000034240.3	1370	1218.68	0.101114	3		ENSBTAT00000034240.3	1370	149	0	0		ENSBTAT00000034240.3	1370	1188.59	0.208946	6		ENSBTAT00000034240.3	1370	1210.28	0.0305025	1		ENSBTAT00000034240.3	1370	1193.67	0.848145	23		ENSBTAT00000034240.3	1370	1202.62	0.269614	8
ENSBTAT00000049347.2	954	641.974	120.631	1664		ENSBTAT00000049347.2	954	644.282	145.015	2283		ENSBTAT00000049347.2	954	643.626	23.549	369		ENSBTAT00000049347.2	954	640.663	194.243	3069		ENSBTAT00000049347.2	954	632.452	19.2414	294		ENSBTAT00000049347.2	954	654.118	160.903	2851		ENSBTAT00000049347.2	954	631.572	37.5658	539		ENSBTAT00000049347.2	954	637.123	201.531	3168
ENSBTAT00000063387.1	4452	4363.74	0.010665	1		ENSBTAT00000063387.1	4452	160	0	0		ENSBTAT00000063387.1	4452	154	0	0		ENSBTAT00000063387.1	4452	149	0	0		ENSBTAT00000063387.1	4452	155	0	0		ENSBTAT00000063387.1	4452	153	0	0		ENSBTAT00000063387.1	4452	154	0	0		ENSBTAT00000063387.1	4452	4378.9	0.00925583	1
ENSBTAT00000001508.5	5975	6021.15	10.9074	1411.17		ENSBTAT00000001508.5	5975	5995.66	9.87828	1447.23		ENSBTAT00000001508.5	5975	5939.87	7.98449	1154.63		ENSBTAT00000001508.5	5975	6093.42	7.04508	1058.69		ENSBTAT00000001508.5	5975	5981.68	7.24142	1046.48		ENSBTAT00000001508.5	5975	5996.53	5.71884	928.936		ENSBTAT00000001508.5	5975	5998.48	8.04345	1096.12		ENSBTAT00000001508.5	5975	6048.87	7.29666	1088.98
ENSBTAT00000001513.5	3149	3021.93	5.82135	377.996		ENSBTAT00000001513.5	3149	3015.26	4.36726	321.775		ENSBTAT00000001513.5	3149	2990.96	1.44701	105.366		ENSBTAT00000001513.5	3149	3079.37	3.01952	229.31		ENSBTAT00000001513.5	3149	3022.81	1.40387	102.523		ENSBTAT00000001513.5	3149	3024.73	2.69808	221.064		ENSBTAT00000001513.5	3149	3020.14	2.0533	140.881		ENSBTAT00000001513.5	3149	3045.49	4.12255	309.773
ENSBTAT00000063788.1	3110	3011.07	0.476654	30.8392		ENSBTAT00000063788.1	3110	2998.15	0	0		ENSBTAT00000063788.1	3110	2977.77	0	0		ENSBTAT00000063788.1	3110	3066.54	0	0		ENSBTAT00000063788.1	3110	3008.49	0	0		ENSBTAT00000063788.1	3110	3013.09	0	0		ENSBTAT00000063788.1	3110	3005.96	0	0		ENSBTAT00000063788.1	3110	3033.27	0.350763	26.2509
ENSBTAT00000004319.3	1095	953.504	0.542973	11.1245		ENSBTAT00000004319.3	1095	943.213	0.630683	14.5358		ENSBTAT00000004319.3	1095	939.224	0.843966	19.2981		ENSBTAT00000004319.3	1095	976.721	0.398737	9.60459		ENSBTAT00000004319.3	1095	949.981	0.891916	20.4702		ENSBTAT00000004319.3	1095	956.016	0.405697	10.5062		ENSBTAT00000004319.3	1095	948.552	0.521511	11.2383		ENSBTAT00000004319.3	1095	961.154	0.343955	8.1567
ENSBTAT00000014667.5	1360	1134.14	29.6683	723		ENSBTAT00000014667.5	1360	1142.26	35.0034	977		ENSBTAT00000014667.5	1360	1123.33	21.5738	590		ENSBTAT00000014667.5	1360	1162.04	29.9744	859		ENSBTAT00000014667.5	1360	1137.26	22.857	628		ENSBTAT00000014667.5	1360	1135.28	28.9407	890		ENSBTAT00000014667.5	1360	1136.74	26.3313	680		ENSBTAT00000014667.5	1360	1139.78	36.1999	1018
ENSBTAT00000024349.3	411	274.693	52.3687	309.099		ENSBTAT00000024349.3	411	264.14	68.037	439.135		ENSBTAT00000024349.3	411	264.094	53.0357	340.995		ENSBTAT00000024349.3	411	279.084	49.1192	338.071		ENSBTAT00000024349.3	411	265.032	65.6082	420.086		ENSBTAT00000024349.3	411	268.994	41.4331	301.903		ENSBTAT00000024349.3	411	268.62	64.3962	392.982		ENSBTAT00000024349.3	411	273.742	48.7866	329.504
ENSBTAT00000002553.5	1545	150	0	0		ENSBTAT00000002553.5	1545	1441.42	0.170351	6		ENSBTAT00000002553.5	1545	1444.47	0.0568724	2		ENSBTAT00000002553.5	1545	149	0	0		ENSBTAT00000002553.5	1545	1440.11	0.0574846	2		ENSBTAT00000002553.5	1545	1444	0.0766965	3		ENSBTAT00000002553.5	1545	1446.93	0.395477	13		ENSBTAT00000002553.5	1545	1456.71	0.0278232	1
ENSBTAT00000025237.5	1722	1504.79	3.8041	123		ENSBTAT00000025237.5	1722	1510.2	3.06215	113		ENSBTAT00000025237.5	1722	1494.92	4.06653	148		ENSBTAT00000025237.5	1722	1550.29	0.96776	37		ENSBTAT00000025237.5	1722	1517.76	6.05432	222		ENSBTAT00000025237.5	1722	1518.83	1.09377	45		ENSBTAT00000025237.5	1722	1509.51	6.00701	206		ENSBTAT00000025237.5	1722	1525.46	1.0362	39
ENSBTAT00000014665.3	428	267.848	191.302	1101		ENSBTAT00000014665.3	428	261.686	106.031	678		ENSBTAT00000014665.3	428	262.724	133.361	853		ENSBTAT00000014665.3	428	276.516	93.9976	641		ENSBTAT00000014665.3	428	265.833	123.631	794		ENSBTAT00000014665.3	428	267.635	87.5896	635		ENSBTAT00000014665.3	428	265.965	165.667	1001		ENSBTAT00000014665.3	428	270.032	97.2611	648
ENSBTAT00000013304.5	1983	1917.06	0.0242765	1		ENSBTAT00000013304.5	1983	1897.02	0.151011	7		ENSBTAT00000013304.5	1983	154	0	0		ENSBTAT00000013304.5	1983	1932.27	0.440686	21		ENSBTAT00000013304.5	1983	1906.26	0.0217137	1		ENSBTAT00000013304.5	1983	1905.32	0.213131	11		ENSBTAT00000013304.5	1983	154	0	0		ENSBTAT00000013304.5	1983	1922.63	0.189726	9
ENSBTAT00000036817.2	1244	928.168	35.2493	703		ENSBTAT00000036817.2	1244	952.845	14.3452	334		ENSBTAT00000036817.2	1244	935.273	52.7893	1202		ENSBTAT00000036817.2	1244	956.041	9.20368	217		ENSBTAT00000036817.2	1244	946.516	38.8768	889		ENSBTAT00000036817.2	1244	943.074	10.8823	278		ENSBTAT00000036817.2	1244	940.484	44.2757	946		ENSBTAT00000036817.2	1244	938.029	9.765	226
ENSBTAT00000063944.1	674	150	0	0		ENSBTAT00000063944.1	674	540.25	0.151501	2		ENSBTAT00000063944.1	674	154	0	0		ENSBTAT00000063944.1	674	148	0	0		ENSBTAT00000063944.1	674	155	0	0		ENSBTAT00000063944.1	674	153	0	0		ENSBTAT00000063944.1	674	549.212	0.160198	1.9988		ENSBTAT00000063944.1	674	151	0	0
ENSBTAT00000065844.1	677	150	0	0		ENSBTAT00000065844.1	677	543.438	0	0		ENSBTAT00000065844.1	677	154	0	0		ENSBTAT00000065844.1	677	148	0	0		ENSBTAT00000065844.1	677	155	0	0		ENSBTAT00000065844.1	677	153	0	0		ENSBTAT00000065844.1	677	552.631	9.5414e-05	0.0011979		ENSBTAT00000065844.1	677	151	0	0
ENSBTAT00000025670.5	1468	1355.89	4.35913	127		ENSBTAT00000025670.5	1468	1343.3	4.90182	160.897		ENSBTAT00000025670.5	1468	1334.87	47.2642	1536		ENSBTAT00000025670.5	1468	1377.29	1.2954	44		ENSBTAT00000025670.5	1468	1344.63	17.9159	582		ENSBTAT00000025670.5	1468	1351.61	2.78595	102		ENSBTAT00000025670.5	1468	1348.68	8.28663	253.9		ENSBTAT00000025670.5	1468	1362.82	3.6486	122.683
ENSBTAT00000001343.5	2787	2518.09	41.2521	2232		ENSBTAT00000001343.5	2787	2538.79	49.8418	3092		ENSBTAT00000001343.5	2787	2494.5	24.683	1499		ENSBTAT00000001343.5	2787	2576.18	45.1578	2869		ENSBTAT00000001343.5	2787	2525.13	25.2274	1539		ENSBTAT00000001343.5	2787	2525.02	43.2909	2961		ENSBTAT00000001343.5	2787	2521.68	32.9039	1885		ENSBTAT00000001343.5	2787	2529.82	51.892	3239
ENSBTAT00000052912.2	1359	1187.36	6.11452	156		ENSBTAT00000052912.2	1359	1181.98	6.30148	182		ENSBTAT00000052912.2	1359	1177.52	5.33709	153		ENSBTAT00000052912.2	1359	1222.48	3.2506	98		ENSBTAT00000052912.2	1359	1195.61	6.19699	179		ENSBTAT00000052912.2	1359	1199.47	2.70842	88		ENSBTAT00000052912.2	1359	1186.75	8.67928	234		ENSBTAT00000052912.2	1359	1202.23	3.27012	97
ENSBTAT00000028693.5	564	150	0	0		ENSBTAT00000028693.5	564	159	0	0		ENSBTAT00000028693.5	564	154	0	0		ENSBTAT00000028693.5	564	412.411	0.0983213	1		ENSBTAT00000028693.5	564	154	0	0		ENSBTAT00000028693.5	564	153	0	0		ENSBTAT00000028693.5	564	153	0	0		ENSBTAT00000028693.5	564	151	0	0
ENSBTAT00000027333.2	951	150	0	0		ENSBTAT00000027333.2	951	160	0	0		ENSBTAT00000027333.2	951	154	0	0		ENSBTAT00000027333.2	951	149	0	0		ENSBTAT00000027333.2	951	155	0	0		ENSBTAT00000027333.2	951	153	0	0		ENSBTAT00000027333.2	951	153	0	0		ENSBTAT00000027333.2	951	151	0	0
ENSBTAT00000055365.2	2690	2558.31	2.61957	144		ENSBTAT00000055365.2	2690	2555.32	3.0269	189		ENSBTAT00000055365.2	2690	2528.96	3.05348	188		ENSBTAT00000055365.2	2690	2584.01	3.53075	225		ENSBTAT00000055365.2	2690	2544.86	2.42348	149		ENSBTAT00000055365.2	2690	2539.73	3.45949	238		ENSBTAT00000055365.2	2690	2553.39	3.98219	231		ENSBTAT00000055365.2	2690	2553.75	3.38051	213
ENSBTAT00000016862.5	1713	1397.88	0.0998789	3		ENSBTAT00000016862.5	1713	1420.93	0.0288012	1		ENSBTAT00000016862.5	1713	1394.2	0.20623	7		ENSBTAT00000016862.5	1713	1445.98	0.0560848	2		ENSBTAT00000016862.5	1713	155	0	0		ENSBTAT00000016862.5	1713	153	0	0		ENSBTAT00000016862.5	1713	1409.99	0.0312184	1		ENSBTAT00000016862.5	1713	1409.02	0.0287649	1
ENSBTAT00000014594.4	2175	2051.19	35.1681	1550		ENSBTAT00000014594.4	2175	2043.25	20.1092	1004		ENSBTAT00000014594.4	2175	2023.97	37.3416	1840		ENSBTAT00000014594.4	2175	2082.76	19.5272	1003		ENSBTAT00000014594.4	2175	2040.7	40.2622	1985		ENSBTAT00000014594.4	2175	2045.44	22.5062	1247		ENSBTAT00000014594.4	2175	2044.68	44.9933	2090		ENSBTAT00000014594.4	2175	2064.38	19.0245	969
ENSBTAT00000024295.5	2541	2318.21	54.4651	2713		ENSBTAT00000024295.5	2541	2321.41	189.266	10736		ENSBTAT00000024295.5	2541	2297.97	24.3452	1362		ENSBTAT00000024295.5	2541	2344.65	141.587	8187		ENSBTAT00000024295.5	2541	2305.52	18.2766	1018		ENSBTAT00000024295.5	2541	2324.68	72.2237	4548		ENSBTAT00000024295.5	2541	2308.5	29.326	1538		ENSBTAT00000024295.5	2541	2331.28	270.761	15574
ENSBTAT00000031701.4	804	647.477	2.77737	38.6399		ENSBTAT00000031701.4	804	640.505	2.06595	32.3341		ENSBTAT00000031701.4	804	637.528	4.96208	77.0164		ENSBTAT00000031701.4	804	664.424	0.694921	11.3868		ENSBTAT00000031701.4	804	645.357	5.54539	86.4601		ENSBTAT00000031701.4	804	648.95	1.36528	24		ENSBTAT00000031701.4	804	644.515	2.11717	31		ENSBTAT00000031701.4	804	654.274	0.805311	13
ENSBTAT00000023969.5	2747	2109.32	0.772231	35		ENSBTAT00000023969.5	2747	2164.24	0.0817564	4.3236		ENSBTAT00000023969.5	2747	2136.16	0.083241	4.32905		ENSBTAT00000023969.5	2747	2121.09	0	0		ENSBTAT00000023969.5	2747	2121.49	0.0975541	5		ENSBTAT00000023969.5	2747	153	0	0		ENSBTAT00000023969.5	2747	2116.02	0.249625	12		ENSBTAT00000023969.5	2747	2096.96	0.135297	7
ENSBTAT00000056488.2	1948	1637.95	0	0		ENSBTAT00000056488.2	1948	1663.68	0.0166385	0.676398		ENSBTAT00000056488.2	1948	1642.72	0.0167769	0.670955		ENSBTAT00000056488.2	1948	1658.31	0.0244519	1		ENSBTAT00000056488.2	1948	1647.17	0	0		ENSBTAT00000056488.2	1948	153	0	0		ENSBTAT00000056488.2	1948	1646.63	0	0		ENSBTAT00000056488.2	1948	1640.03	0	0
ENSBTAT00000013675.4	2684	1916.41	36.7428	1513		ENSBTAT00000013675.4	2684	1999.98	50.7876	2482		ENSBTAT00000013675.4	2684	1915.46	27.0194	1260		ENSBTAT00000013675.4	2684	1973.49	56.8736	2768		ENSBTAT00000013675.4	2684	1932.37	27.8679	1301		ENSBTAT00000013675.4	2684	1932.65	80.3604	4207		ENSBTAT00000013675.4	2684	1927.19	32.7301	1433		ENSBTAT00000013675.4	2684	1868.79	54.3719	2507
ENSBTAT00000008348.5	2150	2041.71	31.2055	1369		ENSBTAT00000008348.5	2150	2029.83	21.3107	1057		ENSBTAT00000008348.5	2150	2010.68	30.7653	1506		ENSBTAT00000008348.5	2150	2078.18	14.7508	756		ENSBTAT00000008348.5	2150	2030.95	30.4486	1494		ENSBTAT00000008348.5	2150	2037.78	45.417	2507		ENSBTAT00000008348.5	2150	2032.23	51.3987	2373		ENSBTAT00000008348.5	2150	2053.41	25.8568	1310
ENSBTAT00000001189.5	1599	150	0	0		ENSBTAT00000001189.5	1599	160	0	0		ENSBTAT00000001189.5	1599	154	0	0		ENSBTAT00000001189.5	1599	149	0	0		ENSBTAT00000001189.5	1599	155	0	0		ENSBTAT00000001189.5	1599	153	0	0		ENSBTAT00000001189.5	1599	154	0	0		ENSBTAT00000001189.5	1599	152	0	0
ENSBTAT00000025240.5	2001	1805.66	12.1655	472		ENSBTAT00000025240.5	2001	1806.86	7.72278	340.971		ENSBTAT00000025240.5	2001	1790.12	8.60379	374.967		ENSBTAT00000025240.5	2001	1854.77	4.96266	227		ENSBTAT00000025240.5	2001	1815.06	9.37277	411		ENSBTAT00000025240.5	2001	1820.12	4.8659	239.905		ENSBTAT00000025240.5	2001	1807.02	13.4206	550.945		ENSBTAT00000025240.5	2001	1828.81	5.18479	233.949
ENSBTAT00000018191.5	2803	2687.68	0.355293	20.5184		ENSBTAT00000018191.5	2803	2680.14	0.167965	11		ENSBTAT00000018191.5	2803	154	0	0		ENSBTAT00000018191.5	2803	2712.23	0.071227	4.76423		ENSBTAT00000018191.5	2803	2675.37	0.0248656	1.60719		ENSBTAT00000018191.5	2803	2689.94	0.013724	1		ENSBTAT00000018191.5	2803	2679.1	0.1643	10		ENSBTAT00000018191.5	2803	2703.69	0.239906	16.0036
ENSBTAT00000065641.1	1211	1014.78	0.0679511	1.48164		ENSBTAT00000065641.1	1211	1011.58	0.121367	3		ENSBTAT00000065641.1	1211	154	0	0		ENSBTAT00000065641.1	1211	1004.36	0.0498915	1.23577		ENSBTAT00000065641.1	1211	1010.74	0.0570386	1.39281		ENSBTAT00000065641.1	1211	153	0	0		ENSBTAT00000065641.1	1211	1010.04	0	0		ENSBTAT00000065641.1	1211	1015.49	0.23933	5.99639
ENSBTAT00000024009.4	2625	2212.62	109.018	5183		ENSBTAT00000024009.4	2625	2249.76	127.279	6997		ENSBTAT00000024009.4	2625	2207.37	100.708	5412		ENSBTAT00000024009.4	2625	2282.11	120.361	6774		ENSBTAT00000024009.4	2625	2241.71	101.019	5471		ENSBTAT00000024009.4	2625	2238.85	137.123	8316		ENSBTAT00000024009.4	2625	2224.92	104.439	5279		ENSBTAT00000024009.4	2625	2224.84	115.515	6341
ENSBTAT00000064460.1	7011	6934.45	0.120804	18		ENSBTAT00000064460.1	7011	6927.92	0.00123956	0.20984		ENSBTAT00000064460.1	7011	6951.9	0.000336049	0.0568757		ENSBTAT00000064460.1	7011	6846.85	0.00042974	0.0725635		ENSBTAT00000064460.1	7011	6876.3	0.0180586	3		ENSBTAT00000064460.1	7011	6947.77	0.000804239	0.151359		ENSBTAT00000064460.1	7011	6905.17	0.0509967	8		ENSBTAT00000064460.1	7011	6948.14	0.150392	25.7818
ENSBTAT00000036805.4	6987	6910.35	0	0		ENSBTAT00000036805.4	6987	6903.52	0.0773221	13.0434		ENSBTAT00000036805.4	6987	6926.57	0.0233831	3.94312		ENSBTAT00000036805.4	6987	6824.11	0.0173948	2.92744		ENSBTAT00000036805.4	6987	6852	0	0		ENSBTAT00000036805.4	6987	6923.07	0.0365198	6.84864		ENSBTAT00000036805.4	6987	6880.91	0	0		ENSBTAT00000036805.4	6987	6923.52	0	0
ENSBTAT00000064503.1	4017	3975.19	0	0		ENSBTAT00000064503.1	4017	3956.28	0.0904773	8.74672		ENSBTAT00000064503.1	4017	3942.04	0.0104198	1		ENSBTAT00000064503.1	4017	3968.82	0.0102168	1		ENSBTAT00000064503.1	4017	155	0	0		ENSBTAT00000064503.1	4017	3958.84	0.00932511	1		ENSBTAT00000064503.1	4017	3952.48	0.0111367	1		ENSBTAT00000064503.1	4017	3979.03	0.0837107	8.21823
ENSBTAT00000060981.2	1432	1245.53	23.6887	633.978		ENSBTAT00000060981.2	1432	1248.04	28.0629	855.816		ENSBTAT00000060981.2	1432	1230.01	78.4377	2348.83		ENSBTAT00000060981.2	1432	1276.03	33.2916	1047.65		ENSBTAT00000060981.2	1432	1245.92	97.0314	2920.69		ENSBTAT00000060981.2	1432	1248.76	62.4515	2112.51		ENSBTAT00000060981.2	1432	1244.27	38.376	1084.8		ENSBTAT00000060981.2	1432	1254.95	29.0657	899.968
ENSBTAT00000064000.1	1441	1254.12	0.000803916	0.0216634		ENSBTAT00000064000.1	1441	1256.76	0.00598257	0.18372		ENSBTAT00000064000.1	1441	1238.5	0.00554515	0.167198		ENSBTAT00000064000.1	1441	1284.84	0.010892	0.345126		ENSBTAT00000064000.1	1441	1254.59	0.0431318	1.30733		ENSBTAT00000064000.1	1441	1257.41	0.0142993	0.487045		ENSBTAT00000064000.1	1441	1252.86	0.00700015	0.199243		ENSBTAT00000064000.1	1441	1263.64	0.00102815	0.0320552
ENSBTAT00000048816.2	4179	4122.99	29.0548	2574		ENSBTAT00000048816.2	4179	4111	23.7423	2385		ENSBTAT00000048816.2	4179	4050.7	16.772	1654		ENSBTAT00000048816.2	4179	4190.75	17.9099	1851		ENSBTAT00000048816.2	4179	4088.65	14.5072	1433		ENSBTAT00000048816.2	4179	4107.76	13.6693	1521		ENSBTAT00000048816.2	4179	4100.28	17.6273	1642		ENSBTAT00000048816.2	4179	4143.79	17.1656	1755
ENSBTAT00000036339.4	1010	150	0	0		ENSBTAT00000036339.4	1010	160	0	0		ENSBTAT00000036339.4	1010	154	0	0		ENSBTAT00000036339.4	1010	149	0	0		ENSBTAT00000036339.4	1010	155	0	0		ENSBTAT00000036339.4	1010	153	0	0		ENSBTAT00000036339.4	1010	154	0	0		ENSBTAT00000036339.4	1010	152	0	0
ENSBTAT00000039910.4	1673	1198.67	7.99815	206		ENSBTAT00000039910.4	1673	1216.55	10.4955	312		ENSBTAT00000039910.4	1673	1213.58	7.78465	230		ENSBTAT00000039910.4	1673	1230.23	6.62505	201		ENSBTAT00000039910.4	1673	1219.43	10.6583	314		ENSBTAT00000039910.4	1673	1235.72	6.27368	210		ENSBTAT00000039910.4	1673	1204.1	10.1627	278		ENSBTAT00000039910.4	1673	1222.88	4.93835	149
ENSBTAT00000017102.5	1417	150	0	0		ENSBTAT00000017102.5	1417	160	0	0		ENSBTAT00000017102.5	1417	154	0	0		ENSBTAT00000017102.5	1417	149	0	0		ENSBTAT00000017102.5	1417	155	0	0		ENSBTAT00000017102.5	1417	153	0	0		ENSBTAT00000017102.5	1417	154	0	0		ENSBTAT00000017102.5	1417	152	0	0
ENSBTAT00000018432.5	3519	3475.1	2.99987	224		ENSBTAT00000018432.5	3519	3458.6	4.68573	396		ENSBTAT00000018432.5	3519	3429.74	1.43714	120		ENSBTAT00000018432.5	3519	3514.45	3.71516	322		ENSBTAT00000018432.5	3519	3451.87	1.10319	92		ENSBTAT00000018432.5	3519	3460.94	1.83466	172		ENSBTAT00000018432.5	3519	3461.92	1.1189	88		ENSBTAT00000018432.5	3519	3491.54	3.87712	334
ENSBTAT00000024758.5	1447	1095.47	0.0424837	1		ENSBTAT00000024758.5	1447	160	0	0		ENSBTAT00000024758.5	1447	154	0	0		ENSBTAT00000024758.5	1447	149	0	0		ENSBTAT00000024758.5	1447	155	0	0		ENSBTAT00000024758.5	1447	153	0	0		ENSBTAT00000024758.5	1447	154	0	0		ENSBTAT00000024758.5	1447	152	0	0
ENSBTAT00000009630.5	2165	1938.22	20.7699	865		ENSBTAT00000009630.5	2165	1946.81	18.793	894		ENSBTAT00000009630.5	2165	1924.58	22.9217	1074		ENSBTAT00000009630.5	2165	1991.17	18.8166	924		ENSBTAT00000009630.5	2165	1951.4	20.2145	953		ENSBTAT00000009630.5	2165	1952.9	18.2986	968		ENSBTAT00000009630.5	2165	1944.15	25.0863	1108		ENSBTAT00000009630.5	2165	1963.55	19.8363	961
ENSBTAT00000065179.1	8569	8624.91	21.9656	4070.77		ENSBTAT00000065179.1	8569	8608.63	26.1765	5506.36		ENSBTAT00000065179.1	8569	8567.13	20.0921	4190.65		ENSBTAT00000065179.1	8569	8620.28	20.7816	4417.96		ENSBTAT00000065179.1	8569	8550.85	19.0909	3943.83		ENSBTAT00000065179.1	8569	8605.22	20.9826	4891.02		ENSBTAT00000065179.1	8569	8586.93	21.8645	4265.32		ENSBTAT00000065179.1	8569	8644.27	18.7196	3992.51
ENSBTAT00000023638.5	4891	4774.72	2.06861	212.229		ENSBTAT00000023638.5	4891	4774.05	1.65139	192.643		ENSBTAT00000023638.5	4891	4791.06	3.25224	379.345		ENSBTAT00000023638.5	4891	4730.97	0.737457	86.0417		ENSBTAT00000023638.5	4891	4749.33	1.96243	225.169		ENSBTAT00000023638.5	4891	4789.11	1.10989	143.984		ENSBTAT00000023638.5	4891	4763.03	2.52002	272.684		ENSBTAT00000023638.5	4891	4786.06	1.68938	199.492
ENSBTAT00000000533.5	4949	4562.97	50.8541	4986		ENSBTAT00000000533.5	4949	4607.36	51.9886	5853		ENSBTAT00000000533.5	4949	4533.7	64.208	7087		ENSBTAT00000000533.5	4949	4687.28	54.6732	6320		ENSBTAT00000000533.5	4949	4602.99	65.8155	7319		ENSBTAT00000000533.5	4949	4596.51	48.7589	6071		ENSBTAT00000000533.5	4949	4581.79	59.756	6220		ENSBTAT00000000533.5	4949	4617.19	44.5666	5077
ENSBTAT00000061318.2	1515	150	0	0		ENSBTAT00000061318.2	1515	160	0	0		ENSBTAT00000061318.2	1515	154	0	0		ENSBTAT00000061318.2	1515	149	0	0		ENSBTAT00000061318.2	1515	155	0	0		ENSBTAT00000061318.2	1515	153	0	0		ENSBTAT00000061318.2	1515	154	0	0		ENSBTAT00000061318.2	1515	152	0	0
ENSBTAT00000003751.3	2123	1818.08	71.2309	2782.65		ENSBTAT00000003751.3	2123	1842.68	24.318	1094.95		ENSBTAT00000003751.3	2123	1802.02	205.401	9011.19		ENSBTAT00000003751.3	2123	1863.88	62.9206	2892.23		ENSBTAT00000003751.3	2123	1825.77	233.209	10286.7		ENSBTAT00000003751.3	2123	1818.91	105.054	5176.06		ENSBTAT00000003751.3	2123	1825.5	213.477	8853.36		ENSBTAT00000003751.3	2123	1821.06	17.686	794.649
ENSBTAT00000063949.1	1167	1011.62	24.477	532.05		ENSBTAT00000063949.1	1167	1005.5	9.4786	232.886		ENSBTAT00000063949.1	1167	995.59	36.4318	883.041		ENSBTAT00000063949.1	1167	1034.48	14.3243	365.443		ENSBTAT00000063949.1	1167	1007.05	77.0536	1874.69		ENSBTAT00000063949.1	1167	1011.57	31.5456	864.394		ENSBTAT00000063949.1	1167	1007.43	72.7176	1664.3		ENSBTAT00000063949.1	1167	1021.31	5.47673	138.007
ENSBTAT00000003755.5	2117	1938.41	75.7558	3155.3		ENSBTAT00000003755.5	2117	1940.18	18.7341	888.163		ENSBTAT00000003755.5	2117	1921.42	156.564	7323.77		ENSBTAT00000003755.5	2117	1976.1	55.5122	2705.32		ENSBTAT00000003755.5	2117	1941.67	174.563	8188.63		ENSBTAT00000003755.5	2117	1938.91	95.1147	4995.54		ENSBTAT00000003755.5	2117	1941.04	182.379	8042.34		ENSBTAT00000003755.5	2117	1952.29	14.1657	682.344
ENSBTAT00000019954.5	1149	150	0	0		ENSBTAT00000019954.5	1149	160	0	0		ENSBTAT00000019954.5	1149	154	0	0		ENSBTAT00000019954.5	1149	149	0	0		ENSBTAT00000019954.5	1149	155	0	0		ENSBTAT00000019954.5	1149	153	0	0		ENSBTAT00000019954.5	1149	154	0	0		ENSBTAT00000019954.5	1149	152	0	0
ENSBTAT00000019501.5	3365	150	0	0		ENSBTAT00000019501.5	3365	160	0	0		ENSBTAT00000019501.5	3365	154	0	0		ENSBTAT00000019501.5	3365	2960.37	0.0273945	2		ENSBTAT00000019501.5	3365	155	0	0		ENSBTAT00000019501.5	3365	153	0	0		ENSBTAT00000019501.5	3365	154	0	0		ENSBTAT00000019501.5	3365	3054.49	0.0132691	1
ENSBTAT00000017248.4	975	150	0	0		ENSBTAT00000017248.4	975	160	0	0		ENSBTAT00000017248.4	975	154	0	0		ENSBTAT00000017248.4	975	149	0	0		ENSBTAT00000017248.4	975	155	0	0		ENSBTAT00000017248.4	975	153	0	0		ENSBTAT00000017248.4	975	153	0	0		ENSBTAT00000017248.4	975	151	0	0
ENSBTAT00000015561.5	1335	150	0	0		ENSBTAT00000015561.5	1335	160	0	0		ENSBTAT00000015561.5	1335	154	0	0		ENSBTAT00000015561.5	1335	149	0	0		ENSBTAT00000015561.5	1335	155	0	0		ENSBTAT00000015561.5	1335	153	0	0		ENSBTAT00000015561.5	1335	154	0	0		ENSBTAT00000015561.5	1335	152	0	0
ENSBTAT00000021370.3	3178	150	0	0		ENSBTAT00000021370.3	3178	160	0	0		ENSBTAT00000021370.3	3178	154	0	0		ENSBTAT00000021370.3	3178	149	0	0		ENSBTAT00000021370.3	3178	155	0	0		ENSBTAT00000021370.3	3178	153	0	0		ENSBTAT00000021370.3	3178	154	0	0		ENSBTAT00000021370.3	3178	152	0	0
ENSBTAT00000005884.4	384	149	0	0		ENSBTAT00000005884.4	384	158	0	0		ENSBTAT00000005884.4	384	152	0	0		ENSBTAT00000005884.4	384	147	0	0		ENSBTAT00000005884.4	384	153	0	0		ENSBTAT00000005884.4	384	151	0	0		ENSBTAT00000005884.4	384	152	0	0		ENSBTAT00000005884.4	384	150	0	0
ENSBTAT00000012110.5	1494	1264.07	0.0368171	1		ENSBTAT00000012110.5	1494	1268.26	0.258146	8		ENSBTAT00000012110.5	1494	154	0	0		ENSBTAT00000012110.5	1494	1281.75	0.158178	5		ENSBTAT00000012110.5	1494	1255.12	0.0659569	2		ENSBTAT00000012110.5	1494	153	0	0		ENSBTAT00000012110.5	1494	1255.47	0.0350606	1		ENSBTAT00000012110.5	1494	1269.22	0.0638667	2
ENSBTAT00000065592.1	906	750.526	0.331554	5.34685		ENSBTAT00000065592.1	906	744.404	0.452591	8.23253		ENSBTAT00000065592.1	906	737.171	0.0707066	1.26896		ENSBTAT00000065592.1	906	768.131	0.529814	10.0365		ENSBTAT00000065592.1	906	745.064	0.59991	10.7985		ENSBTAT00000065592.1	906	749.449	0.184154	3.73852		ENSBTAT00000065592.1	906	746.514	0.250353	4.24585		ENSBTAT00000065592.1	906	151	0	0
ENSBTAT00000016790.5	2039	150	0	0		ENSBTAT00000016790.5	2039	160	0	0		ENSBTAT00000016790.5	2039	154	0	0		ENSBTAT00000016790.5	2039	149	0	0		ENSBTAT00000016790.5	2039	155	0	0		ENSBTAT00000016790.5	2039	153	0	0		ENSBTAT00000016790.5	2039	154	0	0		ENSBTAT00000016790.5	2039	152	0	0
ENSBTAT00000000744.5	3541	3225.89	0.0432807	3		ENSBTAT00000000744.5	3541	160	0	0		ENSBTAT00000000744.5	3541	3287.61	0.0374818	3		ENSBTAT00000000744.5	3541	3134.8	0.0129351	1		ENSBTAT00000000744.5	3541	155	0	0		ENSBTAT00000000744.5	3541	153	0	0		ENSBTAT00000000744.5	3541	3211.97	0.0137042	1		ENSBTAT00000000744.5	3541	152	0	0
ENSBTAT00000064920.1	618	150	0	0		ENSBTAT00000064920.1	618	159	0	0		ENSBTAT00000064920.1	618	154	0	0		ENSBTAT00000064920.1	618	148	0	0		ENSBTAT00000064920.1	618	155	0	0		ENSBTAT00000064920.1	618	153	0	0		ENSBTAT00000064920.1	618	153	0	0		ENSBTAT00000064920.1	618	151	0	0
ENSBTAT00000020668.4	1206	1086.5	0.429178	10.0195		ENSBTAT00000020668.4	1206	1075.65	0.456552	12		ENSBTAT00000020668.4	1206	1060.54	0.86169	22.2483		ENSBTAT00000020668.4	1206	1104.28	0.404181	11.0071		ENSBTAT00000020668.4	1206	1069.14	0.62854	16.2349		ENSBTAT00000020668.4	1206	1077.88	0.378123	11.0403		ENSBTAT00000020668.4	1206	1075.46	0.5386	13.1594		ENSBTAT00000020668.4	1206	1090.07	0.446176	12
ENSBTAT00000036095.2	1288	150	0	0		ENSBTAT00000036095.2	1288	160	0	0		ENSBTAT00000036095.2	1288	154	0	0		ENSBTAT00000036095.2	1288	149	0	0		ENSBTAT00000036095.2	1288	1149.1	0.0360213	1		ENSBTAT00000036095.2	1288	153	0	0		ENSBTAT00000036095.2	1288	154	0	0		ENSBTAT00000036095.2	1288	152	0	0
ENSBTAT00000019407.5	2976	150	0	0		ENSBTAT00000019407.5	2976	160	0	0		ENSBTAT00000019407.5	2976	154	0	0		ENSBTAT00000019407.5	2976	149	0	0		ENSBTAT00000019407.5	2976	2908.27	0	0		ENSBTAT00000019407.5	2976	153	0	0		ENSBTAT00000019407.5	2976	154	0	0		ENSBTAT00000019407.5	2976	152	0	0
ENSBTAT00000020664.5	3622	3628.97	10.5161	820		ENSBTAT00000020664.5	3622	3605.49	16.4583	1450		ENSBTAT00000020664.5	3622	3606.37	11.5263	1012		ENSBTAT00000020664.5	3622	3622.73	11.4503	1023		ENSBTAT00000020664.5	3622	3600.41	17.5206	1524		ENSBTAT00000020664.5	3622	3607.6	9.02553	882		ENSBTAT00000020664.5	3622	3617.5	18.4466	1516		ENSBTAT00000020664.5	3622	3634.82	15.6443	1403
ENSBTAT00000019629.4	5924	5811.34	26.3636	3292		ENSBTAT00000019629.4	5924	5813.2	24.6467	3501		ENSBTAT00000019629.4	5924	5728.76	23.955	3341		ENSBTAT00000019629.4	5924	5929.09	20.5374	3003		ENSBTAT00000019629.4	5924	5790.07	24.4632	3422		ENSBTAT00000019629.4	5924	5817.54	16.9431	2670		ENSBTAT00000019629.4	5924	5795.66	25.2379	3323		ENSBTAT00000019629.4	5924	5862.14	20.1955	2921
ENSBTAT00000023310.4	1317	1196.79	0.194434	5		ENSBTAT00000023310.4	1317	1187.14	0.34473	10		ENSBTAT00000023310.4	1317	154	0	0		ENSBTAT00000023310.4	1317	149	0	0		ENSBTAT00000023310.4	1317	155	0	0		ENSBTAT00000023310.4	1317	1193.75	0.0309249	1		ENSBTAT00000023310.4	1317	1190.68	0.184842	5		ENSBTAT00000023310.4	1317	1201.92	0.337214	10
ENSBTAT00000011782.5	1382	150	0	0		ENSBTAT00000011782.5	1382	160	0	0		ENSBTAT00000011782.5	1382	154	0	0		ENSBTAT00000011782.5	1382	149	0	0		ENSBTAT00000011782.5	1382	155	0	0		ENSBTAT00000011782.5	1382	153	0	0		ENSBTAT00000011782.5	1382	154	0	0		ENSBTAT00000011782.5	1382	152	0	0
ENSBTAT00000011745.4	951	759.181	0.0613023	1		ENSBTAT00000011745.4	951	753.833	0.162865	3		ENSBTAT00000011745.4	951	748.671	0.0548641	1		ENSBTAT00000011745.4	951	149	0	0		ENSBTAT00000011745.4	951	155	0	0		ENSBTAT00000011745.4	951	153	0	0		ENSBTAT00000011745.4	951	153	0	0		ENSBTAT00000011745.4	951	761.182	0.0532466	1
ENSBTAT00000012816.5	2349	2072.25	7.20915	321		ENSBTAT00000012816.5	2349	2072.24	10.7631	545		ENSBTAT00000012816.5	2349	2059.84	2.85156	143		ENSBTAT00000012816.5	2349	2109.13	12.112	630		ENSBTAT00000012816.5	2349	2072.65	3.07548	154		ENSBTAT00000012816.5	2349	2094.64	9.48187	538		ENSBTAT00000012816.5	2349	2063.22	3.88285	182		ENSBTAT00000012816.5	2349	2088.12	13.3541	688
ENSBTAT00000004673.3	1416	1307.32	1.17436	32.9885		ENSBTAT00000004673.3	1416	1295.91	1.56316	49.4993		ENSBTAT00000004673.3	1416	1292.24	1.57643	49.5952		ENSBTAT00000004673.3	1416	1320.28	1.15874	37.7289		ENSBTAT00000004673.3	1416	1297.98	1.06687	33.4551		ENSBTAT00000004673.3	1416	1302.17	0.616245	21.737		ENSBTAT00000004673.3	1416	1301.93	1.40516	41.5611		ENSBTAT00000004673.3	1416	1313.9	1.14087	36.9845
ENSBTAT00000000463.5	4227	3644.02	3.10347	243		ENSBTAT00000000463.5	4227	3679.38	1.06777	96		ENSBTAT00000000463.5	4227	3758.93	7.28856	667		ENSBTAT00000000463.5	4227	3501.62	1.54014	133		ENSBTAT00000000463.5	4227	3616.55	7.03877	615		ENSBTAT00000000463.5	4227	3754.31	2.64511	269		ENSBTAT00000000463.5	4227	3615.26	5.06501	416		ENSBTAT00000000463.5	4227	3639.47	1.9934	179
ENSBTAT00000025365.5	1032	833.087	25.9821	465.096		ENSBTAT00000025365.5	1032	828.363	91.7925	1858		ENSBTAT00000025365.5	1032	826.325	34.7949	699.983		ENSBTAT00000025365.5	1032	839.149	284.544	5888.57		ENSBTAT00000025365.5	1032	823.964	42.2517	841.076		ENSBTAT00000025365.5	1032	838.509	299.612	6805.27		ENSBTAT00000025365.5	1032	824.394	50.0662	937.677		ENSBTAT00000025365.5	1032	834.501	206.994	4261.92
ENSBTAT00000064049.1	798	589.893	15.1402	191.904		ENSBTAT00000064049.1	798	585.553	56.4013	807		ENSBTAT00000064049.1	798	587.538	14.1232	202.017		ENSBTAT00000064049.1	798	593.326	167.603	2452.43		ENSBTAT00000064049.1	798	583.641	23.6111	332.924		ENSBTAT00000064049.1	798	596.751	218.606	3533.73		ENSBTAT00000064049.1	798	582.751	26.839	355.323		ENSBTAT00000064049.1	798	590.299	139.318	2029.08
ENSBTAT00000066053.1	1115	917.734	187.779	3702.91		ENSBTAT00000066053.1	1115	920.484	121.329	2728.98		ENSBTAT00000066053.1	1115	904.923	128.862	2838.95		ENSBTAT00000066053.1	1115	925.427	126.013	2875.93		ENSBTAT00000066053.1	1115	904.532	113.256	2474.97		ENSBTAT00000066053.1	1115	915.94	119.257	2958.88		ENSBTAT00000066053.1	1115	909.696	152.364	3148.86		ENSBTAT00000066053.1	1115	914.944	113.532	2562.9
ENSBTAT00000021162.5	2775	2456.69	3.80775	201		ENSBTAT00000021162.5	2775	2466.94	8.19503	494		ENSBTAT00000021162.5	2775	2514.54	4.81885	295		ENSBTAT00000021162.5	2775	2376.05	14.1986	832		ENSBTAT00000021162.5	2775	2437.38	5.63809	332		ENSBTAT00000021162.5	2775	2506.81	13.8135	938		ENSBTAT00000021162.5	2775	2441.3	4.5076	250		ENSBTAT00000021162.5	2775	2457.4	12.8811	781
ENSBTAT00000012775.2	1745	1520.42	11.2337	367		ENSBTAT00000012775.2	1745	1527.24	13.5053	504		ENSBTAT00000012775.2	1745	1518.21	8.92816	330		ENSBTAT00000012775.2	1745	1554.43	11.7126	449		ENSBTAT00000012775.2	1745	1535.1	7.01055	260		ENSBTAT00000012775.2	1745	1538.25	11.5916	483		ENSBTAT00000012775.2	1745	1525.17	9.5818	332		ENSBTAT00000012775.2	1745	1543.6	16.0693	612
ENSBTAT00000022482.5	1733	1611.05	2.1088	73		ENSBTAT00000022482.5	1733	1602.32	0.536354	21		ENSBTAT00000022482.5	1733	1586.24	0.958104	37		ENSBTAT00000022482.5	1733	1635.89	0.049574	2		ENSBTAT00000022482.5	1733	1599.04	0.595368	23		ENSBTAT00000022482.5	1733	1605.03	0.0690019	3		ENSBTAT00000022482.5	1733	1603.93	1.23496	45		ENSBTAT00000022482.5	1733	1621.57	0.22495	9
ENSBTAT00000063809.1	750	150	0	0		ENSBTAT00000063809.1	750	159	0	0		ENSBTAT00000063809.1	750	154	0	0		ENSBTAT00000063809.1	750	148	0	0		ENSBTAT00000063809.1	750	155	0	0		ENSBTAT00000063809.1	750	153	0	0		ENSBTAT00000063809.1	750	153	0	0		ENSBTAT00000063809.1	750	151	0	0
ENSBTAT00000024285.4	645	150	0	0		ENSBTAT00000024285.4	645	159	0	0		ENSBTAT00000024285.4	645	154	0	0		ENSBTAT00000024285.4	645	148	0	0		ENSBTAT00000024285.4	645	155	0	0		ENSBTAT00000024285.4	645	153	0	0		ENSBTAT00000024285.4	645	153	0	0		ENSBTAT00000024285.4	645	151	0	0
ENSBTAT00000021204.5	2536	2465.57	29.9181	1585		ENSBTAT00000021204.5	2536	2449.37	28.0195	1677		ENSBTAT00000021204.5	2536	2424.79	27.1035	1600		ENSBTAT00000021204.5	2536	2500.35	20.677	1275		ENSBTAT00000021204.5	2536	2445.1	25.8161	1525		ENSBTAT00000021204.5	2536	2452.05	19.4215	1290		ENSBTAT00000021204.5	2536	2452.08	26.1906	1459		ENSBTAT00000021204.5	2536	2474.8	22.6988	1386
ENSBTAT00000001917.4	4308	4161.16	7.70597	689		ENSBTAT00000001917.4	4308	4147.3	11.3183	1147		ENSBTAT00000001917.4	4308	4129.01	5.83945	587		ENSBTAT00000001917.4	4308	4177.01	9.86294	1016		ENSBTAT00000001917.4	4308	4126.48	5.87807	586		ENSBTAT00000001917.4	4308	4161.3	7.3899	833		ENSBTAT00000001917.4	4308	4137.77	7.37212	693		ENSBTAT00000001917.4	4308	4168.55	10.559	1086
ENSBTAT00000022108.4	5139	4988.91	5.08409	545		ENSBTAT00000022108.4	5139	4980	5.38262	655		ENSBTAT00000022108.4	5139	4959.4	7.33812	886		ENSBTAT00000022108.4	5139	5009.04	3.92614	485		ENSBTAT00000022108.4	5139	4958.6	7.28739	873		ENSBTAT00000022108.4	5139	4991.93	3.49796	473		ENSBTAT00000022108.4	5139	4968.74	7.69839	869		ENSBTAT00000022108.4	5139	5005.97	4.96309	613
ENSBTAT00000024175.3	2030	150	0	0		ENSBTAT00000024175.3	2030	160	0	0		ENSBTAT00000024175.3	2030	154	0	0		ENSBTAT00000024175.3	2030	149	0	0		ENSBTAT00000024175.3	2030	155	0	0		ENSBTAT00000024175.3	2030	153	0	0		ENSBTAT00000024175.3	2030	154	0	0		ENSBTAT00000024175.3	2030	152	0	0
ENSBTAT00000065223.1	1905	150	0	0		ENSBTAT00000065223.1	1905	1510.25	0.0270977	1		ENSBTAT00000065223.1	1905	154	0	0		ENSBTAT00000065223.1	1905	149	0	0		ENSBTAT00000065223.1	1905	155	0	0		ENSBTAT00000065223.1	1905	153	0	0		ENSBTAT00000065223.1	1905	154	0	0		ENSBTAT00000065223.1	1905	152	0	0
ENSBTAT00000032645.2	3066	2814.6	61.4774	3718		ENSBTAT00000032645.2	3066	2813.21	43.7725	3009		ENSBTAT00000032645.2	3066	2848.7	69.7732	4839		ENSBTAT00000032645.2	3066	2763.36	47.2054	3217		ENSBTAT00000032645.2	3066	2801.53	78.7348	5329		ENSBTAT00000032645.2	3066	2837.44	48.1781	3703		ENSBTAT00000032645.2	3066	2806.21	72.1859	4602		ENSBTAT00000032645.2	3066	2824.42	38.6157	2691
ENSBTAT00000022481.4	1115	150	0	0		ENSBTAT00000022481.4	1115	160	0	0		ENSBTAT00000022481.4	1115	938.751	0.0875103	2		ENSBTAT00000022481.4	1115	149	0	0		ENSBTAT00000022481.4	1115	946.811	0.0437173	1		ENSBTAT00000022481.4	1115	953.2	0.116187	3		ENSBTAT00000022481.4	1115	942.432	0.233532	5		ENSBTAT00000022481.4	1115	152	0	0
ENSBTAT00000049040.1	1818	1751.14	46.642	1755		ENSBTAT00000049040.1	1818	1732.96	125.634	5320		ENSBTAT00000049040.1	1818	1737.47	16.1703	684		ENSBTAT00000049040.1	1818	1750.24	106.71	4606		ENSBTAT00000049040.1	1818	1736.26	15.6389	656		ENSBTAT00000049040.1	1818	1737.03	75.022	3530		ENSBTAT00000049040.1	1818	1744.94	24.3682	966		ENSBTAT00000049040.1	1818	1752.05	166.697	7206
ENSBTAT00000006810.4	1953	1813	20.7669	809		ENSBTAT00000006810.4	1953	1804.82	19.818	874		ENSBTAT00000006810.4	1953	1791.32	33.4091	1457		ENSBTAT00000006810.4	1953	1854.5	27.6594	1265		ENSBTAT00000006810.4	1953	1813	38.15	1671		ENSBTAT00000006810.4	1953	1820.24	25.1893	1242		ENSBTAT00000006810.4	1953	1808.19	35.9066	1475		ENSBTAT00000006810.4	1953	1829.14	18.7901	848
ENSBTAT00000003052.5	3144	2559.25	0.0181848	1		ENSBTAT00000003052.5	3144	2577.64	0.0635066	4		ENSBTAT00000003052.5	3144	154	0	0		ENSBTAT00000003052.5	3144	149	0	0		ENSBTAT00000003052.5	3144	2538.67	0.0163046	1		ENSBTAT00000003052.5	3144	2646.77	0	0		ENSBTAT00000003052.5	3144	154	0	0		ENSBTAT00000003052.5	3144	2552.42	0	0
ENSBTAT00000023704.5	2625	150	0	0		ENSBTAT00000023704.5	2625	2277.27	0	0		ENSBTAT00000023704.5	2625	154	0	0		ENSBTAT00000023704.5	2625	149	0	0		ENSBTAT00000023704.5	2625	155	0	0		ENSBTAT00000023704.5	2625	2319	0.0159192	1		ENSBTAT00000023704.5	2625	154	0	0		ENSBTAT00000023704.5	2625	2266.07	0.0357715	2
ENSBTAT00000012316.5	2130	1422.47	1.14511	35		ENSBTAT00000012316.5	2130	1433.5	1.11339	39		ENSBTAT00000012316.5	2130	1484.13	1.02402	37		ENSBTAT00000012316.5	2130	1363.59	0.832629	28		ENSBTAT00000012316.5	2130	1403.22	0.67845	23		ENSBTAT00000012316.5	2130	1503.77	0.981978	40		ENSBTAT00000012316.5	2130	1389.43	0.601925	19		ENSBTAT00000012316.5	2130	1410.44	0.57472	20
ENSBTAT00000022480.5	1665	1464.07	31.1036	978.474		ENSBTAT00000022480.5	1665	1466.56	25.0053	896.085		ENSBTAT00000022480.5	1665	1452.81	19.2121	679.522		ENSBTAT00000022480.5	1665	1504.09	12.6539	469.375		ENSBTAT00000022480.5	1665	1474.63	20.5089	730.65		ENSBTAT00000022480.5	1665	1475.29	11.0953	443.398		ENSBTAT00000022480.5	1665	1466.29	30.7945	1025.81		ENSBTAT00000022480.5	1665	1481.98	12.2367	447.432
ENSBTAT00000004727.5	2042	150	0	0		ENSBTAT00000004727.5	2042	160	0	0		ENSBTAT00000004727.5	2042	154	0	0		ENSBTAT00000004727.5	2042	149	0	0		ENSBTAT00000004727.5	2042	155	0	0		ENSBTAT00000004727.5	2042	153	0	0		ENSBTAT00000004727.5	2042	154	0	0		ENSBTAT00000004727.5	2042	152	0	0
ENSBTAT00000052102.2	1563	1191.12	4.70918	120.526		ENSBTAT00000052102.2	1563	1226.66	5.60205	167.915		ENSBTAT00000052102.2	1563	1189.8	2.6057	75.4777		ENSBTAT00000052102.2	1563	1237.22	3.33069	101.625		ENSBTAT00000052102.2	1563	1213.24	2.70718	79.3498		ENSBTAT00000052102.2	1563	1201.62	2.7835	90.6017		ENSBTAT00000052102.2	1563	1205.96	3.25548	89.1912		ENSBTAT00000052102.2	1563	1191.76	4.06637	119.568
ENSBTAT00000049041.1	1061	869.524	1.23103	23		ENSBTAT00000049041.1	1061	863.654	1.84802	39		ENSBTAT00000049041.1	1061	870.763	1.74535	37		ENSBTAT00000049041.1	1061	869.802	1.16546	25		ENSBTAT00000049041.1	1061	864.909	1.005	21		ENSBTAT00000049041.1	1061	875.724	0.927422	22		ENSBTAT00000049041.1	1061	864.575	1.42555	28		ENSBTAT00000049041.1	1061	870.293	2.79425	60
ENSBTAT00000032665.3	2707	150	0	0		ENSBTAT00000032665.3	2707	160	0	0		ENSBTAT00000032665.3	2707	154	0	0		ENSBTAT00000032665.3	2707	149	0	0		ENSBTAT00000032665.3	2707	155	0	0		ENSBTAT00000032665.3	2707	153	0	0		ENSBTAT00000032665.3	2707	154	0	0		ENSBTAT00000032665.3	2707	152	0	0
ENSBTAT00000012526.4	1976	1768.21	7.84339	298		ENSBTAT00000012526.4	1976	1775.06	6.15573	267		ENSBTAT00000012526.4	1976	1746.4	6.96191	296		ENSBTAT00000012526.4	1976	1809.14	3.6982	165		ENSBTAT00000012526.4	1976	1767.4	6.95565	297		ENSBTAT00000012526.4	1976	1771.37	3.04275	146		ENSBTAT00000012526.4	1976	1766.98	8.49471	341		ENSBTAT00000012526.4	1976	1777.83	5.28905	232
ENSBTAT00000020679.5	759	582.373	0.159827	2		ENSBTAT00000020679.5	759	573.754	0.356637	5		ENSBTAT00000020679.5	759	154	0	0		ENSBTAT00000020679.5	759	148	0	0		ENSBTAT00000020679.5	759	155	0	0		ENSBTAT00000020679.5	759	153	0	0		ENSBTAT00000020679.5	759	578.441	0.456581	6		ENSBTAT00000020679.5	759	581.502	0.766693	11
ENSBTAT00000024997.5	1350	1049.69	1.01974	23		ENSBTAT00000024997.5	1350	1054.25	1.86329	48		ENSBTAT00000024997.5	1350	1082.76	1.51742	40		ENSBTAT00000024997.5	1350	1008.22	1.04567	26		ENSBTAT00000024997.5	1350	1038	1.39568	35		ENSBTAT00000024997.5	1350	1083.96	0.578974	17		ENSBTAT00000024997.5	1350	1037.39	1.95182	46		ENSBTAT00000024997.5	1350	1046.68	2.28465	59
ENSBTAT00000022720.5	3744	3616.19	5.22513	406		ENSBTAT00000022720.5	3744	3609.87	4.84081	427		ENSBTAT00000022720.5	3744	3629.92	3.80209	336		ENSBTAT00000022720.5	3744	3588.42	3.15267	279		ENSBTAT00000022720.5	3744	3599.73	3.95554	344		ENSBTAT00000022720.5	3744	3629.46	3.35655	330		ENSBTAT00000022720.5	3744	3608.92	5.51298	452		ENSBTAT00000022720.5	3744	3627.5	5.10609	457
ENSBTAT00000020221.4	1069	150	0	0		ENSBTAT00000020221.4	1069	160	0	0		ENSBTAT00000020221.4	1069	154	0	0		ENSBTAT00000020221.4	1069	149	0	0		ENSBTAT00000020221.4	1069	155	0	0		ENSBTAT00000020221.4	1069	153	0	0		ENSBTAT00000020221.4	1069	154	0	0		ENSBTAT00000020221.4	1069	152	0	0
ENSBTAT00000003342.3	1641	1542.88	0.724491	24.0184		ENSBTAT00000003342.3	1641	1530.73	1.31158	49.058		ENSBTAT00000003342.3	1641	1521.88	0.486584	18.0284		ENSBTAT00000003342.3	1641	1556.16	0.495586	19.0193		ENSBTAT00000003342.3	1641	1529.14	0.569325	21.0324		ENSBTAT00000003342.3	1641	1531.25	0.313415	13		ENSBTAT00000003342.3	1641	1535.77	1.00389	35.0255		ENSBTAT00000003342.3	1641	1546.47	0.733831	28
ENSBTAT00000009038.5	1701	1606.85	3.04113	105		ENSBTAT00000009038.5	1701	1595.01	1.25723	49		ENSBTAT00000009038.5	1701	1600.03	9.67817	377		ENSBTAT00000009038.5	1701	1602.55	1.69528	67		ENSBTAT00000009038.5	1701	1594.66	14.1982	547		ENSBTAT00000009038.5	1701	1600.46	1.9837	86		ENSBTAT00000009038.5	1701	1601.7	17.3959	633		ENSBTAT00000009038.5	1701	1611.96	0.578299	23
ENSBTAT00000012520.3	2101	1886.78	36.6292	1485		ENSBTAT00000012520.3	2101	1892.03	27.4699	1270		ENSBTAT00000012520.3	2101	1874.82	30.7381	1403		ENSBTAT00000012520.3	2101	1940.13	14.8808	712		ENSBTAT00000012520.3	2101	1902.58	28.3478	1303		ENSBTAT00000012520.3	2101	1904.67	13.7226	708		ENSBTAT00000012520.3	2101	1891.21	35.82	1539		ENSBTAT00000012520.3	2101	1908.6	17.7954	838
ENSBTAT00000054874.2	893	150	0	0		ENSBTAT00000054874.2	893	160	0	0		ENSBTAT00000054874.2	893	154	0	0		ENSBTAT00000054874.2	893	149	0	0		ENSBTAT00000054874.2	893	155	0	0		ENSBTAT00000054874.2	893	153	0	0		ENSBTAT00000054874.2	893	153	0	0		ENSBTAT00000054874.2	893	151	0	0
ENSBTAT00000063954.1	1017	150	0	0		ENSBTAT00000063954.1	1017	160	0	0		ENSBTAT00000063954.1	1017	154	0	0		ENSBTAT00000063954.1	1017	149	0	0		ENSBTAT00000063954.1	1017	155	0	0		ENSBTAT00000063954.1	1017	153	0	0		ENSBTAT00000063954.1	1017	920.807	0	0		ENSBTAT00000063954.1	1017	152	0	0
ENSBTAT00000064718.1	798	150	0	0		ENSBTAT00000064718.1	798	160	0	0		ENSBTAT00000064718.1	798	154	0	0		ENSBTAT00000064718.1	798	149	0	0		ENSBTAT00000064718.1	798	155	0	0		ENSBTAT00000064718.1	798	153	0	0		ENSBTAT00000064718.1	798	687.784	0.0639991	1		ENSBTAT00000064718.1	798	151	0	0
ENSBTAT00000054605.2	1285	150	0	0		ENSBTAT00000054605.2	1285	160	0	0		ENSBTAT00000054605.2	1285	154	0	0		ENSBTAT00000054605.2	1285	149	0	0		ENSBTAT00000054605.2	1285	155	0	0		ENSBTAT00000054605.2	1285	153	0	0		ENSBTAT00000054605.2	1285	154	0	0		ENSBTAT00000054605.2	1285	1179.93	0.0343499	1
ENSBTAT00000011658.4	2089	1935.03	356.75	14833		ENSBTAT00000011658.4	2089	1933.03	350.804	16570		ENSBTAT00000011658.4	2089	1920.57	331.691	15509		ENSBTAT00000011658.4	2089	1957.62	342.038	16513		ENSBTAT00000011658.4	2089	1934.49	315.625	14751		ENSBTAT00000011658.4	2089	1922.45	313.449	16323		ENSBTAT00000011658.4	2089	1938.57	342.296	15075		ENSBTAT00000011658.4	2089	1937.71	309.922	14817
ENSBTAT00000061053.2	1599	1035.26	1.48349	33		ENSBTAT00000061053.2	1599	1079.47	1.78185	47		ENSBTAT00000061053.2	1599	1038.49	9.5718	242		ENSBTAT00000061053.2	1599	1083.29	0.898352	24		ENSBTAT00000061053.2	1599	1061.65	4.32769	111		ENSBTAT00000061053.2	1599	1044.63	1.44892	41		ENSBTAT00000061053.2	1599	1053.97	2.54758	61		ENSBTAT00000061053.2	1599	1033.92	1.88162	48
ENSBTAT00000049233.2	629	479.513	45.9074	473		ENSBTAT00000049233.2	629	471.542	27.859	321		ENSBTAT00000049233.2	629	469.536	54.6753	625		ENSBTAT00000049233.2	629	483.509	16.605	198		ENSBTAT00000049233.2	629	468.831	66.2158	750		ENSBTAT00000049233.2	629	476.762	19.2031	248		ENSBTAT00000049233.2	629	472.403	51.6206	554		ENSBTAT00000049233.2	629	479.455	15.6388	185
ENSBTAT00000020279.3	435	271.876	0.513538	3		ENSBTAT00000020279.3	435	265.794	3.0914	20.0779		ENSBTAT00000020279.3	435	268.359	6.12242	40		ENSBTAT00000020279.3	435	281.708	6.72133	46.6957		ENSBTAT00000020279.3	435	272.176	4.41027	29		ENSBTAT00000020279.3	435	273.398	3.5586	26.3544		ENSBTAT00000020279.3	435	271.023	0.324825	2		ENSBTAT00000020279.3	435	275.806	1.96696	13.385
ENSBTAT00000016503.5	2181	2102.76	0	0		ENSBTAT00000016503.5	2181	2086.17	0.019617	1		ENSBTAT00000016503.5	2181	154	0	0		ENSBTAT00000016503.5	2181	2101.61	0	0		ENSBTAT00000016503.5	2181	2079.1	0.0199086	1		ENSBTAT00000016503.5	2181	153	0	0		ENSBTAT00000016503.5	2181	2090.43	0	0		ENSBTAT00000016503.5	2181	152	0	0
ENSBTAT00000065444.1	1491	1404.68	0.0662637	2		ENSBTAT00000065444.1	1491	160	0	0		ENSBTAT00000065444.1	1491	154	0	0		ENSBTAT00000065444.1	1491	1409.41	0.0287701	1		ENSBTAT00000065444.1	1491	155	0	0		ENSBTAT00000065444.1	1491	153	0	0		ENSBTAT00000065444.1	1491	1394.96	0.0315548	1		ENSBTAT00000065444.1	1491	152	0	0
ENSBTAT00000061189.2	3893	3814.53	0.756436	62		ENSBTAT00000061189.2	3893	3806.6	0.311776	29		ENSBTAT00000061189.2	3893	3755.51	0.590615	54		ENSBTAT00000061189.2	3893	3870.5	0.282862	27		ENSBTAT00000061189.2	3893	3787.46	0.469935	43		ENSBTAT00000061189.2	3893	3798.9	0.330402	34		ENSBTAT00000061189.2	3893	3798.32	0.7185	62		ENSBTAT00000061189.2	3893	3833	0.148037	14
ENSBTAT00000031361.3	2952	150	0	0		ENSBTAT00000031361.3	2952	160	0	0		ENSBTAT00000031361.3	2952	154	0	0		ENSBTAT00000031361.3	2952	149	0	0		ENSBTAT00000031361.3	2952	155	0	0		ENSBTAT00000031361.3	2952	2918.3	0.0126501	1		ENSBTAT00000031361.3	2952	2932.41	0.0450322	3		ENSBTAT00000031361.3	2952	2952.57	0.0549086	4
ENSBTAT00000016835.5	2815	2534.33	0.0918181	5		ENSBTAT00000016835.5	2815	2540.85	0.0322131	2		ENSBTAT00000016835.5	2815	2589.76	0.0317213	2		ENSBTAT00000016835.5	2815	149	0	0		ENSBTAT00000016835.5	2815	155	0	0		ENSBTAT00000016835.5	2815	153	0	0		ENSBTAT00000016835.5	2815	2520.8	0.0349235	2		ENSBTAT00000016835.5	2815	2536.01	0.0799097	5
ENSBTAT00000031231.4	780	576.196	0.0807703	1		ENSBTAT00000031231.4	780	159	0	0		ENSBTAT00000031231.4	780	573.938	0.143135	2		ENSBTAT00000031231.4	780	148	0	0		ENSBTAT00000031231.4	780	155	0	0		ENSBTAT00000031231.4	780	153	0	0		ENSBTAT00000031231.4	780	570.089	0.154424	2		ENSBTAT00000031231.4	780	151	0	0
ENSBTAT00000023784.3	1101	150	0	0		ENSBTAT00000023784.3	1101	160	0	0		ENSBTAT00000023784.3	1101	154	0	0		ENSBTAT00000023784.3	1101	149	0	0		ENSBTAT00000023784.3	1101	155	0	0		ENSBTAT00000023784.3	1101	153	0	0		ENSBTAT00000023784.3	1101	154	0	0		ENSBTAT00000023784.3	1101	152	0	0
ENSBTAT00000001965.5	921	774.381	0.269677	4.48721		ENSBTAT00000001965.5	921	766.777	0.0936827	1.75528		ENSBTAT00000001965.5	921	758.639	0.12079	2.23093		ENSBTAT00000001965.5	921	790.681	0.49533	9.65868		ENSBTAT00000001965.5	921	766.043	0.539233	9.97959		ENSBTAT00000001965.5	921	771.114	0.373824	7.80842		ENSBTAT00000001965.5	921	768.78	0.400795	7		ENSBTAT00000001965.5	921	779.446	0.0538189	1.035
ENSBTAT00000006513.5	1751	1621.8	0.0573923	2		ENSBTAT00000006513.5	1751	1614.01	0.152134	6		ENSBTAT00000006513.5	1751	1630.67	0.0251891	1		ENSBTAT00000006513.5	1751	1594.07	0.203499	8		ENSBTAT00000006513.5	1751	1607.07	0.0515125	2		ENSBTAT00000006513.5	1751	1624.61	0.181787	8		ENSBTAT00000006513.5	1751	1614.6	0.0545244	2		ENSBTAT00000006513.5	1751	152	0	0
ENSBTAT00000055950.1	2079	1950.72	0.922933	38.6851		ENSBTAT00000055950.1	2079	1939.05	3.22804	152.949		ENSBTAT00000055950.1	2079	1965.19	0.546665	26.1545		ENSBTAT00000055950.1	2079	1924.51	1.76608	83.8211		ENSBTAT00000055950.1	2079	1940.22	0	0		ENSBTAT00000055950.1	2079	1957.36	0.342159	18.1416		ENSBTAT00000055950.1	2079	1946.29	0.696585	30.8004		ENSBTAT00000055950.1	2079	1954.81	0.946016	45.6272
ENSBTAT00000002169.4	2133	2008.45	16.9227	730.315		ENSBTAT00000002169.4	2133	1996.24	11.707	571.051		ENSBTAT00000002169.4	2133	2022.25	4.95291	243.845		ENSBTAT00000002169.4	2133	1982.32	5.69022	278.179		ENSBTAT00000002169.4	2133	1997.5	3.77139	182		ENSBTAT00000002169.4	2133	2014.3	2.91144	158.858		ENSBTAT00000002169.4	2133	2003.85	4.06818	185.2		ENSBTAT00000002169.4	2133	2012.43	6.37173	316.373
ENSBTAT00000049652.2	1714	1443.09	0.0967496	3		ENSBTAT00000049652.2	1714	1444.9	0.141616	5		ENSBTAT00000049652.2	1714	154	0	0		ENSBTAT00000049652.2	1714	1400.1	0.0289613	1		ENSBTAT00000049652.2	1714	1431.61	0.0578258	2		ENSBTAT00000049652.2	1714	153	0	0		ENSBTAT00000049652.2	1714	1432.48	0.0307282	1		ENSBTAT00000049652.2	1714	1441.95	0.0562158	2
ENSBTAT00000018632.2	1761	1598.39	28.2139	969		ENSBTAT00000018632.2	1761	1589.35	11.3554	441		ENSBTAT00000018632.2	1761	1609.74	36.0295	1412		ENSBTAT00000018632.2	1761	1573.54	4.01999	156		ENSBTAT00000018632.2	1761	1585.63	38.5303	1476		ENSBTAT00000018632.2	1761	1605.99	5.30996	231		ENSBTAT00000018632.2	1761	1590.67	37.7174	1363		ENSBTAT00000018632.2	1761	1598.16	5.55398	219
ENSBTAT00000061416.2	1420	1300.79	0.0357778	1		ENSBTAT00000061416.2	1420	1289.11	0.0317462	1		ENSBTAT00000061416.2	1420	154	0	0		ENSBTAT00000061416.2	1420	149	0	0		ENSBTAT00000061416.2	1420	155	0	0		ENSBTAT00000061416.2	1420	153	0	0		ENSBTAT00000061416.2	1420	1292.39	0.034059	1		ENSBTAT00000061416.2	1420	152	0	0
ENSBTAT00000000040.5	1866	1692.26	11.6606	424		ENSBTAT00000000040.5	1866	1691.65	7.81401	323		ENSBTAT00000000040.5	1866	1671.86	8.35332	340		ENSBTAT00000000040.5	1866	1733.47	6.24559	267		ENSBTAT00000000040.5	1866	1693.17	8.26288	338		ENSBTAT00000000040.5	1866	1698.38	5.97749	275		ENSBTAT00000000040.5	1866	1690.15	10.4175	400		ENSBTAT00000000040.5	1866	1709.59	4.38592	185
ENSBTAT00000064530.1	891	150	0	0		ENSBTAT00000064530.1	891	160	0	0		ENSBTAT00000064530.1	891	154	0	0		ENSBTAT00000064530.1	891	149	0	0		ENSBTAT00000064530.1	891	155	0	0		ENSBTAT00000064530.1	891	153	0	0		ENSBTAT00000064530.1	891	153	0	0		ENSBTAT00000064530.1	891	151	0	0
ENSBTAT00000014050.5	4271	4332.61	58.9504	5488		ENSBTAT00000014050.5	4271	4296.2	50.6863	5321		ENSBTAT00000014050.5	4271	4275.42	39.8606	4149		ENSBTAT00000014050.5	4271	4366.32	41.1217	4428		ENSBTAT00000014050.5	4271	4297.75	31.9078	3313		ENSBTAT00000014050.5	4271	4296.29	37.086	4316		ENSBTAT00000014050.5	4271	4316.85	46.7518	4585		ENSBTAT00000014050.5	4271	4340.34	46.3728	4966
ENSBTAT00000007229.5	1182	873.604	2.13092	40		ENSBTAT00000007229.5	1182	874.621	1.5441	33		ENSBTAT00000007229.5	1182	876.557	2.85844	61		ENSBTAT00000007229.5	1182	887.43	1.2337	27		ENSBTAT00000007229.5	1182	875.02	1.56103	33		ENSBTAT00000007229.5	1182	894.288	1.32098	32		ENSBTAT00000007229.5	1182	868.342	1.52075	30		ENSBTAT00000007229.5	1182	881.615	0.827511	18
ENSBTAT00000050682.3	602	424.854	18.7318	171		ENSBTAT00000050682.3	602	422.029	13.285	137		ENSBTAT00000050682.3	602	421.549	19.8775	204		ENSBTAT00000050682.3	602	436.363	12.1731	131		ENSBTAT00000050682.3	602	426.16	24.1848	249		ENSBTAT00000050682.3	602	425.678	12.7485	147		ENSBTAT00000050682.3	602	425.839	22.3272	216		ENSBTAT00000050682.3	602	429.99	9.70865	103
ENSBTAT00000049203.1	828	609.897	0.0763071	1		ENSBTAT00000049203.1	828	613.743	0.0666799	1		ENSBTAT00000049203.1	828	154	0	0		ENSBTAT00000049203.1	828	149	0	0		ENSBTAT00000049203.1	828	155	0	0		ENSBTAT00000049203.1	828	153	0	0		ENSBTAT00000049203.1	828	153	0	0		ENSBTAT00000049203.1	828	151	0	0
ENSBTAT00000017269.3	2693	2670.53	33.8783	1944		ENSBTAT00000017269.3	2693	2648.23	27.9245	1807		ENSBTAT00000017269.3	2693	2649.47	28.1382	1815		ENSBTAT00000017269.3	2693	2661.44	21.2081	1392		ENSBTAT00000017269.3	2693	2643.1	26.701	1705		ENSBTAT00000017269.3	2693	2648.62	21.1023	1514		ENSBTAT00000017269.3	2693	2658.66	30.7781	1859		ENSBTAT00000017269.3	2693	2672.12	21.8113	1438
ENSBTAT00000055463.1	951	150	0	0		ENSBTAT00000055463.1	951	160	0	0		ENSBTAT00000055463.1	951	154	0	0		ENSBTAT00000055463.1	951	149	0	0		ENSBTAT00000055463.1	951	155	0	0		ENSBTAT00000055463.1	951	153	0	0		ENSBTAT00000055463.1	951	153	0	0		ENSBTAT00000055463.1	951	151	0	0
ENSBTAT00000047985.3	697	579.969	48.5239	604.697		ENSBTAT00000047985.3	697	566.056	62.9399	870.569		ENSBTAT00000047985.3	697	570.09	50.6593	703.109		ENSBTAT00000047985.3	697	581.55	74.5102	1068.62		ENSBTAT00000047985.3	697	570.269	51.4512	708.857		ENSBTAT00000047985.3	697	570.897	81.9878	1267.9		ENSBTAT00000047985.3	697	574.781	43.1221	563.089		ENSBTAT00000047985.3	697	578.248	66.1429	943.664
ENSBTAT00000056863.2	981	150	0	0		ENSBTAT00000056863.2	981	160	0	0		ENSBTAT00000056863.2	981	154	0	0		ENSBTAT00000056863.2	981	149	0	0		ENSBTAT00000056863.2	981	155	0	0		ENSBTAT00000056863.2	981	153	0	0		ENSBTAT00000056863.2	981	153	0	0		ENSBTAT00000056863.2	981	152	0	0
ENSBTAT00000061274.2	1238	758.238	0.122757	2		ENSBTAT00000061274.2	1238	160	0	0		ENSBTAT00000061274.2	1238	787.605	0.104304	2		ENSBTAT00000061274.2	1238	149	0	0		ENSBTAT00000061274.2	1238	745.485	0.111047	2		ENSBTAT00000061274.2	1238	797.899	0.0462673	1		ENSBTAT00000061274.2	1238	740.293	0.654057	11		ENSBTAT00000061274.2	1238	752.396	0.0538683	1
ENSBTAT00000022192.5	1568	1314.75	51.1855	1446		ENSBTAT00000022192.5	1568	1326.11	39.5014	1280		ENSBTAT00000022192.5	1568	1297.91	38.7045	1223		ENSBTAT00000022192.5	1568	1352.49	31.4799	1050		ENSBTAT00000022192.5	1568	1316.91	43.2808	1377		ENSBTAT00000022192.5	1568	1319.64	32.5906	1165		ENSBTAT00000022192.5	1568	1313.94	43.5172	1299		ENSBTAT00000022192.5	1568	1320.35	26.706	870
ENSBTAT00000017266.4	3916	3192.38	15.6863	1076		ENSBTAT00000017266.4	3916	3219.72	15.0747	1186		ENSBTAT00000017266.4	3916	3303.11	12.3856	996		ENSBTAT00000017266.4	3916	3089.27	7.1535	545		ENSBTAT00000017266.4	3916	3174.34	11.6965	897		ENSBTAT00000017266.4	3916	3319.37	7.35137	661		ENSBTAT00000017266.4	3916	3157.64	13.3406	957		ENSBTAT00000017266.4	3916	3181.81	7.37538	579
ENSBTAT00000055467.2	927	150	0	0		ENSBTAT00000055467.2	927	160	0	0		ENSBTAT00000055467.2	927	154	0	0		ENSBTAT00000055467.2	927	149	0	0		ENSBTAT00000055467.2	927	155	0	0		ENSBTAT00000055467.2	927	153	0	0		ENSBTAT00000055467.2	927	153	0	0		ENSBTAT00000055467.2	927	151	0	0
ENSBTAT00000027514.5	3510	3382.87	0.53654	39		ENSBTAT00000027514.5	3510	3379.73	0.859723	71		ENSBTAT00000027514.5	3510	3350.94	1.04191	85		ENSBTAT00000027514.5	3510	3434.39	0.10626	9		ENSBTAT00000027514.5	3510	3379.6	1.0043	82		ENSBTAT00000027514.5	3510	3383.03	0.0763861	7		ENSBTAT00000027514.5	3510	3380.94	1.18476	91		ENSBTAT00000027514.5	3510	3412.12	0.178175	15
ENSBTAT00000061018.2	15431	15261.4	0.0030495	1		ENSBTAT00000061018.2	15431	15311.3	0.00267282	1		ENSBTAT00000061018.2	15431	154	0	0		ENSBTAT00000061018.2	15431	15400.6	0.0236964	9		ENSBTAT00000061018.2	15431	155	0	0		ENSBTAT00000061018.2	15431	15306.8	0.0144707	6		ENSBTAT00000061018.2	15431	154	0.571657	2		ENSBTAT00000061018.2	15431	15392.7	0.0131654	5
ENSBTAT00000034269.4	2633	150	0	0		ENSBTAT00000034269.4	2633	160	0	0		ENSBTAT00000034269.4	2633	154	0	0		ENSBTAT00000034269.4	2633	149	0	0		ENSBTAT00000034269.4	2633	155	0	0		ENSBTAT00000034269.4	2633	2578.71	1.96415e-09	1.372e-07		ENSBTAT00000034269.4	2633	2582.2	0	0		ENSBTAT00000034269.4	2633	152	0	0
ENSBTAT00000038788.4	5439	5414.86	0.0171896	2		ENSBTAT00000038788.4	5439	5398	0.0227442	3		ENSBTAT00000038788.4	5439	154	0	0		ENSBTAT00000038788.4	5439	149	0	0		ENSBTAT00000038788.4	5439	155	0	0		ENSBTAT00000038788.4	5439	153	0	0		ENSBTAT00000038788.4	5439	154	0	0		ENSBTAT00000038788.4	5439	152	0	0
ENSBTAT00000031362.4	1377	150	0	0		ENSBTAT00000031362.4	1377	160	0	0		ENSBTAT00000031362.4	1377	154	0	0		ENSBTAT00000031362.4	1377	149	0	0		ENSBTAT00000031362.4	1377	155	0	0		ENSBTAT00000031362.4	1377	153	0	0		ENSBTAT00000031362.4	1377	154	0	0		ENSBTAT00000031362.4	1377	152	0	0
ENSBTAT00000005135.5	942	150	0	0		ENSBTAT00000005135.5	942	160	0	0		ENSBTAT00000005135.5	942	154	0	0		ENSBTAT00000005135.5	942	149	0	0		ENSBTAT00000005135.5	942	155	0	0		ENSBTAT00000005135.5	942	153	0	0		ENSBTAT00000005135.5	942	153	0	0		ENSBTAT00000005135.5	942	151	0	0
ENSBTAT00000012465.4	709	488.851	0.0952019	1		ENSBTAT00000012465.4	709	487.457	0.16791	2		ENSBTAT00000012465.4	709	495.384	0.082916	1		ENSBTAT00000012465.4	709	487.168	0.0832338	1		ENSBTAT00000012465.4	709	155	0	0		ENSBTAT00000012465.4	709	153	0	0		ENSBTAT00000012465.4	709	153	0	0		ENSBTAT00000012465.4	709	151	0	0
ENSBTAT00000006815.3	2171	150	0	0		ENSBTAT00000006815.3	2171	160	0	0		ENSBTAT00000006815.3	2171	154	0	0		ENSBTAT00000006815.3	2171	149	0	0		ENSBTAT00000006815.3	2171	155	0	0		ENSBTAT00000006815.3	2171	153	0	0		ENSBTAT00000006815.3	2171	154	0	0		ENSBTAT00000006815.3	2171	152	0	0
ENSBTAT00000028060.5	7554	7488.49	45.805	7370.3		ENSBTAT00000028060.5	7554	7477.7	55.4369	10129.4		ENSBTAT00000028060.5	7554	7522.1	38.1199	6980.89		ENSBTAT00000028060.5	7554	7408.31	57.0352	10420.4		ENSBTAT00000028060.5	7554	7450.35	38.1797	6872.14		ENSBTAT00000028060.5	7554	7508.39	62.2315	12657.1		ENSBTAT00000028060.5	7554	7470.46	40.3376	6845.91		ENSBTAT00000028060.5	7554	7504.54	59.2159	10964.3
ENSBTAT00000025431.2	1847	1691.51	39.4821	1435		ENSBTAT00000025431.2	1847	1688.1	44.534	1837		ENSBTAT00000025431.2	1847	1680.66	60.88	2491		ENSBTAT00000025431.2	1847	1712.7	32.459	1371		ENSBTAT00000025431.2	1847	1689.36	69.364	2831		ENSBTAT00000025431.2	1847	1698.06	54.5033	2507		ENSBTAT00000025431.2	1847	1688.23	64.0621	2457		ENSBTAT00000025431.2	1847	1704.99	22.2503	936
ENSBTAT00000065976.1	816	707.47	0.131566	2		ENSBTAT00000065976.1	816	691.339	0.591958	10		ENSBTAT00000065976.1	816	154	0	0		ENSBTAT00000065976.1	816	708.258	0.114503	2		ENSBTAT00000065976.1	816	702.681	0.117812	2		ENSBTAT00000065976.1	816	153	0	0		ENSBTAT00000065976.1	816	705.883	0.623582	10		ENSBTAT00000065976.1	816	707.408	0.974	17
ENSBTAT00000029156.5	897	150	0	0		ENSBTAT00000029156.5	897	160	0	0		ENSBTAT00000029156.5	897	154	0	0		ENSBTAT00000029156.5	897	149	0	0		ENSBTAT00000029156.5	897	155	0	0		ENSBTAT00000029156.5	897	153	0	0		ENSBTAT00000029156.5	897	153	0	0		ENSBTAT00000029156.5	897	151	0	0
ENSBTAT00000011744.4	1257	1136.93	0.204673	5		ENSBTAT00000011744.4	1257	1124.19	0.182017	5		ENSBTAT00000011744.4	1257	154	0	0		ENSBTAT00000011744.4	1257	1129.09	0.0718259	2		ENSBTAT00000011744.4	1257	1131.19	0.146367	4		ENSBTAT00000011744.4	1257	1134.77	0.0975967	3		ENSBTAT00000011744.4	1257	1135.08	0.116338	3		ENSBTAT00000011744.4	1257	1137.57	0.0712577	2
ENSBTAT00000061221.1	1773	1649.06	0.0282219	1		ENSBTAT00000061221.1	1773	1641.12	0.0748107	3		ENSBTAT00000061221.1	1773	1624.91	0.0252784	1		ENSBTAT00000061221.1	1773	149	0	0		ENSBTAT00000061221.1	1773	155	0	0		ENSBTAT00000061221.1	1773	153	0	0		ENSBTAT00000061221.1	1773	154	0	0		ENSBTAT00000061221.1	1773	152	0	0
ENSBTAT00000054608.1	1833	1761.97	18.6478	706		ENSBTAT00000054608.1	1833	1742.73	17.0251	725		ENSBTAT00000054608.1	1833	1758.64	15.999	685		ENSBTAT00000054608.1	1833	1754.27	14.9088	645		ENSBTAT00000054608.1	1833	1751.84	15.7124	665		ENSBTAT00000054608.1	1833	1752.58	14.6606	696		ENSBTAT00000054608.1	1833	1759.39	16.3872	655		ENSBTAT00000054608.1	1833	1764.77	13.5731	591
ENSBTAT00000023314.5	3298	2756.17	0.0168856	1		ENSBTAT00000023314.5	3298	160	0	0		ENSBTAT00000023314.5	3298	154	0	0		ENSBTAT00000023314.5	3298	149	0	0		ENSBTAT00000023314.5	3298	155	0	0		ENSBTAT00000023314.5	3298	153	0	0		ENSBTAT00000023314.5	3298	154	0	0		ENSBTAT00000023314.5	3298	152	0	0
ENSBTAT00000063236.1	1053	887.994	9.22412	176		ENSBTAT00000063236.1	1053	882.832	5.19185	112		ENSBTAT00000063236.1	1053	898.835	9.55094	209		ENSBTAT00000063236.1	1053	869.247	1.4461	31		ENSBTAT00000063236.1	1053	880.437	10.3899	221		ENSBTAT00000063236.1	1053	895.699	1.44254	35		ENSBTAT00000063236.1	1053	883.01	12.0137	241		ENSBTAT00000063236.1	1053	889.381	3.64571	80
ENSBTAT00000063964.1	1641	1534.02	0	0		ENSBTAT00000063964.1	1641	1521.03	0	0		ENSBTAT00000063964.1	1641	1514.89	0	0		ENSBTAT00000063964.1	1641	1544.27	0	0		ENSBTAT00000063964.1	1641	1519.59	0	0		ENSBTAT00000063964.1	1641	1524.34	0	0		ENSBTAT00000063964.1	1641	1525.5	0	0		ENSBTAT00000063964.1	1641	1535.91	0	0
ENSBTAT00000006514.5	1623	1513.56	20.8782	679		ENSBTAT00000006514.5	1623	1500.85	28.2218	1035		ENSBTAT00000006514.5	1623	1495.05	12.6931	462		ENSBTAT00000006514.5	1623	1523.54	31.166	1171		ENSBTAT00000006514.5	1623	1499.41	14.7137	533		ENSBTAT00000006514.5	1623	1504.51	28.7088	1170		ENSBTAT00000006514.5	1623	1505.14	14.0083	479		ENSBTAT00000006514.5	1623	1515.45	28.3228	1059
ENSBTAT00000024773.5	4149	3823.36	17.3822	1428		ENSBTAT00000024773.5	4149	3854.51	11.4454	1078		ENSBTAT00000024773.5	4149	3815.79	12.1639	1130		ENSBTAT00000024773.5	4149	3922.5	4.6312	448		ENSBTAT00000024773.5	4149	3868.68	11.2021	1047		ENSBTAT00000024773.5	4149	3865.02	4.72798	495		ENSBTAT00000024773.5	4149	3845.28	17.3425	1515		ENSBTAT00000024773.5	4149	3882.79	5.86642	562
ENSBTAT00000012392.5	1752	1517.9	10.8538	354		ENSBTAT00000012392.5	1752	1522.62	12.3368	459		ENSBTAT00000012392.5	1752	1520.02	6.53954	242		ENSBTAT00000012392.5	1752	1536.15	10.0306	380		ENSBTAT00000012392.5	1752	1522.62	6.9593	256		ENSBTAT00000012392.5	1752	1537.97	9.21731	384		ENSBTAT00000012392.5	1752	1515.74	8.01511	276		ENSBTAT00000012392.5	1752	1529.44	13.4356	507
ENSBTAT00000026369.3	1569	1435.98	0.0324096	1		ENSBTAT00000026369.3	1569	160	0	0		ENSBTAT00000026369.3	1569	1413.15	0.0290664	1		ENSBTAT00000026369.3	1569	149	0	0		ENSBTAT00000026369.3	1569	155	0	0		ENSBTAT00000026369.3	1569	153	0	0		ENSBTAT00000026369.3	1569	154	0	0		ENSBTAT00000026369.3	1569	152	0	0
ENSBTAT00000011748.5	2903	2632.2	15.5238	878		ENSBTAT00000011748.5	2903	2652.51	18.3908	1192		ENSBTAT00000011748.5	2903	2610.46	17.1824	1092		ENSBTAT00000011748.5	2903	2701.47	14.9499	996		ENSBTAT00000011748.5	2903	2646.83	12.4012	793		ENSBTAT00000011748.5	2903	2645.08	12.6727	908		ENSBTAT00000011748.5	2903	2639.9	16.824	1009		ENSBTAT00000011748.5	2903	2655.72	18.0239	1181
ENSBTAT00000049172.1	1378	1221.05	15.9699	419		ENSBTAT00000049172.1	1378	1216.64	12.1094	360		ENSBTAT00000049172.1	1378	1205.9	12.3645	363		ENSBTAT00000049172.1	1378	1238.86	9.09913	278		ENSBTAT00000049172.1	1378	1213.17	12.9652	380		ENSBTAT00000049172.1	1378	1223.5	8.90106	295		ENSBTAT00000049172.1	1378	1213.99	13.8507	382		ENSBTAT00000049172.1	1378	1229.09	10.4863	318
ENSBTAT00000003953.5	2581	2290.78	89.4597	4403.41		ENSBTAT00000003953.5	2581	2296.64	124.644	6994.9		ENSBTAT00000003953.5	2581	2336.03	52.577	2990.16		ENSBTAT00000003953.5	2581	2231.18	80.7764	4444.68		ENSBTAT00000003953.5	2581	2276.58	47.4393	2609.19		ENSBTAT00000003953.5	2581	2331.15	80.2503	5067.51		ENSBTAT00000003953.5	2581	2278.87	50.5703	2618.11		ENSBTAT00000003953.5	2581	2290.44	69.5385	3929.75
ENSBTAT00000048998.2	2142	1883.96	0	0		ENSBTAT00000048998.2	2142	1885.75	0	0		ENSBTAT00000048998.2	2142	1921.04	0	0		ENSBTAT00000048998.2	2142	1834.43	0	0		ENSBTAT00000048998.2	2142	1871.74	0	0		ENSBTAT00000048998.2	2142	1916.44	0	0		ENSBTAT00000048998.2	2142	1873.62	0	0		ENSBTAT00000048998.2	2142	1883.4	0	0
ENSBTAT00000004645.5	2446	2385.49	41.5804	2131.3		ENSBTAT00000004645.5	2446	2370.99	43.1704	2501.12		ENSBTAT00000004645.5	2446	2376.97	30.6554	1773.99		ENSBTAT00000004645.5	2446	2386.93	49.7261	2927.15		ENSBTAT00000004645.5	2446	2377.18	25.7165	1476.92		ENSBTAT00000004645.5	2446	2374.32	45.5449	2929.26		ENSBTAT00000004645.5	2446	2384.38	33.5135	1815.39		ENSBTAT00000004645.5	2446	2392.2	47.0181	2775.13
ENSBTAT00000027604.4	1504	1423.9	3.21675	98.4185		ENSBTAT00000027604.4	1504	1406.37	1.83727	63.138		ENSBTAT00000027604.4	1504	1414.12	0.309699	10.6622		ENSBTAT00000027604.4	1504	1425.52	3.98997	140.27		ENSBTAT00000027604.4	1504	1414.88	3.42773	117.168		ENSBTAT00000027604.4	1504	1412.51	1.87712	71.8226		ENSBTAT00000027604.4	1504	1420.48	0.00220063	0.0710157		ENSBTAT00000027604.4	1504	1425.75	0	0
ENSBTAT00000021230.4	1596	1406.91	10.9492	331		ENSBTAT00000021230.4	1596	1408.66	10.4878	361		ENSBTAT00000021230.4	1596	1394.08	5.48029	186		ENSBTAT00000021230.4	1596	1443.25	7.27672	259		ENSBTAT00000021230.4	1596	1413.4	6.88206	235		ENSBTAT00000021230.4	1596	1414.6	9.31659	357		ENSBTAT00000021230.4	1596	1408.27	7.34526	235		ENSBTAT00000021230.4	1596	1423.54	10.1644	357
ENSBTAT00000048870.2	1729	1453.15	34.3326	1072		ENSBTAT00000048870.2	1729	1469.66	28.2081	1013		ENSBTAT00000048870.2	1729	1447.47	22.9004	807		ENSBTAT00000048870.2	1729	1498.29	25.0607	926		ENSBTAT00000048870.2	1729	1470.38	22.6049	803		ENSBTAT00000048870.2	1729	1467.17	22.7463	904		ENSBTAT00000048870.2	1729	1461.92	23.9371	795		ENSBTAT00000048870.2	1729	1468.89	21.467	778
ENSBTAT00000048242.1	2096	1801.58	12.658	490		ENSBTAT00000048242.1	2096	1827.91	11.351	507		ENSBTAT00000048242.1	2096	1792.73	12.2579	535		ENSBTAT00000048242.1	2096	1845.85	8.43552	384		ENSBTAT00000048242.1	2096	1816.12	11.0995	487		ENSBTAT00000048242.1	2096	1805	9.16267	448		ENSBTAT00000048242.1	2096	1813.4	12.7921	527		ENSBTAT00000048242.1	2096	1808.24	9.07775	405
ENSBTAT00000012159.5	1296	150	0	0		ENSBTAT00000012159.5	1296	160	0	0		ENSBTAT00000012159.5	1296	154	0	0		ENSBTAT00000012159.5	1296	149	0	0		ENSBTAT00000012159.5	1296	155	0	0		ENSBTAT00000012159.5	1296	153	0	0		ENSBTAT00000012159.5	1296	154	0	0		ENSBTAT00000012159.5	1296	152	0	0
ENSBTAT00000040234.3	969	761.179	77.1637	1262.05		ENSBTAT00000040234.3	969	762.668	59.4547	1108		ENSBTAT00000040234.3	969	763.088	52.9652	983.978		ENSBTAT00000040234.3	969	778.875	40.9197	786		ENSBTAT00000040234.3	969	770.322	55.3391	1029.88		ENSBTAT00000040234.3	969	774.081	39.1543	821		ENSBTAT00000040234.3	969	763.471	53.3305	925		ENSBTAT00000040234.3	969	773.485	42.4437	810
ENSBTAT00000013402.4	836	690.734	1987.23	29494.2		ENSBTAT00000013402.4	836	681.844	2020.73	33667.6		ENSBTAT00000013402.4	836	684.402	3670.34	61155.7		ENSBTAT00000013402.4	836	702.319	2737.99	47423		ENSBTAT00000013402.4	836	689.019	4364.65	72654.7		ENSBTAT00000013402.4	836	691.98	2585.59	48465.2		ENSBTAT00000013402.4	836	688.111	3518.39	55001.7		ENSBTAT00000013402.4	836	695.388	3249.48	55752.1
ENSBTAT00000004143.5	1147	1013.78	22.2189	484		ENSBTAT00000004143.5	1147	1003.85	14.717	361		ENSBTAT00000004143.5	1147	1001.47	28.5464	696		ENSBTAT00000004143.5	1147	1019.86	21.1122	531		ENSBTAT00000004143.5	1147	1003.16	28.9243	701		ENSBTAT00000004143.5	1147	1008.98	18.1112	495		ENSBTAT00000004143.5	1147	1006.31	27.776	635		ENSBTAT00000004143.5	1147	1014.3	19.42	486
ENSBTAT00000004644.3	1697	1634.97	47.3167	1662.28		ENSBTAT00000004644.3	1697	1615.38	84.2804	3326.75		ENSBTAT00000004644.3	1697	1620.09	36.4168	1436.35		ENSBTAT00000004644.3	1697	1636.97	130.159	5254.57		ENSBTAT00000004644.3	1697	1622.32	34.1357	1337.91		ENSBTAT00000004644.3	1697	1618.06	119.3	5228.92		ENSBTAT00000004644.3	1697	1629.86	42.2266	1563.54		ENSBTAT00000004644.3	1697	1634.91	113.512	4578.87
ENSBTAT00000021981.4	2010	1938.65	23.07	961		ENSBTAT00000021981.4	2010	1922.05	12.5197	588		ENSBTAT00000021981.4	2010	1908.86	29.9748	1393		ENSBTAT00000021981.4	2010	1957.53	34.1164	1647		ENSBTAT00000021981.4	2010	1919.53	37.5854	1743		ENSBTAT00000021981.4	2010	1924.17	43.7051	2278		ENSBTAT00000021981.4	2010	1928.04	39.6104	1735		ENSBTAT00000021981.4	2010	1943.22	24.9871	1198
ENSBTAT00000010116.4	1653	1173.92	0.594668	15		ENSBTAT00000010116.4	1653	1185.8	0.517682	15		ENSBTAT00000010116.4	1653	1224.2	0.838816	25		ENSBTAT00000010116.4	1653	1120.15	0.687791	19		ENSBTAT00000010116.4	1653	1158.83	0.892968	25		ENSBTAT00000010116.4	1653	1234.2	1.01699	34		ENSBTAT00000010116.4	1653	1152.76	0.725509	19		ENSBTAT00000010116.4	1653	1165.93	1.25144	36
ENSBTAT00000016043.4	1685	1430.6	58.9472	1812		ENSBTAT00000016043.4	1685	1440.87	62.4569	2199		ENSBTAT00000016043.4	1685	1428.7	42.2051	1468		ENSBTAT00000016043.4	1685	1469.99	54.6723	1982		ENSBTAT00000016043.4	1685	1448.26	42.9278	1502		ENSBTAT00000016043.4	1685	1449.75	54.8243	2153		ENSBTAT00000016043.4	1685	1437.11	44.7798	1462		ENSBTAT00000016043.4	1685	1453.73	56.9873	2044
ENSBTAT00000036293.4	1343	1153.4	29.6812	735.595		ENSBTAT00000036293.4	1343	1147.85	43.6072	1223.1		ENSBTAT00000036293.4	1343	1168.36	15.6038	443.84		ENSBTAT00000036293.4	1343	1130.44	24.7617	690.319		ENSBTAT00000036293.4	1343	1144.75	13.661	377.815		ENSBTAT00000036293.4	1343	1165.89	26.2018	827.494		ENSBTAT00000036293.4	1343	1146.83	18.9563	493.886		ENSBTAT00000036293.4	1343	1152.69	29.9666	852.252
ENSBTAT00000023803.5	2725	2569.63	25.4284	1404		ENSBTAT00000023803.5	2725	2567.97	29.5143	1852		ENSBTAT00000023803.5	2725	2542.58	17.0757	1057		ENSBTAT00000023803.5	2725	2610.56	25.458	1639		ENSBTAT00000023803.5	2725	2562.56	16.5564	1025		ENSBTAT00000023803.5	2725	2576.05	21.7397	1517		ENSBTAT00000023803.5	2725	2561.6	19.9502	1161		ENSBTAT00000023803.5	2725	2588.82	26.8029	1712
ENSBTAT00000026393.4	3449	3471.55	78.8807	5884		ENSBTAT00000026393.4	3449	3443.47	47.4196	3990		ENSBTAT00000026393.4	3449	3458.88	66.1216	5568		ENSBTAT00000026393.4	3449	3458.9	46.1887	3940		ENSBTAT00000026393.4	3449	3450.07	66.4898	5542		ENSBTAT00000026393.4	3449	3450.13	43.2604	4043		ENSBTAT00000026393.4	3449	3465.93	73.8636	5816		ENSBTAT00000026393.4	3449	3477.95	42.5236	3649
ENSBTAT00000011088.4	1063	931.989	10.0371	201		ENSBTAT00000011088.4	1063	922.175	25.6949	579		ENSBTAT00000011088.4	1063	937.466	1.57735	36		ENSBTAT00000011088.4	1063	914.233	289.048	6517		ENSBTAT00000011088.4	1063	922.602	1.74971	39		ENSBTAT00000011088.4	1063	931.659	169.871	4287		ENSBTAT00000011088.4	1063	927.217	1.94638	41		ENSBTAT00000011088.4	1063	933.773	127.437	2936
ENSBTAT00000015680.3	1488	1286.31	34.7334	960		ENSBTAT00000015680.3	1488	1290.92	22.2546	702		ENSBTAT00000015680.3	1488	1274.27	21.0813	654		ENSBTAT00000015680.3	1488	1318.89	16.1717	526		ENSBTAT00000015680.3	1488	1289.37	22.536	702		ENSBTAT00000015680.3	1488	1292.52	17.2798	605		ENSBTAT00000015680.3	1488	1288.69	25.4126	744		ENSBTAT00000015680.3	1488	1303.78	15.8231	509
ENSBTAT00000057198.2	1808	1484.29	93.845	2993		ENSBTAT00000057198.2	1808	1514	54.818	2028		ENSBTAT00000057198.2	1808	1470.38	114.255	4090		ENSBTAT00000057198.2	1808	1525.26	31.1574	1172		ENSBTAT00000057198.2	1808	1491.1	85.3321	3074		ENSBTAT00000057198.2	1808	1483.45	32.7247	1315		ENSBTAT00000057198.2	1808	1491.73	91.5331	3102		ENSBTAT00000057198.2	1808	1482.06	38.2588	1399
ENSBTAT00000061228.2	12688	12774	0.0218598	6		ENSBTAT00000061228.2	12688	12768.8	0.0103792	3.2384		ENSBTAT00000061228.2	12688	12593.6	0.36819	112.887		ENSBTAT00000061228.2	12688	12941	0	0		ENSBTAT00000061228.2	12688	12696.9	0.310395	95.2132		ENSBTAT00000061228.2	12688	12708.7	0.00469818	1.61737		ENSBTAT00000061228.2	12688	12735.2	0.0479214	13.8646		ENSBTAT00000061228.2	12688	12812.3	0.00949017	3
ENSBTAT00000025371.4	5117	4853.21	0	0		ENSBTAT00000025371.4	5117	4882.91	0.0231454	2.7616		ENSBTAT00000025371.4	5117	4794.5	1.44025	168.113		ENSBTAT00000025371.4	5117	4950.91	0.0163803	2		ENSBTAT00000025371.4	5117	4848.54	1.04823	122.787		ENSBTAT00000025371.4	5117	4851.1	0.0105217	1.38263		ENSBTAT00000025371.4	5117	4852.33	0.209871	23.1354		ENSBTAT00000025371.4	5117	4875.07	0	0
ENSBTAT00000049538.2	1867	1423.51	0.0326935	1		ENSBTAT00000049538.2	1867	160	0	0		ENSBTAT00000049538.2	1867	1419.32	0.02894	1		ENSBTAT00000049538.2	1867	149	0	0		ENSBTAT00000049538.2	1867	155	0	0		ENSBTAT00000049538.2	1867	153	0	0		ENSBTAT00000049538.2	1867	154	0	0		ENSBTAT00000049538.2	1867	152	0	0
ENSBTAT00000004192.5	3229	2978.55	15.2343	975		ENSBTAT00000004192.5	3229	2999.44	14.067	1031		ENSBTAT00000004192.5	3229	2959.93	14.3905	1037		ENSBTAT00000004192.5	3229	3024.73	12.159	907		ENSBTAT00000004192.5	3229	2983.97	15.6877	1130.93		ENSBTAT00000004192.5	3229	2978.92	10.6081	856		ENSBTAT00000004192.5	3229	2985.06	16.1763	1097		ENSBTAT00000004192.5	3229	2993.89	13.5647	1002
ENSBTAT00000003955.5	1081	927.803	516.157	10290		ENSBTAT00000003955.5	1081	919.218	516.486	11601		ENSBTAT00000003955.5	1081	933.822	244.959	5569		ENSBTAT00000003955.5	1081	918.604	343.776	7788		ENSBTAT00000003955.5	1081	923.566	204.861	4571		ENSBTAT00000003955.5	1081	930.781	378.931	9554		ENSBTAT00000003955.5	1081	925.009	426.181	8956		ENSBTAT00000003955.5	1081	928.746	418.026	9579
ENSBTAT00000065595.1	2328	2156.26	10.1518	470.35		ENSBTAT00000065595.1	2328	2154.42	7.13422	375.574		ENSBTAT00000065595.1	2328	2131.22	7.52684	390.536		ENSBTAT00000065595.1	2328	2209.15	5.16074	281.163		ENSBTAT00000065595.1	2328	2158.22	6.73503	351.172		ENSBTAT00000065595.1	2328	2166.67	5.55625	326.102		ENSBTAT00000065595.1	2328	2153.9	7.3835	361.295		ENSBTAT00000065595.1	2328	2181.76	6.20345	333.933
ENSBTAT00000019998.4	2114	1937.64	15.2915	636.65		ENSBTAT00000019998.4	2114	1936.29	14.7193	696.426		ENSBTAT00000019998.4	2114	1915.82	11.0944	517.464		ENSBTAT00000019998.4	2114	1986.63	10.0796	493.837		ENSBTAT00000019998.4	2114	1940.47	11.3444	531.828		ENSBTAT00000019998.4	2114	1948.24	8.25973	435.898		ENSBTAT00000019998.4	2114	1936.21	12.7697	561.705		ENSBTAT00000019998.4	2114	1961.89	9.15321	443.067
ENSBTAT00000048986.2	2972	2530.85	140.988	7667		ENSBTAT00000048986.2	2972	2516.06	361.666	22235.5		ENSBTAT00000048986.2	2972	2555.31	36.3443	2261		ENSBTAT00000048986.2	2972	2499.51	279.452	17226		ENSBTAT00000048986.2	2972	2512.02	32.1477	1951		ENSBTAT00000048986.2	2972	2561.92	268.4	18626.3		ENSBTAT00000048986.2	2972	2511.26	80.6467	4601		ENSBTAT00000048986.2	2972	2528	348.772	21754
ENSBTAT00000011787.5	2247	1981.01	0	0		ENSBTAT00000011787.5	2247	1970.95	0.364145	17.5375		ENSBTAT00000011787.5	2247	2001.78	0	0		ENSBTAT00000011787.5	2247	1955.94	0	0		ENSBTAT00000011787.5	2247	1971.42	0	0		ENSBTAT00000011787.5	2247	2000.41	0.271497	14.7117		ENSBTAT00000011787.5	2247	1972.31	0	0		ENSBTAT00000011787.5	2247	1981.62	0	0
ENSBTAT00000007078.4	1598	1423.72	6.73385	206		ENSBTAT00000007078.4	1598	1421.51	16.957	589		ENSBTAT00000007078.4	1598	1443.63	3.72731	131		ENSBTAT00000007078.4	1598	1393.11	23.9548	823		ENSBTAT00000007078.4	1598	1414.43	4.06771	139		ENSBTAT00000007078.4	1598	1438.48	16.7071	651		ENSBTAT00000007078.4	1598	1418	4.93568	159		ENSBTAT00000007078.4	1598	1427.15	16.6989	588
ENSBTAT00000010721.5	1415	150	0	0		ENSBTAT00000010721.5	1415	160	0	0		ENSBTAT00000010721.5	1415	154	0	0		ENSBTAT00000010721.5	1415	149	0	0		ENSBTAT00000010721.5	1415	155	0	0		ENSBTAT00000010721.5	1415	153	0	0		ENSBTAT00000010721.5	1415	154	0	0		ENSBTAT00000010721.5	1415	152	0	0
ENSBTAT00000006258.5	1422	150	0	0		ENSBTAT00000006258.5	1422	160	0	0		ENSBTAT00000006258.5	1422	1251.73	0.0656296	2		ENSBTAT00000006258.5	1422	149	0	0		ENSBTAT00000006258.5	1422	155	0	0		ENSBTAT00000006258.5	1422	153	0	0		ENSBTAT00000006258.5	1422	1221.83	0.0360258	1		ENSBTAT00000006258.5	1422	152	0	0
ENSBTAT00000061049.2	1236	959.446	3.638	75		ENSBTAT00000061049.2	1236	965.577	3.98403	94		ENSBTAT00000061049.2	1236	988.136	0.124705	3		ENSBTAT00000061049.2	1236	925.619	13.5364	309		ENSBTAT00000061049.2	1236	950.814	0.1306	3		ENSBTAT00000061049.2	1236	989.98	34.1206	915		ENSBTAT00000061049.2	1236	949.664	2.08578	45		ENSBTAT00000061049.2	1236	957.767	24.121	570
ENSBTAT00000049639.3	1934	1610.21	4.13309	143		ENSBTAT00000049639.3	1934	1635.88	3.30221	132		ENSBTAT00000049639.3	1934	1613.56	5.26943	207		ENSBTAT00000049639.3	1934	1669.49	1.433	59		ENSBTAT00000049639.3	1934	1644.27	5.61367	223		ENSBTAT00000049639.3	1934	1634.9	1.73869	77		ENSBTAT00000049639.3	1934	1628.59	5.37857	199		ENSBTAT00000049639.3	1934	1640	1.92766	78
ENSBTAT00000021414.5	2014	1615.31	1.4982	52		ENSBTAT00000021414.5	2014	1628.58	1.88467	75		ENSBTAT00000021414.5	2014	1675.01	1.27517	52		ENSBTAT00000021414.5	2014	1542.37	0.92015	35		ENSBTAT00000021414.5	2014	1600.12	1.18993	46		ENSBTAT00000021414.5	2014	1674.24	0.683542	31		ENSBTAT00000021414.5	2014	1598.45	1.43196	52		ENSBTAT00000021414.5	2014	1609.58	1.46048	58
ENSBTAT00000014089.5	947	150	0	0		ENSBTAT00000014089.5	947	160	0	0		ENSBTAT00000014089.5	947	154	0	0		ENSBTAT00000014089.5	947	149	0	0		ENSBTAT00000014089.5	947	155	0	0		ENSBTAT00000014089.5	947	153	0	0		ENSBTAT00000014089.5	947	153	0	0		ENSBTAT00000014089.5	947	151	0	0
ENSBTAT00000007664.4	3471	3408.18	59.6188	4366		ENSBTAT00000007664.4	3471	3394.45	29.8031	2472		ENSBTAT00000007664.4	3471	3378.06	84.216	6926		ENSBTAT00000007664.4	3471	3433.67	9.4001	796		ENSBTAT00000007664.4	3471	3394.17	90.5603	7426		ENSBTAT00000007664.4	3471	3384.04	10.7345	984		ENSBTAT00000007664.4	3471	3406.61	63.5984	4922		ENSBTAT00000007664.4	3471	3415.46	9.17297	773
ENSBTAT00000064883.1	474	149	0	0		ENSBTAT00000064883.1	474	159	0	0		ENSBTAT00000064883.1	474	153	0	0		ENSBTAT00000064883.1	474	148	0	0		ENSBTAT00000064883.1	474	154	0	0		ENSBTAT00000064883.1	474	152	0	0		ENSBTAT00000064883.1	474	153	0	0		ENSBTAT00000064883.1	474	151	0	0
ENSBTAT00000011789.3	745	615.313	215.637	2851		ENSBTAT00000011789.3	745	605.634	312.862	4630		ENSBTAT00000011789.3	745	616.466	68.4958	1028		ENSBTAT00000011789.3	745	607.018	183.967	2754		ENSBTAT00000011789.3	745	608.562	50.468	742		ENSBTAT00000011789.3	745	613.405	180.67	3002		ENSBTAT00000011789.3	745	611.971	139.899	1945		ENSBTAT00000011789.3	745	616.676	238.446	3628
ENSBTAT00000033028.2	2883	2493.03	19.0225	1019		ENSBTAT00000033028.2	2883	2535.05	16.4502	1019		ENSBTAT00000033028.2	2883	2484.64	16.8457	1019		ENSBTAT00000033028.2	2883	2574.16	11.2471	714		ENSBTAT00000033028.2	2883	2527.39	16.8851	1031		ENSBTAT00000033028.2	2883	2518.31	11.4489	781		ENSBTAT00000033028.2	2883	2512.63	16.5024	942		ENSBTAT00000033028.2	2883	2519.1	10.458	650
ENSBTAT00000025950.4	3446	3062.11	12.5084	823		ENSBTAT00000025950.4	3446	3107.46	12.5771	955		ENSBTAT00000025950.4	3446	3061.43	8.60029	641		ENSBTAT00000025950.4	3446	3132.92	9.40943	727		ENSBTAT00000025950.4	3446	3097.67	8.39152	628		ENSBTAT00000025950.4	3446	3078.71	8.52556	711		ENSBTAT00000025950.4	3446	3088.4	9.52072	668		ENSBTAT00000025950.4	3446	3086.45	9.8619	751
ENSBTAT00000021895.2	2886	2806.83	12.933	780		ENSBTAT00000021895.2	2886	2790.8	7.1707	489		ENSBTAT00000021895.2	2886	2813.04	16.5875	1136		ENSBTAT00000021895.2	2886	2782.47	3.87641	266		ENSBTAT00000021895.2	2886	2791.27	15.704	1059		ENSBTAT00000021895.2	2886	2805.11	3.25064	247		ENSBTAT00000021895.2	2886	2800.74	16.7694	1067		ENSBTAT00000021895.2	2886	2810.97	4.44093	308
ENSBTAT00000063398.1	1983	150	0	0		ENSBTAT00000063398.1	1983	160	0	0		ENSBTAT00000063398.1	1983	154	0	0		ENSBTAT00000063398.1	1983	149	0	0		ENSBTAT00000063398.1	1983	155	0	0		ENSBTAT00000063398.1	1983	153	0	0		ENSBTAT00000063398.1	1983	154	0	0		ENSBTAT00000063398.1	1983	1877.99	0.0215817	1
ENSBTAT00000008120.4	576	150	0	0		ENSBTAT00000008120.4	576	159	0	0		ENSBTAT00000008120.4	576	154	0	0		ENSBTAT00000008120.4	576	148	0	0		ENSBTAT00000008120.4	576	154	0	0		ENSBTAT00000008120.4	576	153	0	0		ENSBTAT00000008120.4	576	153	0	0		ENSBTAT00000008120.4	576	151	0	0
ENSBTAT00000016520.3	1587	1512.07	123.672	4018.1		ENSBTAT00000016520.3	1587	1494.31	100.399	3665.97		ENSBTAT00000016520.3	1587	1505.33	110.783	4059.99		ENSBTAT00000016520.3	1587	1508.67	19.8628	739.019		ENSBTAT00000016520.3	1587	1501.9	112.875	4095.63		ENSBTAT00000016520.3	1587	1501.87	21.7083	883.153		ENSBTAT00000016520.3	1587	1508.68	211.442	7247.06		ENSBTAT00000016520.3	1587	1514.67	44.7806	1673.51
ENSBTAT00000039166.4	2025	1923.5	12.1502	502.173		ENSBTAT00000039166.4	2025	1910.88	6.93462	323.798		ENSBTAT00000039166.4	2025	1889.9	2.86382	131.767		ENSBTAT00000039166.4	2025	1956.5	6.26453	302.267		ENSBTAT00000039166.4	2025	1907.09	5.71896	263.494		ENSBTAT00000039166.4	2025	1917.24	6.0081	312.027		ENSBTAT00000039166.4	2025	1912.01	5.04367	219.084		ENSBTAT00000039166.4	2025	1933.86	5.11752	244.177
ENSBTAT00000066314.1	6114	6197.62	2.79752	372.542		ENSBTAT00000066314.1	6114	6168.49	4.62288	696.803		ENSBTAT00000066314.1	6114	6123.87	2.93804	438.03		ENSBTAT00000066314.1	6114	6248.77	1.22204	188.322		ENSBTAT00000066314.1	6114	6153.97	2.95977	440.045		ENSBTAT00000066314.1	6114	6166.08	1.79579	299.945		ENSBTAT00000066314.1	6114	6175.63	2.27022	318.51		ENSBTAT00000066314.1	6114	6220.14	1.46795	225.284
ENSBTAT00000040371.3	6111	6193.55	8.68984	1156.46		ENSBTAT00000040371.3	6111	6164.47	5.63096	848.197		ENSBTAT00000040371.3	6111	6119.87	6.32901	942.97		ENSBTAT00000040371.3	6111	6245.22	4.14679	638.678		ENSBTAT00000040371.3	6111	6150.21	4.37431	649.955		ENSBTAT00000040371.3	6111	6162.36	3.07953	514.055		ENSBTAT00000040371.3	6111	6171.67	5.57374	781.49		ENSBTAT00000040371.3	6111	6216.21	4.85563	744.716
ENSBTAT00000052382.2	2174	2126.47	3.0859	141		ENSBTAT00000052382.2	2174	2103.32	3.42443	176		ENSBTAT00000052382.2	2174	2105.87	4.87627	250		ENSBTAT00000052382.2	2174	2132.99	1.42578	75		ENSBTAT00000052382.2	2174	2111.94	4.88017	249		ENSBTAT00000052382.2	2174	2106.17	1.34964	77		ENSBTAT00000052382.2	2174	2120.07	4.06941	196		ENSBTAT00000052382.2	2174	2127	1.12426	59
ENSBTAT00000063130.1	1053	844.407	16.2587	294.996		ENSBTAT00000063130.1	1053	847.747	13.1416	272.229		ENSBTAT00000063130.1	1053	839.337	16.9024	345.385		ENSBTAT00000063130.1	1053	872.607	10.2314	220.179		ENSBTAT00000063130.1	1053	852.97	18.2055	375.162		ENSBTAT00000063130.1	1053	852.643	9.13104	210.895		ENSBTAT00000063130.1	1053	848.076	20.3262	391.62		ENSBTAT00000063130.1	1053	856.799	9.15472	193.528
ENSBTAT00000063305.1	1086	885.781	2.15436	41.0036		ENSBTAT00000063305.1	1086	887.805	1.60283	34.7715		ENSBTAT00000063305.1	1086	879.174	2.36474	50.6149		ENSBTAT00000063305.1	1086	914.076	1.01234	22.8208		ENSBTAT00000063305.1	1086	892.87	2.17134	46.8381		ENSBTAT00000063305.1	1086	893.629	1.20237	29.1054		ENSBTAT00000063305.1	1086	888.257	2.44702	49.38		ENSBTAT00000063305.1	1086	897.694	2.54967	56.472
ENSBTAT00000018052.5	1912	1712.18	85.7573	3155		ENSBTAT00000018052.5	1912	1710.53	61.7024	2579		ENSBTAT00000018052.5	1912	1707.39	107.753	4479		ENSBTAT00000018052.5	1912	1736.02	44.0986	1888		ENSBTAT00000018052.5	1912	1715.27	131.203	5437		ENSBTAT00000018052.5	1912	1726.01	50.4767	2360		ENSBTAT00000018052.5	1912	1710.32	119.778	4654		ENSBTAT00000018052.5	1912	1726	51.2616	2183
ENSBTAT00000020881.5	722	609.713	44.8059	587		ENSBTAT00000020881.5	722	593.75	37.2886	541		ENSBTAT00000020881.5	722	603.107	22.7474	334		ENSBTAT00000020881.5	722	611.618	2.32042	35		ENSBTAT00000020881.5	722	603.695	28.7971	420		ENSBTAT00000020881.5	722	601.2	1.84215	30		ENSBTAT00000020881.5	722	607.031	79.8367	1101		ENSBTAT00000020881.5	722	608.402	12.8572	193
ENSBTAT00000028278.3	3030	3037.14	29.5589	1929		ENSBTAT00000028278.3	3030	3009.43	14.1018	1037		ENSBTAT00000028278.3	3030	2993.3	52.6117	3834		ENSBTAT00000028278.3	3030	3054.58	18.4121	1387		ENSBTAT00000028278.3	3030	3005.75	56.4885	4102		ENSBTAT00000028278.3	3030	3006.18	22.7676	1854		ENSBTAT00000028278.3	3030	3022.22	54.9378	3772		ENSBTAT00000028278.3	3030	3039.2	15.3362	1150
ENSBTAT00000047911.1	688	561.085	72.6603	876		ENSBTAT00000047911.1	688	549.978	59.3055	797		ENSBTAT00000047911.1	688	547.961	76.0846	1015		ENSBTAT00000047911.1	688	565.103	43.1246	601		ENSBTAT00000047911.1	688	548.722	94.4428	1252		ENSBTAT00000047911.1	688	553.313	52.3746	785		ENSBTAT00000047911.1	688	553.784	85.0491	1070		ENSBTAT00000047911.1	688	560	42.1949	583
ENSBTAT00000002972.5	3900	3747.96	66.2684	5336.77		ENSBTAT00000002972.5	3900	3735.37	42.3019	3861.11		ENSBTAT00000002972.5	3900	3730.1	69.4055	6302.81		ENSBTAT00000002972.5	3900	3740.13	39.0724	3603.94		ENSBTAT00000002972.5	3900	3712.53	65.7588	5898.03		ENSBTAT00000002972.5	3900	3748.82	48.0748	4881.92		ENSBTAT00000002972.5	3900	3724.76	85.2888	7217.12		ENSBTAT00000002972.5	3900	3749.88	29.9502	2771
ENSBTAT00000065740.1	3197	3040.26	0.707622	46.2264		ENSBTAT00000065740.1	3197	3028.06	0.579685	42.8919		ENSBTAT00000065740.1	3197	3015.84	1.52807	112.194		ENSBTAT00000065740.1	3197	3041.14	0.174075	13.0555		ENSBTAT00000065740.1	3197	3005.71	3.51124	254.971		ENSBTAT00000065740.1	3197	3037.55	0.462841	38.0831		ENSBTAT00000065740.1	3197	3016.74	0.80077	54.8806		ENSBTAT00000065740.1	3197	3040.87	0	0
ENSBTAT00000001818.4	2364	2339.56	0.139247	7		ENSBTAT00000001818.4	2364	2313.46	0.123828	7		ENSBTAT00000001818.4	2364	2334.36	0.140768	8		ENSBTAT00000001818.4	2364	149	0	0		ENSBTAT00000001818.4	2364	2331.34	0.0532638	3		ENSBTAT00000001818.4	2364	2324.51	0.0158815	1		ENSBTAT00000001818.4	2364	2339.92	0.225739	12		ENSBTAT00000001818.4	2364	2344.06	0.0345814	2
ENSBTAT00000000986.5	1308	150	0	0		ENSBTAT00000000986.5	1308	1186.31	0.0344972	1		ENSBTAT00000000986.5	1308	154	0	0		ENSBTAT00000000986.5	1308	149	0	0		ENSBTAT00000000986.5	1308	1185.89	0.0349036	1		ENSBTAT00000000986.5	1308	153	0	0		ENSBTAT00000000986.5	1308	154	0	0		ENSBTAT00000000986.5	1308	152	0	0
ENSBTAT00000009791.5	11741	11246.3	13.143	3176		ENSBTAT00000009791.5	11741	11328.6	15.5048	4292		ENSBTAT00000009791.5	11741	11159.5	13.1844	3582		ENSBTAT00000009791.5	11741	11527	10.0502	2857		ENSBTAT00000009791.5	11741	11313.1	14.5362	3973		ENSBTAT00000009791.5	11741	11322.2	8.84913	2714		ENSBTAT00000009791.5	11741	11276.3	13.7483	3522		ENSBTAT00000009791.5	11741	11390.1	11.5327	3241
ENSBTAT00000008504.5	1013	894.895	1.24813	24		ENSBTAT00000008504.5	1013	883.353	2.73338	59		ENSBTAT00000008504.5	1013	895.053	0.275348	6		ENSBTAT00000008504.5	1013	885.348	0.274799	6		ENSBTAT00000008504.5	1013	886.611	0.793656	17		ENSBTAT00000008504.5	1013	891.025	0.24859	6		ENSBTAT00000008504.5	1013	890.727	2.5203	51		ENSBTAT00000008504.5	1013	896.433	1.80851	40
ENSBTAT00000000989.3	1077	767.86	60.67	1001		ENSBTAT00000000989.3	1077	785.632	59.54	1143		ENSBTAT00000000989.3	1077	754.59	42.0229	772		ENSBTAT00000000989.3	1077	788.549	50.3422	979		ENSBTAT00000000989.3	1077	763.991	41.7176	770		ENSBTAT00000000989.3	1077	758.163	51.3216	1054		ENSBTAT00000000989.3	1077	768.272	48.8147	852		ENSBTAT00000000989.3	1077	749.148	50.2065	928
ENSBTAT00000014704.5	2412	2381.7	165.293	8459		ENSBTAT00000014704.5	2412	2359.85	228.931	13201		ENSBTAT00000014704.5	2412	2354.93	121.189	6948		ENSBTAT00000014704.5	2412	2384.54	188.38	11078		ENSBTAT00000014704.5	2412	2356.15	116.263	6618		ENSBTAT00000014704.5	2412	2360.2	191.184	12223		ENSBTAT00000014704.5	2412	2370.36	132.126	7115		ENSBTAT00000014704.5	2412	2383.81	200.492	11792
ENSBTAT00000064547.1	1006	892.481	0.0521462	1		ENSBTAT00000064547.1	1006	160	0	0		ENSBTAT00000064547.1	1006	154	0	0		ENSBTAT00000064547.1	1006	149	0	0		ENSBTAT00000064547.1	1006	155	0	0		ENSBTAT00000064547.1	1006	153	0	0		ENSBTAT00000064547.1	1006	154	0	0		ENSBTAT00000064547.1	1006	152	0	0
ENSBTAT00000064742.1	924	150	0	0		ENSBTAT00000064742.1	924	160	0	0		ENSBTAT00000064742.1	924	154	0	0		ENSBTAT00000064742.1	924	149	0	0		ENSBTAT00000064742.1	924	155	0	0		ENSBTAT00000064742.1	924	153	0	0		ENSBTAT00000064742.1	924	153	0	0		ENSBTAT00000064742.1	924	151	0	0
ENSBTAT00000047899.3	1029	800.732	40.8592	703		ENSBTAT00000047899.3	1029	794.361	35.8054	695		ENSBTAT00000047899.3	1029	797.166	45.7041	887		ENSBTAT00000047899.3	1029	798.744	47.5675	937		ENSBTAT00000047899.3	1029	788.846	49.4283	942		ENSBTAT00000047899.3	1029	805.681	44.4	969		ENSBTAT00000047899.3	1029	790.351	40.1552	721		ENSBTAT00000047899.3	1029	799.168	35.6531	703
ENSBTAT00000000793.5	5211	4209.58	0.0663338	6		ENSBTAT00000000793.5	5211	4271.76	0.124543	13		ENSBTAT00000000793.5	5211	4385.69	0.0187315	2		ENSBTAT00000000793.5	5211	149	0	0		ENSBTAT00000000793.5	5211	4173.24	0.0198369	2		ENSBTAT00000000793.5	5211	4405.61	0.00837946	1		ENSBTAT00000000793.5	5211	4158.96	0.052919	5		ENSBTAT00000000793.5	5211	4190.66	0.145074	15
ENSBTAT00000016863.3	1602	1344.39	51.8572	1498		ENSBTAT00000016863.3	1602	1342.47	33.6852	1105		ENSBTAT00000016863.3	1602	1334.08	39.749	1291		ENSBTAT00000016863.3	1602	1358.21	42.6621	1429		ENSBTAT00000016863.3	1602	1332.12	38.747	1247		ENSBTAT00000016863.3	1602	1358.02	45.2344	1664		ENSBTAT00000016863.3	1602	1329.88	39.2553	1186		ENSBTAT00000016863.3	1602	1347.42	36.3367	1208
ENSBTAT00000049751.3	921	787.713	42.1844	714		ENSBTAT00000049751.3	921	777.288	28.8523	548		ENSBTAT00000049751.3	921	777.637	51.7114	979		ENSBTAT00000049751.3	921	799.968	14.6995	290		ENSBTAT00000049751.3	921	783.602	59.7425	1131		ENSBTAT00000049751.3	921	785.093	15.7524	335		ENSBTAT00000049751.3	921	784.284	49.2212	877		ENSBTAT00000049751.3	921	791.711	14.027	274
ENSBTAT00000009363.5	1589	1469.28	237.834	7508.56		ENSBTAT00000009363.5	1589	1459.13	137.062	4886.86		ENSBTAT00000009363.5	1589	1447.6	177.417	6252.65		ENSBTAT00000009363.5	1589	1492.39	102.754	3781.84		ENSBTAT00000009363.5	1589	1459.44	161.086	5679.73		ENSBTAT00000009363.5	1589	1463.84	116.148	4605.57		ENSBTAT00000009363.5	1589	1463.54	200.059	6651.76		ENSBTAT00000009363.5	1589	1478.47	77.7966	2837.88
ENSBTAT00000024729.4	1543	150	0	0		ENSBTAT00000024729.4	1543	1172.14	0	0		ENSBTAT00000024729.4	1543	1202.81	0	0		ENSBTAT00000024729.4	1543	149	0	0		ENSBTAT00000024729.4	1543	155	0	0		ENSBTAT00000024729.4	1543	1210.05	0	0		ENSBTAT00000024729.4	1543	154	0	0		ENSBTAT00000024729.4	1543	152	0	0
ENSBTAT00000053702.1	1463	150	0	0		ENSBTAT00000053702.1	1463	1084.39	0.113218	3		ENSBTAT00000053702.1	1463	1116.97	0.0367737	1		ENSBTAT00000053702.1	1463	149	0	0		ENSBTAT00000053702.1	1463	155	0	0		ENSBTAT00000053702.1	1463	1123.42	0.032861	1		ENSBTAT00000053702.1	1463	154	0	0		ENSBTAT00000053702.1	1463	152	0	0
ENSBTAT00000028793.4	602	455.947	6.94092	68		ENSBTAT00000028793.4	602	446.558	6.78165	74		ENSBTAT00000028793.4	602	447.641	3.57861	39		ENSBTAT00000028793.4	602	466.024	3.48041	40		ENSBTAT00000028793.4	602	451.982	4.30421	47		ENSBTAT00000028793.4	602	454.168	3.98292	49		ENSBTAT00000028793.4	602	452.345	4.67087	48		ENSBTAT00000028793.4	602	458.332	4.06778	46
ENSBTAT00000009295.4	5286	5175.95	20.8693	2321		ENSBTAT00000009295.4	5286	5165.75	19.1481	2417		ENSBTAT00000009295.4	5286	5135.88	17.515	2190		ENSBTAT00000009295.4	5286	5195.22	14.3925	1844		ENSBTAT00000009295.4	5286	5136.36	16.222	2013		ENSBTAT00000009295.4	5286	5172.5	14.1243	1979		ENSBTAT00000009295.4	5286	5151.4	18.9352	2216		ENSBTAT00000009295.4	5286	5193.03	15.3285	1964
ENSBTAT00000005462.3	1272	1116.54	50.5602	1213		ENSBTAT00000005462.3	1272	1110.44	33.0583	897		ENSBTAT00000005462.3	1272	1101.79	53.0129	1422		ENSBTAT00000005462.3	1272	1141.3	25.8647	728		ENSBTAT00000005462.3	1272	1115.31	57.599	1552		ENSBTAT00000005462.3	1272	1117.52	26.2954	796		ENSBTAT00000005462.3	1272	1113.4	53.0947	1343		ENSBTAT00000005462.3	1272	1126.96	18.2699	508
ENSBTAT00000028792.5	1280	1118.47	13.4401	323		ENSBTAT00000028792.5	1280	1112.62	10.961	298		ENSBTAT00000028792.5	1280	1105.07	5.79851	156		ENSBTAT00000028792.5	1280	1147.59	5.44143	154		ENSBTAT00000028792.5	1280	1119.57	4.9172	133		ENSBTAT00000028792.5	1280	1124.32	4.95802	151		ENSBTAT00000028792.5	1280	1115.9	7.92858	201		ENSBTAT00000028792.5	1280	1130.37	8.4261	235
ENSBTAT00000026420.3	990	878.356	34.705	655		ENSBTAT00000026420.3	990	865.108	24.0312	508		ENSBTAT00000026420.3	990	873.055	19.713	419		ENSBTAT00000026420.3	990	876.203	15.5031	335		ENSBTAT00000026420.3	990	869.698	14.8492	312		ENSBTAT00000026420.3	990	872.633	14.0875	333		ENSBTAT00000026420.3	990	874.339	26.4305	525		ENSBTAT00000026420.3	990	879.786	19.3487	420
ENSBTAT00000012182.4	1561	1316.25	93.6981	2650		ENSBTAT00000012182.4	1561	1330.95	74.7488	2431		ENSBTAT00000012182.4	1561	1295.03	112.217	3538		ENSBTAT00000012182.4	1561	1347.59	70.9219	2357		ENSBTAT00000012182.4	1561	1310.74	122.874	3891		ENSBTAT00000012182.4	1561	1311.52	73.1283	2598		ENSBTAT00000012182.4	1561	1314.49	114.155	3409		ENSBTAT00000012182.4	1561	1311.07	70.4529	2279
ENSBTAT00000026421.3	903	771.994	37.8589	628		ENSBTAT00000026421.3	903	762.66	32.357	603		ENSBTAT00000026421.3	903	775.398	35.1741	664		ENSBTAT00000026421.3	903	758.768	31.3695	587		ENSBTAT00000026421.3	903	763.841	31.3756	579		ENSBTAT00000026421.3	903	771.139	29.3939	614		ENSBTAT00000026421.3	903	768.003	35.019	611		ENSBTAT00000026421.3	903	773.592	28.9206	552
ENSBTAT00000055600.2	2655	2264.6	29.0178	1412		ENSBTAT00000055600.2	2655	2302.21	26.202	1474		ENSBTAT00000055600.2	2655	2230.68	31.3771	1704		ENSBTAT00000055600.2	2655	2315.86	22.4993	1285		ENSBTAT00000055600.2	2655	2256.1	31.1344	1697		ENSBTAT00000055600.2	2655	2247.32	23.9505	1458		ENSBTAT00000055600.2	2655	2266	37.9763	1955		ENSBTAT00000055600.2	2655	2235.81	30.3097	1672
ENSBTAT00000022719.5	8271	7592.07	0.00613002	1		ENSBTAT00000022719.5	8271	7687.3	0.0106473	2		ENSBTAT00000022719.5	8271	154	0	0		ENSBTAT00000022719.5	8271	149	0	0		ENSBTAT00000022719.5	8271	155	0	0		ENSBTAT00000022719.5	8271	153	0	0		ENSBTAT00000022719.5	8271	154	0	0		ENSBTAT00000022719.5	8271	152	0	0
ENSBTAT00000010129.5	783	150	0	0		ENSBTAT00000010129.5	783	160	0	0		ENSBTAT00000010129.5	783	616.768	0.0665976	1		ENSBTAT00000010129.5	783	642.945	0.126135	2		ENSBTAT00000010129.5	783	155	0	0		ENSBTAT00000010129.5	783	153	0	0		ENSBTAT00000010129.5	783	153	0	0		ENSBTAT00000010129.5	783	631.627	0.0641681	1
ENSBTAT00000001281.5	2238	2130.52	15.7497	721		ENSBTAT00000001281.5	2238	2123.46	11.2358	583		ENSBTAT00000001281.5	2238	2138.27	9.81606	511		ENSBTAT00000001281.5	2238	2105.26	4.60331	239		ENSBTAT00000001281.5	2238	2117.05	9.9714	510		ENSBTAT00000001281.5	2238	2132.4	4.9513	286		ENSBTAT00000001281.5	2238	2124.4	10.5879	511		ENSBTAT00000001281.5	2238	2137.51	6.883	363
ENSBTAT00000023454.5	978	771.9	47.5103	788		ENSBTAT00000023454.5	978	770.212	43.8355	825		ENSBTAT00000023454.5	978	789.661	11.9637	230		ENSBTAT00000023454.5	978	742.19	22.7824	417		ENSBTAT00000023454.5	978	761.885	8.42091	155		ENSBTAT00000023454.5	978	786.211	17.0917	364		ENSBTAT00000023454.5	978	764.61	13.1832	229		ENSBTAT00000023454.5	978	771.172	32.9005	626
ENSBTAT00000003991.2	1812	1496.32	19.7191	634		ENSBTAT00000003991.2	1812	1520.69	21.9062	814		ENSBTAT00000003991.2	1812	1501.06	76.2638	2787		ENSBTAT00000003991.2	1812	1549.14	37.5352	1434		ENSBTAT00000003991.2	1812	1528.4	59.7427	2206		ENSBTAT00000003991.2	1812	1520.77	47.3846	1952		ENSBTAT00000003991.2	1812	1513.62	45.9189	1579		ENSBTAT00000003991.2	1812	1524.15	24.2519	912
ENSBTAT00000021955.5	2974	2393.96	3.82885	196.953		ENSBTAT00000021955.5	2974	2432.71	4.59038	272.871		ENSBTAT00000021955.5	2974	2392.01	5.1124	297.72		ENSBTAT00000021955.5	2974	2431.29	4.10212	245.961		ENSBTAT00000021955.5	2974	2395.63	4.60376	266.45		ENSBTAT00000021955.5	2974	2418.17	2.73931	179.435		ENSBTAT00000021955.5	2974	2390.05	5.11645	277.81		ENSBTAT00000021955.5	2974	2387.2	3.48226	205.103
ENSBTAT00000022639.4	1404	1281.13	0.835521	23		ENSBTAT00000022639.4	1404	1270.97	1.15917	36		ENSBTAT00000022639.4	1404	1255.62	7.03332	215		ENSBTAT00000022639.4	1404	1303.25	0.6845	22		ENSBTAT00000022639.4	1404	1267.02	2.97285	91		ENSBTAT00000022639.4	1404	1274.49	0.695182	24		ENSBTAT00000022639.4	1404	1271.68	1.69607	49		ENSBTAT00000022639.4	1404	1287.84	1.57358	50
ENSBTAT00000065058.1	673	513.402	1.00667	11.1051		ENSBTAT00000065058.1	673	507.675	3.12481	38.7639		ENSBTAT00000065058.1	673	519.07	0.698754	8.83019		ENSBTAT00000065058.1	673	499.999	23.3327	287.71		ENSBTAT00000065058.1	673	506.149	0.906495	11.0848		ENSBTAT00000065058.1	673	516.859	19.9615	279.475		ENSBTAT00000065058.1	673	508.659	2.79212	32.2653		ENSBTAT00000065058.1	673	514.011	21.6093	274.052
ENSBTAT00000019639.4	773	616.195	6.33635	83.8949		ENSBTAT00000019639.4	773	610.19	146.493	2184.24		ENSBTAT00000019639.4	773	621.937	1.59627	24.1698		ENSBTAT00000019639.4	773	601.755	346.981	5149.29		ENSBTAT00000019639.4	773	608.173	0.810944	11.9152		ENSBTAT00000019639.4	773	619.478	359.557	6033.53		ENSBTAT00000019639.4	773	611.103	3.00614	41.7347		ENSBTAT00000019639.4	773	617.078	378.32	5759.95
ENSBTAT00000056599.1	984	150	0	0		ENSBTAT00000056599.1	984	160	0	0		ENSBTAT00000056599.1	984	154	0	0		ENSBTAT00000056599.1	984	149	0	0		ENSBTAT00000056599.1	984	155	0	0		ENSBTAT00000056599.1	984	153	0	0		ENSBTAT00000056599.1	984	153	0	0		ENSBTAT00000056599.1	984	152	0	0
ENSBTAT00000054642.1	626	498.938	1.67899	18		ENSBTAT00000054642.1	626	486.247	0.252491	3		ENSBTAT00000054642.1	626	487.744	1.26322	15		ENSBTAT00000054642.1	626	505.047	0.160574	2		ENSBTAT00000054642.1	626	490.049	2.02716	24		ENSBTAT00000054642.1	626	492.217	0.225002	3		ENSBTAT00000054642.1	626	493.462	2.31924	26		ENSBTAT00000054642.1	626	498.496	0.650442	8
ENSBTAT00000028778.5	4996	4735.11	7.01763	714		ENSBTAT00000028778.5	4996	4757.05	5.73813	667		ENSBTAT00000028778.5	4996	4693.57	5.16331	590		ENSBTAT00000028778.5	4996	4855.82	3.96651	475		ENSBTAT00000028778.5	4996	4758.37	4.71474	542		ENSBTAT00000028778.5	4996	4767.26	3.8022	491		ENSBTAT00000028778.5	4996	4741.11	6.01618	648		ENSBTAT00000028778.5	4996	4787.6	4.44449	525
ENSBTAT00000007834.5	3042	150	0	0		ENSBTAT00000007834.5	3042	160	0	0		ENSBTAT00000007834.5	3042	154	0	0		ENSBTAT00000007834.5	3042	149	0	0		ENSBTAT00000007834.5	3042	155	0	0		ENSBTAT00000007834.5	3042	153	0	0		ENSBTAT00000007834.5	3042	154	0	0		ENSBTAT00000007834.5	3042	152	0	0
ENSBTAT00000000631.5	1755	1643.91	2.97258	105		ENSBTAT00000000631.5	1755	1632.11	3.4352	137		ENSBTAT00000000631.5	1755	1630.22	1.99049	79		ENSBTAT00000000631.5	1755	1661.97	1.07351	44		ENSBTAT00000000631.5	1755	1638.16	3.03208	120		ENSBTAT00000000631.5	1755	1643.4	1.25796	56		ENSBTAT00000000631.5	1755	1639.73	3.1408	117		ENSBTAT00000000631.5	1755	1653.95	5.17058	211
ENSBTAT00000025362.4	1569	1320.9	0.176166	5		ENSBTAT00000025362.4	1569	1333.57	0.0613756	2		ENSBTAT00000025362.4	1569	154	0	0		ENSBTAT00000025362.4	1569	149	0	0		ENSBTAT00000025362.4	1569	155	0	0		ENSBTAT00000025362.4	1569	153	0	0		ENSBTAT00000025362.4	1569	1328.29	0.0331386	1		ENSBTAT00000025362.4	1569	1340.22	0.0907245	3
ENSBTAT00000005431.5	726	595.838	0.234323	3		ENSBTAT00000005431.5	726	159	0	0		ENSBTAT00000005431.5	726	580.38	0	0		ENSBTAT00000005431.5	726	148	0	0		ENSBTAT00000005431.5	726	581.216	0.910175	12.7804		ENSBTAT00000005431.5	726	153	0	0		ENSBTAT00000005431.5	726	587.257	4.12882	55.0844		ENSBTAT00000005431.5	726	151	0	0
ENSBTAT00000047665.3	549	150	0	0		ENSBTAT00000047665.3	549	159	0	0		ENSBTAT00000047665.3	549	153	0	0		ENSBTAT00000047665.3	549	148	0	0		ENSBTAT00000047665.3	549	400.8	0	0		ENSBTAT00000047665.3	549	153	0	0		ENSBTAT00000047665.3	549	404.924	0	0		ENSBTAT00000047665.3	549	151	0	0
ENSBTAT00000047662.3	2106	2065.15	0.428178	19		ENSBTAT00000047662.3	2106	160	0	0		ENSBTAT00000047662.3	2106	2052.5	0.62038	31		ENSBTAT00000047662.3	2106	149	0	0		ENSBTAT00000047662.3	2106	2050.17	1.05429	52.2196		ENSBTAT00000047662.3	2106	2048.29	0.0540694	3		ENSBTAT00000047662.3	2106	2060.08	5.61769	262.916		ENSBTAT00000047662.3	2106	152	0	0
ENSBTAT00000064001.1	405	271.655	2.51806	14.6981		ENSBTAT00000064001.1	405	259.656	2.02332	12.8375		ENSBTAT00000064001.1	405	268.339	2.87942	18.8109		ENSBTAT00000064001.1	405	272.456	1.04478	7.02008		ENSBTAT00000064001.1	405	267.273	2.01879	13.0356		ENSBTAT00000064001.1	405	267.629	1.18221	8.57044		ENSBTAT00000064001.1	405	269.319	1.76569	10.8033		ENSBTAT00000064001.1	405	270.912	1.78762	11.9488
ENSBTAT00000009611.3	2081	1894.67	0.24717	10.0625		ENSBTAT00000009611.3	2081	1897.17	0	0		ENSBTAT00000009611.3	2081	1878.4	0.0218671	1		ENSBTAT00000009611.3	2081	1938.46	0.0209181	1		ENSBTAT00000009611.3	2081	1901.03	0.043547	2		ENSBTAT00000009611.3	2081	1904.34	0	0		ENSBTAT00000009611.3	2081	1896.1	0.0232148	1		ENSBTAT00000009611.3	2081	152	0	0
ENSBTAT00000054286.1	724	592.827	0.0735956	0.93747		ENSBTAT00000054286.1	724	581.489	0.0703785	1		ENSBTAT00000054286.1	724	154	0	0		ENSBTAT00000054286.1	724	148	0	0		ENSBTAT00000054286.1	724	155	0	0		ENSBTAT00000054286.1	724	588.302	0.0627512	1		ENSBTAT00000054286.1	724	153	0	0		ENSBTAT00000054286.1	724	151	0	0
ENSBTAT00000009300.3	1448	1304.26	0.0356827	1		ENSBTAT00000009300.3	1448	1297.81	0.315334	10		ENSBTAT00000009300.3	1448	154	0	0		ENSBTAT00000009300.3	1448	1333.02	0.0304188	1		ENSBTAT00000009300.3	1448	1297.63	0.0318981	1		ENSBTAT00000009300.3	1448	1304.99	0.0282888	1		ENSBTAT00000009300.3	1448	1298.42	0.0339009	1		ENSBTAT00000009300.3	1448	1314.67	0.0308294	1
ENSBTAT00000001728.4	2410	2379.75	27.9055	1426.92		ENSBTAT00000001728.4	2410	2357.24	25.6656	1478.34		ENSBTAT00000001728.4	2410	2354.63	12.3691	709.054		ENSBTAT00000001728.4	2410	2389.01	15.7447	927.627		ENSBTAT00000001728.4	2410	2359.17	12.7123	724.546		ENSBTAT00000001728.4	2410	2361.41	13.7697	880.793		ENSBTAT00000001728.4	2410	2371.16	18.1153	975.843		ENSBTAT00000001728.4	2410	2384.79	16.0065	941.815
ENSBTAT00000005943.3	842	701.686	1.06873	16.1134		ENSBTAT00000005943.3	842	691.674	0.392243	6.6294		ENSBTAT00000005943.3	842	694.314	0.87686	14.822		ENSBTAT00000005943.3	842	713.916	0.932218	16.4129		ENSBTAT00000005943.3	842	699.528	1.34579	22.7439		ENSBTAT00000005943.3	842	701.758	0.417059	7.92798		ENSBTAT00000005943.3	842	699.011	1.18469	18.8131		ENSBTAT00000005943.3	842	706.025	0.625404	10.8943
ENSBTAT00000022125.1	1479	150	0	0		ENSBTAT00000022125.1	1479	160	0	0		ENSBTAT00000022125.1	1479	154	0	0		ENSBTAT00000022125.1	1479	149	0	0		ENSBTAT00000022125.1	1479	155	0	0		ENSBTAT00000022125.1	1479	153	0	0		ENSBTAT00000022125.1	1479	154	0	0		ENSBTAT00000022125.1	1479	152	0	0
ENSBTAT00000036189.4	1749	1667.28	7.71995	276.567		ENSBTAT00000036189.4	1749	1649.77	16.2941	656.859		ENSBTAT00000036189.4	1749	1659.86	3.99234	161.331		ENSBTAT00000036189.4	1749	1672.99	21.2963	878.655		ENSBTAT00000036189.4	1749	1661.62	3.62561	145.545		ENSBTAT00000036189.4	1749	1660.36	13.0211	585.638		ENSBTAT00000036189.4	1749	1666.06	5.46995	207.037		ENSBTAT00000036189.4	1749	1673.38	23.365	964.671
ENSBTAT00000002223.5	2345	150	0	0		ENSBTAT00000002223.5	2345	160	0	0		ENSBTAT00000002223.5	2345	154	0	0		ENSBTAT00000002223.5	2345	149	0	0		ENSBTAT00000002223.5	2345	155	0	0		ENSBTAT00000002223.5	2345	153	0	0		ENSBTAT00000002223.5	2345	154	0	0		ENSBTAT00000002223.5	2345	152	0	0
ENSBTAT00000006882.4	342	201.35	0.462274	2		ENSBTAT00000006882.4	342	192.06	0.213081	1		ENSBTAT00000006882.4	342	194.018	1.71889	8.11917		ENSBTAT00000006882.4	342	205.658	1.10342	5.59641		ENSBTAT00000006882.4	342	194.9	1.57062	7.39545		ENSBTAT00000006882.4	342	198.127	2.42227	13		ENSBTAT00000006882.4	342	197.013	0.457026	2.04554		ENSBTAT00000006882.4	342	149	0	0
ENSBTAT00000009308.2	2094	2059.17	1594.71	70559		ENSBTAT00000009308.2	2094	2037.23	1710.47	85148		ENSBTAT00000009308.2	2094	2015.88	894.539	43902		ENSBTAT00000009308.2	2094	2071.73	651.351	33279		ENSBTAT00000009308.2	2094	2024.1	928.819	45420		ENSBTAT00000009308.2	2094	2030.7	442.211	24325		ENSBTAT00000009308.2	2094	2041.11	748.538	34710		ENSBTAT00000009308.2	2094	2057.64	677.693	34405
ENSBTAT00000066130.1	3040	3050	7.06818	463.218		ENSBTAT00000066130.1	3040	3024.35	8.3083	613.991		ENSBTAT00000066130.1	3040	2987.69	11.3704	827.05		ENSBTAT00000066130.1	3040	3070.13	9.19483	696.18		ENSBTAT00000066130.1	3040	3002.42	7.11805	516.317		ENSBTAT00000066130.1	3040	3010.68	6.2124	506.642		ENSBTAT00000066130.1	3040	3024.41	11.8512	814.284		ENSBTAT00000066130.1	3040	3048.67	12.0973	909.951
ENSBTAT00000064373.1	1510	1417.25	0	0		ENSBTAT00000064373.1	1510	1402.11	0	0		ENSBTAT00000064373.1	1510	1391.46	0	0		ENSBTAT00000064373.1	1510	1432.6	0	0		ENSBTAT00000064373.1	1510	1399.62	0	0		ENSBTAT00000064373.1	1510	1404.88	0	0		ENSBTAT00000064373.1	1510	1406.91	0	0		ENSBTAT00000064373.1	1510	1420.33	0	0
ENSBTAT00000005847.4	3067	3078.21	6.0292	398.782		ENSBTAT00000005847.4	3067	3052.54	7.50783	560.009		ENSBTAT00000005847.4	3067	3016.54	8.79569	645.95		ENSBTAT00000005847.4	3067	3098.05	6.6466	507.82		ENSBTAT00000005847.4	3067	3031.02	7.32901	536.683		ENSBTAT00000005847.4	3067	3039.15	6.36938	524.358		ENSBTAT00000005847.4	3067	3052.93	8.34401	578.716		ENSBTAT00000005847.4	3067	3077.25	9.66813	734.049
ENSBTAT00000055145.1	930	150	0	0		ENSBTAT00000055145.1	930	160	0	0		ENSBTAT00000055145.1	930	154	0	0		ENSBTAT00000055145.1	930	149	0	0		ENSBTAT00000055145.1	930	155	0	0		ENSBTAT00000055145.1	930	153	0	0		ENSBTAT00000055145.1	930	153	0	0		ENSBTAT00000055145.1	930	151	0	0
ENSBTAT00000000860.5	2799	2498.15	31.54	1693		ENSBTAT00000000860.5	2799	2495.88	29.383	1792		ENSBTAT00000000860.5	2799	2537.41	24.6379	1522		ENSBTAT00000000860.5	2799	2441.95	16.8708	1016		ENSBTAT00000000860.5	2799	2482.11	22.0792	1324		ENSBTAT00000000860.5	2799	2530.48	14.2679	978		ENSBTAT00000000860.5	2799	2485.08	25.0635	1415		ENSBTAT00000000860.5	2799	2501.64	20.2357	1249
ENSBTAT00000049569.3	756	150	0	0		ENSBTAT00000049569.3	756	159	0	0		ENSBTAT00000049569.3	756	633.19	0.194611	3		ENSBTAT00000049569.3	756	148	0	0		ENSBTAT00000049569.3	756	629.844	0.32859	5		ENSBTAT00000049569.3	756	153	0	0		ENSBTAT00000049569.3	756	633.797	0.347253	5		ENSBTAT00000049569.3	756	151	0	0
ENSBTAT00000022813.3	802	150	0	0		ENSBTAT00000022813.3	802	160	0	0		ENSBTAT00000022813.3	802	154	0	0		ENSBTAT00000022813.3	802	149	0	0		ENSBTAT00000022813.3	802	680.775	0	0		ENSBTAT00000022813.3	802	153	0	0		ENSBTAT00000022813.3	802	684.593	0	0		ENSBTAT00000022813.3	802	151	0	0
ENSBTAT00000022304.3	1829	1631.94	3.50771	123		ENSBTAT00000022304.3	1829	1633.04	0.300723	12		ENSBTAT00000022304.3	1829	1620.06	17.6718	697		ENSBTAT00000022304.3	1829	1679.31	0.193169	8		ENSBTAT00000022304.3	1829	1645.16	14.9449	594		ENSBTAT00000022304.3	1829	1648.67	0.268701	12		ENSBTAT00000022304.3	1829	1634.38	9.61481	357		ENSBTAT00000022304.3	1829	1656	0.146849	6
ENSBTAT00000053602.2	2499	2480.47	20.8446	1110.98		ENSBTAT00000053602.2	2499	2455.42	21.7077	1302.44		ENSBTAT00000053602.2	2499	2453.73	21.9524	1311.38		ENSBTAT00000053602.2	2499	2488.73	17.6539	1083.53		ENSBTAT00000053602.2	2499	2459.22	20.3031	1206.26		ENSBTAT00000053602.2	2499	2457.87	15.9858	1064.32		ENSBTAT00000053602.2	2499	2471.82	23.6893	1330.28		ENSBTAT00000053602.2	2499	2483.18	20.6409	1264.61
ENSBTAT00000027820.3	2006	1764.37	186.04	7052.99		ENSBTAT00000027820.3	2006	1778.89	322.865	14034.2		ENSBTAT00000027820.3	2006	1745.14	142.406	6050.34		ENSBTAT00000027820.3	2006	1808.2	466.022	20781.3		ENSBTAT00000027820.3	2006	1768.99	134.065	5729.56		ENSBTAT00000027820.3	2006	1765.97	493.439	23604.4		ENSBTAT00000027820.3	2006	1767.19	150.206	6030.38		ENSBTAT00000027820.3	2006	1775.14	342.855	15016.3
ENSBTAT00000052006.2	1547	1333.32	3.66535	105.01		ENSBTAT00000052006.2	1547	1342.36	10.2068	334.795		ENSBTAT00000052006.2	1547	1316.53	5.60522	179.657		ENSBTAT00000052006.2	1547	1364.65	15.0553	506.679		ENSBTAT00000052006.2	1547	1333.5	5.50769	177.437		ENSBTAT00000052006.2	1547	1331.76	9.9671	359.56		ENSBTAT00000052006.2	1547	1333.73	6.75323	204.623		ENSBTAT00000052006.2	1547	1338.31	15.2539	503.682
ENSBTAT00000022307.4	2757	2543.45	21.262	1162		ENSBTAT00000022307.4	2757	2546.77	53.9601	3358		ENSBTAT00000022307.4	2757	2521.08	12.7409	782		ENSBTAT00000022307.4	2757	2577.55	66.2771	4213		ENSBTAT00000022307.4	2757	2533.04	13.6936	838		ENSBTAT00000022307.4	2757	2554.04	38.0435	2632		ENSBTAT00000022307.4	2757	2532.78	16.5623	953		ENSBTAT00000022307.4	2757	2553.81	36.6767	2311
ENSBTAT00000013409.5	2235	2206.24	48.5446	2301.29		ENSBTAT00000013409.5	2235	2182.17	27.2731	1454.26		ENSBTAT00000013409.5	2235	2185.04	53.1701	2828.44		ENSBTAT00000013409.5	2235	2211.24	39.0902	2131.7		ENSBTAT00000013409.5	2235	2188.54	57.9334	3063.15		ENSBTAT00000013409.5	2235	2185.78	35.4739	2100.35		ENSBTAT00000013409.5	2235	2199.55	65.445	3270.28		ENSBTAT00000013409.5	2235	2208.61	36.2686	1976.37
ENSBTAT00000049554.1	1557	1364.46	0.0341085	1		ENSBTAT00000049554.1	1557	160	0	0		ENSBTAT00000049554.1	1557	154	0	0		ENSBTAT00000049554.1	1557	149	0	0		ENSBTAT00000049554.1	1557	155	0	0		ENSBTAT00000049554.1	1557	153	0	0		ENSBTAT00000049554.1	1557	154	0	0		ENSBTAT00000049554.1	1557	152	0	0
ENSBTAT00000008877.3	1611	1391.29	0	0		ENSBTAT00000008877.3	1611	160	0	0		ENSBTAT00000008877.3	1611	154	0	0		ENSBTAT00000008877.3	1611	149	0	0		ENSBTAT00000008877.3	1611	155	0	0		ENSBTAT00000008877.3	1611	153	0	0		ENSBTAT00000008877.3	1611	154	0	0		ENSBTAT00000008877.3	1611	152	0	0
ENSBTAT00000016976.4	2702	2506.33	46.2734	2492		ENSBTAT00000016976.4	2702	2495.88	28.7107	1751		ENSBTAT00000016976.4	2702	2520.46	30.1652	1851		ENSBTAT00000016976.4	2702	2476.23	35.567	2172		ENSBTAT00000016976.4	2702	2489.26	42.1027	2532		ENSBTAT00000016976.4	2702	2518.57	35.3252	2410		ENSBTAT00000016976.4	2702	2494.56	45.7899	2595		ENSBTAT00000016976.4	2702	2503.32	21.7602	1344
ENSBTAT00000005678.5	2352	2304.37	102.981	5099		ENSBTAT00000005678.5	2352	2285.34	84.4331	4715		ENSBTAT00000005678.5	2352	2287.34	72.4232	4033		ENSBTAT00000005678.5	2352	2312.21	60.4845	3449		ENSBTAT00000005678.5	2352	2290.42	77.6003	4294		ENSBTAT00000005678.5	2352	2291.93	61.8161	3837.79		ENSBTAT00000005678.5	2352	2299.4	100.118	5230		ENSBTAT00000005678.5	2352	2311.89	67.6356	3858
ENSBTAT00000050568.3	942	840.07	0.225124	4.06364		ENSBTAT00000050568.3	942	824.97	0.302196	6.09179		ENSBTAT00000050568.3	942	835.312	0.151549	3.08192		ENSBTAT00000050568.3	942	838.225	0.24671	5.09999		ENSBTAT00000050568.3	942	832.958	0.0524849	1.05619		ENSBTAT00000050568.3	942	832.23	0.363358	8.19135		ENSBTAT00000050568.3	942	837.03	0.534866	10.1709		ENSBTAT00000050568.3	942	841.282	0.247866	5.14492
ENSBTAT00000052666.2	2339	2276.05	10.1031	494.099		ENSBTAT00000052666.2	2339	2257.28	7.77872	429.054		ENSBTAT00000052666.2	2339	2281.06	6.66941	370.377		ENSBTAT00000052666.2	2339	2259.17	13.1587	733.137		ENSBTAT00000052666.2	2339	2266.09	5.44516	298.107		ENSBTAT00000052666.2	2339	2271.17	8.00474	492.464		ENSBTAT00000052666.2	2339	2274.6	9.64956	498.64		ENSBTAT00000052666.2	2339	2281.73	11.3143	636.96
ENSBTAT00000010771.4	2025	1961.35	43.1833	1819.9		ENSBTAT00000010771.4	2025	1942.73	42.0455	1995.95		ENSBTAT00000010771.4	2025	1961.79	30.8752	1474.62		ENSBTAT00000010771.4	2025	1951.89	26.0894	1255.86		ENSBTAT00000010771.4	2025	1953.07	33.5256	1581.89		ENSBTAT00000010771.4	2025	1954	32.0714	1697.54		ENSBTAT00000010771.4	2025	1960.49	37.93	1689.36		ENSBTAT00000010771.4	2025	1966.02	30.3468	1472.04
ENSBTAT00000011220.5	542	412.273	29.5759	262		ENSBTAT00000011220.5	542	401.29	22.2321	218		ENSBTAT00000011220.5	542	406.279	30.1281	298		ENSBTAT00000011220.5	542	412.04	2.06661	21		ENSBTAT00000011220.5	542	404.149	33.9002	331		ENSBTAT00000011220.5	542	407.337	2.90014	32		ENSBTAT00000011220.5	542	407.698	51.176	474		ENSBTAT00000011220.5	542	412.337	6.8806	70
ENSBTAT00000016202.5	1459	1375.58	63.1995	1868		ENSBTAT00000016202.5	1459	1358.25	142.034	4714		ENSBTAT00000016202.5	1459	1355.7	36.267	1197		ENSBTAT00000016202.5	1459	1386.05	188.051	6428		ENSBTAT00000016202.5	1459	1360.99	39.5066	1299		ENSBTAT00000016202.5	1459	1363.2	126.468	4670		ENSBTAT00000016202.5	1459	1368.07	34.0733	1059		ENSBTAT00000016202.5	1459	1377.77	153.999	5235
ENSBTAT00000064517.1	870	150	0	0		ENSBTAT00000064517.1	870	160	0	0		ENSBTAT00000064517.1	870	154	0	0		ENSBTAT00000064517.1	870	149	0	0		ENSBTAT00000064517.1	870	155	0	0		ENSBTAT00000064517.1	870	153	0	0		ENSBTAT00000064517.1	870	153	0	0		ENSBTAT00000064517.1	870	151	0	0
ENSBTAT00000021512.5	7563	7534.34	0	0		ENSBTAT00000021512.5	7563	160	0	0		ENSBTAT00000021512.5	7563	154	0	0		ENSBTAT00000021512.5	7563	149	0	0		ENSBTAT00000021512.5	7563	155	0	0		ENSBTAT00000021512.5	7563	153	0	0		ENSBTAT00000021512.5	7563	154	0	0		ENSBTAT00000021512.5	7563	152	0	0
ENSBTAT00000021514.4	7449	7413.09	0.0313901	5		ENSBTAT00000021514.4	7449	160	0	0		ENSBTAT00000021514.4	7449	154	0	0		ENSBTAT00000021514.4	7449	149	0	0		ENSBTAT00000021514.4	7449	155	0	0		ENSBTAT00000021514.4	7449	153	0	0		ENSBTAT00000021514.4	7449	154	0	0		ENSBTAT00000021514.4	7449	152	0	0
ENSBTAT00000064516.1	2261	1963.46	0	0		ENSBTAT00000064516.1	2261	1986.7	0.117493	5.70378		ENSBTAT00000064516.1	2261	1958.75	0.100404	4.78798		ENSBTAT00000064516.1	2261	2021	0	0		ENSBTAT00000064516.1	2261	1989.16	0	0		ENSBTAT00000064516.1	2261	1978.98	0	0		ENSBTAT00000064516.1	2261	1979.49	0	0		ENSBTAT00000064516.1	2261	1988.83	0.030285	1.4861
ENSBTAT00000063084.1	2195	1891.37	0.328045	13.3318		ENSBTAT00000063084.1	2195	1915.07	0.420589	19.6816		ENSBTAT00000063084.1	2195	1887.47	0.155948	7.16605		ENSBTAT00000063084.1	2195	1950.4	0.0414666	1.99454		ENSBTAT00000063084.1	2195	1917.8	0.125881	5.83239		ENSBTAT00000063084.1	2195	1909.49	0.0311525	1.61135		ENSBTAT00000063084.1	2195	1907.48	0.368189	15.9553		ENSBTAT00000063084.1	2195	1917.62	0.22193	10.5002
ENSBTAT00000021280.5	1551	1323.74	0.656329	18.6682		ENSBTAT00000021280.5	1551	1333.01	1.86091	60.6147		ENSBTAT00000021280.5	1551	1315.94	1.49969	48.046		ENSBTAT00000021280.5	1551	1361.11	0.208699	7.00546		ENSBTAT00000021280.5	1551	1334.58	0.718544	23.1676		ENSBTAT00000021280.5	1551	1331.05	0.121719	4.38865		ENSBTAT00000021280.5	1551	1330.36	0.696306	21.0447		ENSBTAT00000021280.5	1551	1337.79	0.1216	4.01368
ENSBTAT00000002933.5	884	697.605	273.791	4104		ENSBTAT00000002933.5	884	696.133	231.978	3946		ENSBTAT00000002933.5	884	691.32	129.883	2186		ENSBTAT00000002933.5	884	719.59	180.432	3202		ENSBTAT00000002933.5	884	701.362	127.653	2163		ENSBTAT00000002933.5	884	702.806	168.718	3212		ENSBTAT00000002933.5	884	698.632	157.703	2503		ENSBTAT00000002933.5	884	706.279	176.92	3083
ENSBTAT00000007176.5	3834	3776.51	2.66186	216		ENSBTAT00000007176.5	3834	3759.92	1.53469	141		ENSBTAT00000007176.5	3834	3762.04	2.33653	214		ENSBTAT00000007176.5	3834	3810.89	1.20235	113		ENSBTAT00000007176.5	3834	3783.66	2.63646	241		ENSBTAT00000007176.5	3834	3766.31	1.0782	110		ENSBTAT00000007176.5	3834	3785.44	3.26751	281		ENSBTAT00000007176.5	3834	3796.34	1.15303	108
ENSBTAT00000002145.3	2160	150	0	0		ENSBTAT00000002145.3	2160	160	0	0		ENSBTAT00000002145.3	2160	154	0	0		ENSBTAT00000002145.3	2160	149	0	0		ENSBTAT00000002145.3	2160	155	0	0		ENSBTAT00000002145.3	2160	153	0	0		ENSBTAT00000002145.3	2160	154	0	0		ENSBTAT00000002145.3	2160	152	0	0
ENSBTAT00000027875.4	972	759.598	42.1528	688		ENSBTAT00000027875.4	972	750.44	17.5053	321		ENSBTAT00000027875.4	972	764.879	37.5911	700		ENSBTAT00000027875.4	972	754.162	8.33384	155		ENSBTAT00000027875.4	972	753.934	32.5016	592		ENSBTAT00000027875.4	972	767.271	7.45771	155		ENSBTAT00000027875.4	972	752.95	44.0205	753		ENSBTAT00000027875.4	972	756.633	10.2312	191
ENSBTAT00000013337.2	1255	1013.72	4.13186	90		ENSBTAT00000013337.2	1255	1020.91	5.81252	145		ENSBTAT00000013337.2	1255	1005.94	66.1899	1621		ENSBTAT00000013337.2	1255	1045.81	3.17936	82		ENSBTAT00000013337.2	1255	1022.12	26.8085	662		ENSBTAT00000013337.2	1255	1021.31	2.89171	80		ENSBTAT00000013337.2	1255	1015.67	12.9149	298		ENSBTAT00000013337.2	1255	1018.76	6.88262	173
ENSBTAT00000029830.4	3151	2881.95	0.0161486	1		ENSBTAT00000029830.4	3151	160	0	0		ENSBTAT00000029830.4	3151	154	0	0		ENSBTAT00000029830.4	3151	149	0	0		ENSBTAT00000029830.4	3151	155	0	0		ENSBTAT00000029830.4	3151	153	0	0		ENSBTAT00000029830.4	3151	154	0	0		ENSBTAT00000029830.4	3151	152	0	0
ENSBTAT00000016085.5	2833	2536.06	56.1729	3061		ENSBTAT00000016085.5	2833	2557.2	78.2415	4889		ENSBTAT00000016085.5	2833	2529.83	41.4352	2552		ENSBTAT00000016085.5	2833	2616.3	80.0188	5163		ENSBTAT00000016085.5	2833	2571.77	40.3979	2510		ENSBTAT00000016085.5	2833	2568.99	76.1329	5298		ENSBTAT00000016085.5	2833	2552.8	47.7456	2769		ENSBTAT00000016085.5	2833	2579.75	82.8124	5271
ENSBTAT00000048985.3	540	150	0	0		ENSBTAT00000048985.3	540	159	0	0		ENSBTAT00000048985.3	540	408.153	0.704458	7		ENSBTAT00000048985.3	540	148	0	0		ENSBTAT00000048985.3	540	154	0	0		ENSBTAT00000048985.3	540	153	0	0		ENSBTAT00000048985.3	540	410.749	0.107164	1		ENSBTAT00000048985.3	540	151	0	0
ENSBTAT00000049077.3	881	747.268	44.343	712		ENSBTAT00000049077.3	881	736.684	101.716	1831		ENSBTAT00000049077.3	881	747.212	14.0177	255		ENSBTAT00000049077.3	881	741.524	53.152	972		ENSBTAT00000049077.3	881	740.753	14.8636	266		ENSBTAT00000049077.3	881	745.505	33.0292	667		ENSBTAT00000049077.3	881	743.861	25.3858	429		ENSBTAT00000049077.3	881	747.437	45.0074	830
ENSBTAT00000017794.4	3913	3829.53	210.853	17350.2		ENSBTAT00000017794.4	3913	3823.45	265.485	24803.5		ENSBTAT00000017794.4	3913	3788.41	248.341	22904.7		ENSBTAT00000017794.4	3913	3874.19	247.53	23650		ENSBTAT00000017794.4	3913	3811.72	240.874	22181.6		ENSBTAT00000017794.4	3913	3816.54	216.891	22422.8		ENSBTAT00000017794.4	3913	3822.28	255.635	22198.1		ENSBTAT00000017794.4	3913	3844.82	220.033	20872.9
ENSBTAT00000036721.4	618	150	0	0		ENSBTAT00000036721.4	618	159	0	0		ENSBTAT00000036721.4	618	154	0	0		ENSBTAT00000036721.4	618	148	0	0		ENSBTAT00000036721.4	618	155	0	0		ENSBTAT00000036721.4	618	153	0	0		ENSBTAT00000036721.4	618	153	0	0		ENSBTAT00000036721.4	618	151	0	0
ENSBTAT00000054269.2	1458	1146.74	71.1038	1752		ENSBTAT00000054269.2	1458	1149.18	67.9119	1907		ENSBTAT00000054269.2	1458	1174.34	62.9241	1799		ENSBTAT00000054269.2	1458	1115.94	44.1483	1215		ENSBTAT00000054269.2	1458	1135.4	56.1419	1540		ENSBTAT00000054269.2	1458	1179.89	41.8637	1338		ENSBTAT00000054269.2	1458	1133.43	59.6903	1537		ENSBTAT00000054269.2	1458	1143.3	45.8018	1292
ENSBTAT00000002582.5	2650	2419.78	5.50063	286		ENSBTAT00000002582.5	2650	2431.03	8.16457	485		ENSBTAT00000002582.5	2650	2404.27	42.0444	2461		ENSBTAT00000002582.5	2650	2477.25	10.7868	659		ENSBTAT00000002582.5	2650	2435.05	37.3966	2200		ENSBTAT00000002582.5	2650	2435.83	14.7768	975		ENSBTAT00000002582.5	2650	2426.19	24.6015	1356		ENSBTAT00000002582.5	2650	2451.6	8.05118	487
ENSBTAT00000022994.5	1269	150	0	0		ENSBTAT00000022994.5	1269	160	0	0		ENSBTAT00000022994.5	1269	154	0	0		ENSBTAT00000022994.5	1269	149	0	0		ENSBTAT00000022994.5	1269	155	0	0		ENSBTAT00000022994.5	1269	153	0	0		ENSBTAT00000022994.5	1269	154	0	0		ENSBTAT00000022994.5	1269	152	0	0
ENSBTAT00000047639.1	2045	1884.28	56.8278	2300.83		ENSBTAT00000047639.1	2045	1885.25	42.2755	1947.5		ENSBTAT00000047639.1	2045	1855.69	28.2006	1274.04		ENSBTAT00000047639.1	2045	1923.42	36.3863	1725.97		ENSBTAT00000047639.1	2045	1875.59	22.9983	1042.12		ENSBTAT00000047639.1	2045	1882.47	36.5763	1865.12		ENSBTAT00000047639.1	2045	1879.15	30.8687	1317.81		ENSBTAT00000047639.1	2045	1898.19	32.4731	1520.84
ENSBTAT00000026937.5	2081	1705.38	0.409347	15		ENSBTAT00000026937.5	2081	1740.89	0.3056	13		ENSBTAT00000026937.5	2081	1695.28	5.59694	231		ENSBTAT00000026937.5	2081	1756.25	0.323237	14		ENSBTAT00000026937.5	2081	1720.9	1.9242	80		ENSBTAT00000026937.5	2081	1708.82	0.280847	13		ENSBTAT00000026937.5	2081	1718.55	1.17821	46		ENSBTAT00000026937.5	2081	1706.56	0.522493	22
ENSBTAT00000033248.4	1844	1785.98	4.66443	179		ENSBTAT00000033248.4	1844	1767.18	9.40213	406		ENSBTAT00000033248.4	1844	1761.47	0.699562	30		ENSBTAT00000033248.4	1844	1787.51	3.78832	167		ENSBTAT00000033248.4	1844	1761.67	0.446422	19		ENSBTAT00000033248.4	1844	1766.94	2.46537	118		ENSBTAT00000033248.4	1844	1774.46	2.28217	92		ENSBTAT00000033248.4	1844	1786.04	8.64599	381
ENSBTAT00000023881.4	2916	2840.44	11.5512	705		ENSBTAT00000023881.4	2916	2822.57	7.29299	503		ENSBTAT00000023881.4	2916	2842.5	22.3836	1549		ENSBTAT00000023881.4	2916	2825.78	5.73984	400		ENSBTAT00000023881.4	2916	2827.69	20.8593	1425		ENSBTAT00000023881.4	2916	2836.85	5.94706	457		ENSBTAT00000023881.4	2916	2835.25	18.6457	1201		ENSBTAT00000023881.4	2916	2844.37	8.30736	583
ENSBTAT00000049292.2	2055	1785.31	1.15601	44.3458		ENSBTAT00000049292.2	2055	1803.27	1.07928	47.5568		ENSBTAT00000049292.2	2055	1769.53	10.8163	465.967		ENSBTAT00000049292.2	2055	1817.06	16.9941	761.532		ENSBTAT00000049292.2	2055	1785.43	14.1649	611		ENSBTAT00000049292.2	2055	1781.18	29.3186	1414.58		ENSBTAT00000049292.2	2055	1787.8	6.69282	271.833		ENSBTAT00000049292.2	2055	1777.85	4.71041	206.621
ENSBTAT00000003427.5	2934	2905.59	27.8379	1738		ENSBTAT00000003427.5	2934	2885.26	21.8291	1539		ENSBTAT00000003427.5	2934	2900.65	21.9632	1551		ENSBTAT00000003427.5	2934	2896.03	10.3191	737		ENSBTAT00000003427.5	2934	2892.3	18.8477	1317		ENSBTAT00000003427.5	2934	2894.59	9.01683	707		ENSBTAT00000003427.5	2934	2902.7	26.7196	1762		ENSBTAT00000003427.5	2934	2914	14.034	1009
ENSBTAT00000018934.4	1644	1492.7	16.3062	523		ENSBTAT00000018934.4	1644	1485.28	20.6099	748		ENSBTAT00000018934.4	1644	1474.69	10.4172	374		ENSBTAT00000018934.4	1644	1529.68	15.3481	579		ENSBTAT00000018934.4	1644	1493.62	10.7247	387		ENSBTAT00000018934.4	1644	1500.23	14.0261	570		ENSBTAT00000018934.4	1644	1488.74	13.5416	458		ENSBTAT00000018934.4	1644	1507.57	17.7169	659
ENSBTAT00000020547.5	1983	1917.78	16.7728	691.167		ENSBTAT00000020547.5	1983	1901	18.9983	882.503		ENSBTAT00000020547.5	1983	1900.94	12.4668	576.956		ENSBTAT00000020547.5	1983	1916.37	13.8599	655.029		ENSBTAT00000020547.5	1983	1898.45	10.6809	489.88		ENSBTAT00000020547.5	1983	1903.47	12.3325	635.881		ENSBTAT00000020547.5	1983	1909.35	12.4302	539.187		ENSBTAT00000020547.5	1983	1920.06	14.9908	710.162
ENSBTAT00000033876.2	2592	150	0	0		ENSBTAT00000033876.2	2592	160	0	0		ENSBTAT00000033876.2	2592	154	0	0		ENSBTAT00000033876.2	2592	149	0	0		ENSBTAT00000033876.2	2592	1997.38	0.0207232	1		ENSBTAT00000033876.2	2592	153	0	0		ENSBTAT00000033876.2	2592	154	0	0		ENSBTAT00000033876.2	2592	1944.42	0.0208444	1
ENSBTAT00000003856.5	1898	1831.97	29.8752	1176		ENSBTAT00000003856.5	1898	1815.25	61.1639	2713		ENSBTAT00000003856.5	1898	1791.51	22.8818	998		ENSBTAT00000003856.5	1898	1849.59	77.542	3537		ENSBTAT00000003856.5	1898	1801.89	21.708	945		ENSBTAT00000003856.5	1898	1810.74	62.2434	3053		ENSBTAT00000003856.5	1898	1814.85	23.963	988		ENSBTAT00000003856.5	1898	1833.21	72.694	3288
ENSBTAT00000064907.1	1518	1345.93	0.553249	16		ENSBTAT00000064907.1	1518	1342.61	0.213368	7		ENSBTAT00000064907.1	1518	1329.44	0.46345	15		ENSBTAT00000064907.1	1518	1381.35	0.0587091	2		ENSBTAT00000064907.1	1518	1347.68	0.276421	9		ENSBTAT00000064907.1	1518	153	0	0		ENSBTAT00000064907.1	1518	1343.26	0.753694	23		ENSBTAT00000064907.1	1518	152	0	0
ENSBTAT00000021827.5	914	805.763	20.562	356		ENSBTAT00000021827.5	914	793.885	29.1254	565		ENSBTAT00000021827.5	914	801.451	24.1393	471		ENSBTAT00000021827.5	914	799.931	64.7317	1277		ENSBTAT00000021827.5	914	795.953	23.9214	460		ENSBTAT00000021827.5	914	799.253	83.371	1805		ENSBTAT00000021827.5	914	800.758	27.43	499		ENSBTAT00000021827.5	914	807.764	57.05	1137
ENSBTAT00000003431.2	539	411.54	867.712	7673		ENSBTAT00000003431.2	539	398.684	492.405	4797		ENSBTAT00000003431.2	539	407.217	973.478	9651		ENSBTAT00000003431.2	539	411.724	326.48	3315		ENSBTAT00000003431.2	539	406.196	847.719	8319		ENSBTAT00000003431.2	539	405.866	343.547	3777		ENSBTAT00000003431.2	539	408.637	900.847	8363		ENSBTAT00000003431.2	539	410.63	507.036	5137
ENSBTAT00000029844.3	2048	1886.36	72.6084	2943		ENSBTAT00000029844.3	2048	1886.53	64.2328	2961		ENSBTAT00000029844.3	2048	1863.92	62.1444	2820		ENSBTAT00000029844.3	2048	1919.9	49.8016	2358		ENSBTAT00000029844.3	2048	1881.98	58.4818	2659		ENSBTAT00000029844.3	2048	1882.86	46.0168	2347		ENSBTAT00000029844.3	2048	1884.23	70.083	3000		ENSBTAT00000029844.3	2048	1899.76	55.0855	2582
ENSBTAT00000036248.4	1492	1155.85	11.113	276		ENSBTAT00000036248.4	1492	1157.69	7.17604	203		ENSBTAT00000036248.4	1492	1187.35	14.4257	417		ENSBTAT00000036248.4	1492	1116.68	2.65076	73		ENSBTAT00000036248.4	1492	1143.65	14.8753	411		ENSBTAT00000036248.4	1492	1189.36	3.35223	108		ENSBTAT00000036248.4	1492	1141.88	10.6008	275		ENSBTAT00000036248.4	1492	1153.44	3.86524	110
ENSBTAT00000003566.4	3075	2709.45	22.553	1313		ENSBTAT00000003566.4	3075	2741.27	23.7371	1590		ENSBTAT00000003566.4	3075	2700.36	17.7513	1167		ENSBTAT00000003566.4	3075	2771.36	14.5582	995		ENSBTAT00000003566.4	3075	2730.81	15.6879	1035		ENSBTAT00000003566.4	3075	2732.7	12.9554	959		ENSBTAT00000003566.4	3075	2718.59	18.4905	1142		ENSBTAT00000003566.4	3075	2720.09	17.5079	1175
ENSBTAT00000022381.3	2027	1932.08	35.3127	1466		ENSBTAT00000022381.3	2027	1915.48	23.1811	1085		ENSBTAT00000022381.3	2027	1944.51	16.2864	771		ENSBTAT00000022381.3	2027	1908.17	15.7038	739		ENSBTAT00000022381.3	2027	1925.17	15.7814	734		ENSBTAT00000022381.3	2027	1931.57	15.4427	808		ENSBTAT00000022381.3	2027	1931.84	21.2815	934		ENSBTAT00000022381.3	2027	1935.4	20.2715	968
ENSBTAT00000025506.5	2549	2492.49	3.04352	163		ENSBTAT00000025506.5	2549	2475.46	0.810068	49		ENSBTAT00000025506.5	2549	2463.96	1.73372	104		ENSBTAT00000025506.5	2549	2499.7	0.567753	35		ENSBTAT00000025506.5	2549	2468.08	2.12991	127		ENSBTAT00000025506.5	2549	2473.23	0.656765	44		ENSBTAT00000025506.5	2549	2479.91	3.26593	184		ENSBTAT00000025506.5	2549	2495.48	0.633419	39
ENSBTAT00000021830.3	1541	1252.78	8.43284	227		ENSBTAT00000021830.3	1541	1255.51	3.29217	101		ENSBTAT00000021830.3	1541	1286.07	14.4363	452		ENSBTAT00000021830.3	1541	1207.81	1.04073	31		ENSBTAT00000021830.3	1541	1240.49	15.5826	467		ENSBTAT00000021830.3	1541	1283.81	0.460089	16		ENSBTAT00000021830.3	1541	1241.17	12.058	340		ENSBTAT00000021830.3	1541	1250.39	0.16207	5
ENSBTAT00000028226.4	3731	3629.54	2.41062	188		ENSBTAT00000028226.4	3731	3623.31	2.62038	232		ENSBTAT00000028226.4	3731	3596.33	33.2478	2911		ENSBTAT00000028226.4	3731	3684.27	1.06758	97		ENSBTAT00000028226.4	3731	3624.91	13.4856	1181		ENSBTAT00000028226.4	3731	3632.49	1.23987	122		ENSBTAT00000028226.4	3731	3625.98	6.51891	537		ENSBTAT00000028226.4	3731	3656.91	2.38289	215
ENSBTAT00000016212.5	1827	150	0	0		ENSBTAT00000016212.5	1827	1531.06	0.0801884	3		ENSBTAT00000016212.5	1827	1556.07	0.0263968	1		ENSBTAT00000016212.5	1827	1482.39	0.0273537	1		ENSBTAT00000016212.5	1827	155	0	0		ENSBTAT00000016212.5	1827	1553.54	0.0237629	1		ENSBTAT00000016212.5	1827	1514.18	0.0581406	2		ENSBTAT00000016212.5	1827	152	0	0
ENSBTAT00000025476.5	7078	6610.76	28.357	4028		ENSBTAT00000025476.5	7078	6672.45	24.6069	4012		ENSBTAT00000025476.5	7078	6585.09	24.5762	3940		ENSBTAT00000025476.5	7078	6768.57	17.511	2923		ENSBTAT00000025476.5	7078	6668.85	26.6271	4290		ENSBTAT00000025476.5	7078	6655.5	17.2006	3101		ENSBTAT00000025476.5	7078	6644.62	26.3657	3980		ENSBTAT00000025476.5	7078	6675.35	18.6824	3077
ENSBTAT00000039849.4	2862	150	0	0		ENSBTAT00000039849.4	2862	160	0	0		ENSBTAT00000039849.4	2862	154	0	0		ENSBTAT00000039849.4	2862	149	0	0		ENSBTAT00000039849.4	2862	155	0	0		ENSBTAT00000039849.4	2862	153	0	0		ENSBTAT00000039849.4	2862	154	0	0		ENSBTAT00000039849.4	2862	2865.6	0.0141437	1
ENSBTAT00000017605.5	8517	8520.57	0.00546202	1		ENSBTAT00000017605.5	8517	8515.27	0.019224	4		ENSBTAT00000017605.5	8517	154	0	0		ENSBTAT00000017605.5	8517	149	0	0		ENSBTAT00000017605.5	8517	155	0	0		ENSBTAT00000017605.5	8517	153	0	0		ENSBTAT00000017605.5	8517	154	0	0		ENSBTAT00000017605.5	8517	152	0	0
ENSBTAT00000022452.4	3521	3513.95	6.47642	489		ENSBTAT00000022452.4	3521	3491.24	3.90343	333		ENSBTAT00000022452.4	3521	3506.77	8.02348	685		ENSBTAT00000022452.4	3521	3510.8	1.72091	149		ENSBTAT00000022452.4	3521	3503.48	7.56131	640		ENSBTAT00000022452.4	3521	3497.91	2.41684	229		ENSBTAT00000022452.4	3521	3515.06	7.55111	603		ENSBTAT00000022452.4	3521	3522.88	2.50806	218
ENSBTAT00000002282.5	1863	1539.08	0.0604771	2		ENSBTAT00000002282.5	1863	1548.8	0.0264233	1		ENSBTAT00000002282.5	1863	1577.18	0.0260435	1		ENSBTAT00000002282.5	1863	1491.03	0.0543903	2		ENSBTAT00000002282.5	1863	155	0	0		ENSBTAT00000002282.5	1863	1578.85	0.0467639	2		ENSBTAT00000002282.5	1863	1526.4	0.0288376	1		ENSBTAT00000002282.5	1863	1537.34	0.105455	4
ENSBTAT00000025708.5	4150	3810.11	0.732885	60		ENSBTAT00000025708.5	4150	3837.35	0.479913	45		ENSBTAT00000025708.5	4150	3803.24	0.648003	60		ENSBTAT00000025708.5	4150	3928.66	0.0825703	8		ENSBTAT00000025708.5	4150	3869.16	0.502802	47		ENSBTAT00000025708.5	4150	3865.5	0.0477515	5		ENSBTAT00000025708.5	4150	3833.22	0.574159	50		ENSBTAT00000025708.5	4150	3880.59	0.114888	11
ENSBTAT00000019258.3	1107	995.857	44.303	948		ENSBTAT00000019258.3	1107	982.878	10.909	262		ENSBTAT00000019258.3	1107	977.934	75.8137	1805		ENSBTAT00000019258.3	1107	1006.79	19.2516	478		ENSBTAT00000019258.3	1107	982.634	82.9413	1969		ENSBTAT00000019258.3	1107	988.054	36.1674	968		ENSBTAT00000019258.3	1107	987.841	64.923	1457		ENSBTAT00000019258.3	1107	998.414	18.5518	457
ENSBTAT00000017864.4	1283	1006.12	5.96705	129		ENSBTAT00000017864.4	1283	1023.21	4.47955	112		ENSBTAT00000017864.4	1283	999.254	3.57548	86.9822		ENSBTAT00000017864.4	1283	1039.59	3.86145	99		ENSBTAT00000017864.4	1283	1015.96	4.07416	100		ENSBTAT00000017864.4	1283	1011.45	3.17537	87		ENSBTAT00000017864.4	1283	1011.66	6.13497	141		ENSBTAT00000017864.4	1283	1003.62	4.07881	101
ENSBTAT00000052840.2	1205	924.44	0	0		ENSBTAT00000052840.2	1205	942.017	0	0		ENSBTAT00000052840.2	1205	918.702	0.179637	4.01783		ENSBTAT00000052840.2	1205	957.406	0	0		ENSBTAT00000052840.2	1205	935.151	0	0		ENSBTAT00000052840.2	1205	930.286	0	0		ENSBTAT00000052840.2	1205	930.417	0	0		ENSBTAT00000052840.2	1205	921.727	0	0
ENSBTAT00000004272.3	1983	1871.38	27.157	1092		ENSBTAT00000004272.3	1983	1860.63	20.2792	922		ENSBTAT00000004272.3	1983	1883.37	32.4732	1488.95		ENSBTAT00000004272.3	1983	1843.36	16.8223	764.747		ENSBTAT00000004272.3	1983	1860.18	30.2969	1361.56		ENSBTAT00000004272.3	1983	1873.38	13.8927	705		ENSBTAT00000004272.3	1983	1867.18	27.3933	1162		ENSBTAT00000004272.3	1983	1875.34	11.5401	533.961
ENSBTAT00000065341.1	1827	1706.89	0	0		ENSBTAT00000065341.1	1827	1696.25	0	0		ENSBTAT00000065341.1	1827	1718.68	0.741971	31.0458		ENSBTAT00000065341.1	1827	1680.8	0.850462	35.2528		ENSBTAT00000065341.1	1827	1696.81	0.327832	13.439		ENSBTAT00000065341.1	1827	1709.42	0	0		ENSBTAT00000065341.1	1827	1703.13	0	0		ENSBTAT00000065341.1	1827	1709.87	0.593526	25.0394
ENSBTAT00000014562.5	1253	908.302	4.40647	86		ENSBTAT00000014562.5	1253	934.381	1.70814	39		ENSBTAT00000014562.5	1253	909.24	3.38815	75		ENSBTAT00000014562.5	1253	944.909	0.686607	16		ENSBTAT00000014562.5	1253	927.148	2.58938	58		ENSBTAT00000014562.5	1253	917.092	0.885588	22		ENSBTAT00000014562.5	1253	921.248	3.91799	82		ENSBTAT00000014562.5	1253	912.265	0.533139	12
ENSBTAT00000061475.2	5713	5322.34	19.2022	2196		ENSBTAT00000061475.2	5713	5375	21.6157	2839		ENSBTAT00000061475.2	5713	5290.54	14.4564	1862		ENSBTAT00000061475.2	5713	5436.69	13.6115	1825		ENSBTAT00000061475.2	5713	5354.58	15.9861	2068		ENSBTAT00000061475.2	5713	5336.44	14.7212	2128		ENSBTAT00000061475.2	5713	5344.69	16.2821	1977		ENSBTAT00000061475.2	5713	5354.33	17.1301	2263
ENSBTAT00000022382.4	700	561.431	136.859	1651		ENSBTAT00000022382.4	700	551.422	86.0163	1159		ENSBTAT00000022382.4	700	559.619	57.1775	779		ENSBTAT00000022382.4	700	555.775	72.8131	998		ENSBTAT00000022382.4	700	553.617	50.0188	669		ENSBTAT00000022382.4	700	558.791	71.4164	1081		ENSBTAT00000022382.4	700	557.174	70.7063	895		ENSBTAT00000022382.4	700	560.589	70.492	975
ENSBTAT00000030994.4	366	227.737	0.493187	2.41336		ENSBTAT00000030994.4	366	217.752	1.39063	7.39931		ENSBTAT00000030994.4	366	219.093	0.937393	5		ENSBTAT00000030994.4	366	231.735	0.67503	3.85777		ENSBTAT00000030994.4	366	219.871	0.656216	3.48577		ENSBTAT00000030994.4	366	223.182	0.661643	4		ENSBTAT00000030994.4	366	222.666	1.44751	7.32233		ENSBTAT00000030994.4	366	226.951	0.66171	3.70527
ENSBTAT00000063222.1	4144	150	0	0		ENSBTAT00000063222.1	4144	4071.8	0	0		ENSBTAT00000063222.1	4144	154	0	0		ENSBTAT00000063222.1	4144	149	0	0		ENSBTAT00000063222.1	4144	155	0	0		ENSBTAT00000063222.1	4144	153	0	0		ENSBTAT00000063222.1	4144	154	0	0		ENSBTAT00000063222.1	4144	152	0	0
ENSBTAT00000020387.5	2353	150	0	0		ENSBTAT00000020387.5	2353	2220.05	0.0184339	1		ENSBTAT00000020387.5	2353	154	0	0		ENSBTAT00000020387.5	2353	149	0	0		ENSBTAT00000020387.5	2353	155	0	0		ENSBTAT00000020387.5	2353	153	0	0		ENSBTAT00000020387.5	2353	154	0	0		ENSBTAT00000020387.5	2353	152	0	0
ENSBTAT00000038859.4	3426	150	0	0		ENSBTAT00000038859.4	3426	160	0	0		ENSBTAT00000038859.4	3426	154	0	0		ENSBTAT00000038859.4	3426	149	0	0		ENSBTAT00000038859.4	3426	155	0	0		ENSBTAT00000038859.4	3426	153	0	0		ENSBTAT00000038859.4	3426	154	0	0		ENSBTAT00000038859.4	3426	152	0	0
ENSBTAT00000008847.5	3396	3401.56	17.5674	1284		ENSBTAT00000008847.5	3396	3376.23	50.8611	4196		ENSBTAT00000008847.5	3396	3369.47	14.1531	1161		ENSBTAT00000008847.5	3396	3406.79	41.8129	3513		ENSBTAT00000008847.5	3396	3372.47	15.3787	1253		ENSBTAT00000008847.5	3396	3376.85	42.7889	3914		ENSBTAT00000008847.5	3396	3388.69	17.9905	1385		ENSBTAT00000008847.5	3396	3406.88	70.7848	5950
ENSBTAT00000063189.1	2637	150	0	0		ENSBTAT00000063189.1	2637	160	0	0		ENSBTAT00000063189.1	2637	2565	0.0160137	1		ENSBTAT00000063189.1	2637	149	0	0		ENSBTAT00000063189.1	2637	2575.83	0.0321388	2		ENSBTAT00000063189.1	2637	153	0	0		ENSBTAT00000063189.1	2637	2586.75	0.0170166	1		ENSBTAT00000063189.1	2637	2600.29	0.0155868	1
ENSBTAT00000022385.3	2916	2685.79	27.309	1576		ENSBTAT00000022385.3	2916	2685.16	20.0113	1313		ENSBTAT00000022385.3	2916	2724.1	44.4965	2951		ENSBTAT00000022385.3	2916	2633.47	12.2872	798		ENSBTAT00000022385.3	2916	2673.69	37.3872	2415		ENSBTAT00000022385.3	2916	2715.11	11.5028	846		ENSBTAT00000022385.3	2916	2676.92	38.0664	2315		ENSBTAT00000022385.3	2916	2689.16	17.6792	1173
ENSBTAT00000049374.1	1367	1183.19	0.393339	10		ENSBTAT00000049374.1	1367	1187.17	0.448138	13		ENSBTAT00000049374.1	1367	1158.17	0.283724	8		ENSBTAT00000049374.1	1367	1202.36	0.0337244	1		ENSBTAT00000049374.1	1367	1168.77	0.177075	5		ENSBTAT00000049374.1	1367	1169.28	0.0631442	2		ENSBTAT00000049374.1	1367	1176.59	0.149645	4		ENSBTAT00000049374.1	1367	1175.33	0.172421	5
ENSBTAT00000049126.3	1389	1023.26	36.6128	805		ENSBTAT00000049126.3	1389	1017.35	33.7501	839		ENSBTAT00000049126.3	1389	1037.89	35.8952	907		ENSBTAT00000049126.3	1389	1004.43	47.0716	1166		ENSBTAT00000049126.3	1389	1012.5	35.444	867		ENSBTAT00000049126.3	1389	1042.88	53.8767	1522		ENSBTAT00000049126.3	1389	1010.25	40.2161	923		ENSBTAT00000049126.3	1389	1021.62	40.7042	1026
ENSBTAT00000008924.4	2366	2159.05	0.0646668	3		ENSBTAT00000008924.4	2366	2159.65	0.0189495	1		ENSBTAT00000008924.4	2366	2196.24	0.130918	7		ENSBTAT00000008924.4	2366	2097.94	0.019328	1		ENSBTAT00000008924.4	2366	2143.61	0.193095	10		ENSBTAT00000008924.4	2366	153	0	0		ENSBTAT00000008924.4	2366	2150.33	0.573164	28		ENSBTAT00000008924.4	2366	2161.7	0.0374986	2
ENSBTAT00000026579.3	1779	1720.62	47.2261	1746		ENSBTAT00000026579.3	1779	1699.66	87.331	3627		ENSBTAT00000026579.3	1779	1714.49	30.8097	1286		ENSBTAT00000026579.3	1779	1717.6	72.5233	3072		ENSBTAT00000026579.3	1779	1712.42	31.1089	1287		ENSBTAT00000026579.3	1779	1707.86	60.6753	2807		ENSBTAT00000026579.3	1779	1718.89	35.1599	1373		ENSBTAT00000026579.3	1779	1723.44	81.0166	3445
ENSBTAT00000018325.3	4881	4575.58	27.4421	2698		ENSBTAT00000018325.3	4881	4560.12	15.9296	1775		ENSBTAT00000018325.3	4881	4521.99	25.8605	2847		ENSBTAT00000018325.3	4881	4628.12	10.1457	1158		ENSBTAT00000018325.3	4881	4538.01	29.0418	3184		ENSBTAT00000018325.3	4881	4582.91	9.44884	1173		ENSBTAT00000018325.3	4881	4545.36	29.9335	3091		ENSBTAT00000018325.3	4881	4594.89	12.4196	1408
ENSBTAT00000022386.5	2346	2150.05	180.873	8356		ENSBTAT00000022386.5	2346	2151.38	237.152	12467		ENSBTAT00000022386.5	2346	2172.68	114.283	6045		ENSBTAT00000022386.5	2346	2112.32	190.831	9941		ENSBTAT00000022386.5	2346	2136.36	112.143	5788		ENSBTAT00000022386.5	2346	2170.24	178.303	10482		ENSBTAT00000022386.5	2346	2141.22	139.317	6777		ENSBTAT00000022386.5	2346	2156.55	187.001	9950
ENSBTAT00000004020.4	1293	1016.34	35.5341	776		ENSBTAT00000004020.4	1293	1023.45	31.0296	776		ENSBTAT00000004020.4	1293	1025.24	20.7933	519		ENSBTAT00000004020.4	1293	1033.29	29.0395	740		ENSBTAT00000004020.4	1293	1025.61	20.7039	513		ENSBTAT00000004020.4	1293	1041.78	29.3057	827		ENSBTAT00000004020.4	1293	1016.09	22.6133	522		ENSBTAT00000004020.4	1293	1027.65	24.1371	612
ENSBTAT00000029332.5	1050	715.742	41.8747	644		ENSBTAT00000029332.5	1050	713.392	33.1575	578		ENSBTAT00000029332.5	1050	720.277	33.9311	595		ENSBTAT00000029332.5	1050	717.382	17.9179	317		ENSBTAT00000029332.5	1050	710.02	32.7629	562		ENSBTAT00000029332.5	1050	734.157	17.4487	347		ENSBTAT00000029332.5	1050	705.354	36.8189	590		ENSBTAT00000029332.5	1050	716.311	23.7645	420
ENSBTAT00000029841.3	1998	1621.55	0.0287006	1		ENSBTAT00000029841.3	1998	1639.5	0.0998457	4		ENSBTAT00000029841.3	1998	154	0	0		ENSBTAT00000029841.3	1998	1611.95	0.0754656	3		ENSBTAT00000029841.3	1998	1616.44	0.0512138	2		ENSBTAT00000029841.3	1998	1649.71	0.0447554	2		ENSBTAT00000029841.3	1998	1613.62	0.0545577	2		ENSBTAT00000029841.3	1998	152	0	0
ENSBTAT00000033872.4	4250	4070.93	9.70591	849		ENSBTAT00000033872.4	4250	4077.98	7.98821	796		ENSBTAT00000033872.4	4250	4021.89	5.13709	503		ENSBTAT00000033872.4	4250	4129.95	3.63275	370		ENSBTAT00000033872.4	4250	4053.64	5.26892	516		ENSBTAT00000033872.4	4250	4058.82	3.55631	391		ENSBTAT00000033872.4	4250	4062.29	7.36824	680		ENSBTAT00000033872.4	4250	4076.55	5.4285	546
ENSBTAT00000001155.5	1245	1046.36	6.71609	151		ENSBTAT00000001155.5	1245	1048.62	5.54181	142		ENSBTAT00000001155.5	1245	1035.44	5.27604	133		ENSBTAT00000001155.5	1245	1073.23	2.68252	71		ENSBTAT00000001155.5	1245	1048.54	6.86881	174		ENSBTAT00000001155.5	1245	1048.38	2.46492	70		ENSBTAT00000001155.5	1245	1047.95	5.88052	140		ENSBTAT00000001155.5	1245	1055.01	3.84171	100
ENSBTAT00000025877.5	1564	1337.87	0.521794	15		ENSBTAT00000025877.5	1564	1329.94	0.276944	9		ENSBTAT00000025877.5	1564	1327.45	0.464144	15		ENSBTAT00000025877.5	1564	1346.55	0.271017	9		ENSBTAT00000025877.5	1564	1327.25	0.311864	10		ENSBTAT00000025877.5	1564	1339.91	0.0551032	2		ENSBTAT00000025877.5	1564	1329.37	0.19867	6		ENSBTAT00000025877.5	1564	1341.69	0.0906254	3
ENSBTAT00000047487.3	792	150	0	0		ENSBTAT00000047487.3	792	625.125	0.196398	3		ENSBTAT00000047487.3	792	625.456	0	0		ENSBTAT00000047487.3	792	149	0	0		ENSBTAT00000047487.3	792	155	0	0		ENSBTAT00000047487.3	792	153	0	0		ENSBTAT00000047487.3	792	630.854	0.0697746	1		ENSBTAT00000047487.3	792	637.703	0.26158	4.11569
ENSBTAT00000047900.3	1543	150	0	0		ENSBTAT00000047900.3	1543	1416.07	0.1156	4		ENSBTAT00000047900.3	1543	1426.48	0.0575896	2		ENSBTAT00000047900.3	1543	1423.65	0.0569648	2		ENSBTAT00000047900.3	1543	1420.64	0.0582722	2		ENSBTAT00000047900.3	1543	1425.21	0.0518051	2		ENSBTAT00000047900.3	1543	154	0	0		ENSBTAT00000047900.3	1543	1432.05	0.0849067	3
ENSBTAT00000020045.4	1516	1387.29	0.234829	7		ENSBTAT00000020045.4	1516	1378.64	2.79035	94		ENSBTAT00000020045.4	1516	154	0	0		ENSBTAT00000020045.4	1516	1413.21	0.114771	4		ENSBTAT00000020045.4	1516	1373.99	0.090376	3		ENSBTAT00000020045.4	1516	1382.03	0.106847	4		ENSBTAT00000020045.4	1516	1378.22	0.15969	5		ENSBTAT00000020045.4	1516	1395.21	2.90496	100
ENSBTAT00000022388.4	2964	2974.24	5.30936	339.31		ENSBTAT00000022388.4	2964	2943.88	12.8848	926.865		ENSBTAT00000022388.4	2964	2969.55	1.53293	110.824		ENSBTAT00000022388.4	2964	2970.61	27.0105	1978.79		ENSBTAT00000022388.4	2964	2967.63	1.23459	88.5149		ENSBTAT00000022388.4	2964	2955.91	16.9917	1360.52		ENSBTAT00000022388.4	2964	2977.3	3.65109	246.956		ENSBTAT00000022388.4	2964	2980.48	26.6452	1959.42
ENSBTAT00000036227.2	2551	2536.29	39.5741	2156.69		ENSBTAT00000036227.2	2551	2509.31	71.0442	4356.14		ENSBTAT00000036227.2	2551	2534.08	24.5434	1514.18		ENSBTAT00000036227.2	2551	2532.21	84.3932	5270.21		ENSBTAT00000036227.2	2551	2531.02	22.4782	1374.49		ENSBTAT00000036227.2	2551	2521.96	86.3571	5899.48		ENSBTAT00000036227.2	2551	2539.2	24.9288	1438.04		ENSBTAT00000036227.2	2551	2542.27	87.3108	5476.58
ENSBTAT00000011204.4	864	150	0	0		ENSBTAT00000011204.4	864	160	0	0		ENSBTAT00000011204.4	864	154	0	0		ENSBTAT00000011204.4	864	149	0	0		ENSBTAT00000011204.4	864	155	0	0		ENSBTAT00000011204.4	864	153	0	0		ENSBTAT00000011204.4	864	153	0	0		ENSBTAT00000011204.4	864	151	0	0
ENSBTAT00000018525.5	1761	959.173	3.29939	68		ENSBTAT00000018525.5	1761	978.686	2.50894	60		ENSBTAT00000018525.5	1761	1032.45	2.82469	71		ENSBTAT00000018525.5	1761	905.458	2.06	46		ENSBTAT00000018525.5	1761	944.375	2.80512	64		ENSBTAT00000018525.5	1761	1065.1	2.63418	76		ENSBTAT00000018525.5	1761	923.186	4.57729	96		ENSBTAT00000018525.5	1761	941.796	1.76444	41
ENSBTAT00000063490.1	414	249.8	56.0784	301		ENSBTAT00000063490.1	414	243.779	40.7936	243		ENSBTAT00000063490.1	414	252.102	51.6491	317		ENSBTAT00000063490.1	414	243.393	19.3254	116		ENSBTAT00000063490.1	414	244.694	45.6727	270		ENSBTAT00000063490.1	414	251.892	23.0095	157		ENSBTAT00000063490.1	414	246.017	45.446	254		ENSBTAT00000063490.1	414	248.77	25.2531	155
ENSBTAT00000004431.5	2085	1616.67	72.8604	2531		ENSBTAT00000004431.5	2085	1665.5	46.8586	1907		ENSBTAT00000004431.5	2085	1599.81	62.4418	2432		ENSBTAT00000004431.5	2085	1669.75	22.4873	926		ENSBTAT00000004431.5	2085	1625.19	60.1069	2360		ENSBTAT00000004431.5	2085	1615.45	22.098	967		ENSBTAT00000004431.5	2085	1626.85	66.6143	2462		ENSBTAT00000004431.5	2085	1597.73	25.3167	998
ENSBTAT00000039803.2	3444	3465.3	75.5312	5624		ENSBTAT00000039803.2	3444	3435.76	35.8768	3012		ENSBTAT00000039803.2	3444	3417.54	115.502	9610		ENSBTAT00000039803.2	3444	3488.43	52.2257	4493		ENSBTAT00000039803.2	3444	3433.99	125.707	10429		ENSBTAT00000039803.2	3444	3432.15	64.7304	6018		ENSBTAT00000039803.2	3444	3451.31	103.306	8100		ENSBTAT00000039803.2	3444	3469.59	23.0127	1970
ENSBTAT00000010530.4	3613	3371.43	356.147	25800.1		ENSBTAT00000010530.4	3613	3386.22	435.488	36033.7		ENSBTAT00000010530.4	3613	3359.61	230.626	18863.3		ENSBTAT00000010530.4	3613	3436.91	437.354	37070		ENSBTAT00000010530.4	3613	3394.45	212.951	17463.6		ENSBTAT00000010530.4	3613	3395.65	382.531	35185.8		ENSBTAT00000010530.4	3613	3381.94	198.038	15215.6		ENSBTAT00000010530.4	3613	3417.07	200.479	16902.2
ENSBTAT00000010098.4	2735	2592.43	4.20079	234		ENSBTAT00000010098.4	2735	2590.76	2.70116	171		ENSBTAT00000010098.4	2735	2563.87	5.04654	315		ENSBTAT00000010098.4	2735	2624.65	1.40588	91		ENSBTAT00000010098.4	2735	2581.23	4.71452	294		ENSBTAT00000010098.4	2735	2582.12	1.40111	98		ENSBTAT00000010098.4	2735	2588.3	5.40802	318		ENSBTAT00000010098.4	2735	2600.29	1.37164	88
ENSBTAT00000018637.5	1898	150	0	0		ENSBTAT00000018637.5	1898	1702.18	0.0480848	2		ENSBTAT00000018637.5	1898	1688.54	0.0973033	4		ENSBTAT00000018637.5	1898	1744.26	0.023247	1		ENSBTAT00000018637.5	1898	155	0	0		ENSBTAT00000018637.5	1898	1716.14	0.0215115	1		ENSBTAT00000018637.5	1898	1702.41	0.12928	5		ENSBTAT00000018637.5	1898	152	0	0
ENSBTAT00000011991.5	4587	4507.53	2.56502	248.432		ENSBTAT00000011991.5	4587	4503.07	2.22328	244.636		ENSBTAT00000011991.5	4587	4428.28	14.7582	1591.06		ENSBTAT00000011991.5	4587	4583.6	1.01315	114.526		ENSBTAT00000011991.5	4587	4469.88	6.84426	739.105		ENSBTAT00000011991.5	4587	4489.77	1.16824	142.081		ENSBTAT00000011991.5	4587	4485.51	4.79	488.114		ENSBTAT00000011991.5	4587	4531.46	1.85645	207.558
ENSBTAT00000002136.4	2271	2088.19	11.6561	523		ENSBTAT00000002136.4	2271	2087.24	11.4701	585		ENSBTAT00000002136.4	2271	2121.42	42.1901	2179		ENSBTAT00000002136.4	2271	2032.32	3.91059	196		ENSBTAT00000002136.4	2271	2074.97	16.9959	852		ENSBTAT00000002136.4	2271	2107.05	4.1699	238		ENSBTAT00000002136.4	2271	2081.51	11.2079	530		ENSBTAT00000002136.4	2271	2091.41	6.76341	349
ENSBTAT00000024429.5	1336	1139.74	20.7027	507		ENSBTAT00000024429.5	1336	1143.93	17.7087	495		ENSBTAT00000024429.5	1336	1126.73	20.1597	553		ENSBTAT00000024429.5	1336	1166.66	13.7288	395		ENSBTAT00000024429.5	1336	1141.02	19.5167	538		ENSBTAT00000024429.5	1336	1139.79	13.571	419		ENSBTAT00000024429.5	1336	1140.3	21.1538	548		ENSBTAT00000024429.5	1336	1146.77	17.5654	497
ENSBTAT00000013124.5	2019	1884.64	5238.16	212122		ENSBTAT00000013124.5	2019	1878	9432.56	432855		ENSBTAT00000013124.5	2019	1859.99	452.625	20496		ENSBTAT00000013124.5	2019	1920.98	4426.3	209694		ENSBTAT00000013124.5	2019	1878.21	276.643	12553		ENSBTAT00000013124.5	2019	1886.11	2178.29	111291		ENSBTAT00000013124.5	2019	1879.06	598.658	25556		ENSBTAT00000013124.5	2019	1900.06	7017	328957
ENSBTAT00000052841.2	4688	4475.24	26.7783	2575		ENSBTAT00000052841.2	4688	4474.71	16.7183	1828		ENSBTAT00000052841.2	4688	4465.61	30.4826	3314		ENSBTAT00000052841.2	4688	4491.72	15.7619	1746		ENSBTAT00000052841.2	4688	4460.12	31.0339	3344		ENSBTAT00000052841.2	4688	4496.52	19.2361	2343		ENSBTAT00000052841.2	4688	4462.08	34.4972	3497		ENSBTAT00000052841.2	4688	4497.13	10.4635	1161
ENSBTAT00000017943.2	3563	3273.78	0.227453	16		ENSBTAT00000017943.2	3563	3295.49	0.322875	26		ENSBTAT00000017943.2	3563	3246.8	0.139161	11		ENSBTAT00000017943.2	3563	3330.27	0.14611	12		ENSBTAT00000017943.2	3563	3274.19	0.139061	11		ENSBTAT00000017943.2	3563	3277.94	0.101359	9		ENSBTAT00000017943.2	3563	3276.24	0.134777	10.0315		ENSBTAT00000017943.2	3563	3294.38	0.17224	14
ENSBTAT00000001325.5	2091	1990.33	0.350742	15		ENSBTAT00000001325.5	2091	1979.83	0.062012	3		ENSBTAT00000001325.5	2091	1971.99	0.0208294	1		ENSBTAT00000001325.5	2091	2005.75	0.101082	5		ENSBTAT00000001325.5	2091	1981.34	0.0208909	1		ENSBTAT00000001325.5	2091	153	0	0		ENSBTAT00000001325.5	2091	1989.03	0.110651	5		ENSBTAT00000001325.5	2091	1995.37	0.0203122	1
ENSBTAT00000015915.4	820	150	0	0		ENSBTAT00000015915.4	820	160	0	0		ENSBTAT00000015915.4	820	154	0	0		ENSBTAT00000015915.4	820	149	0	0		ENSBTAT00000015915.4	820	155	0	0		ENSBTAT00000015915.4	820	153	0	0		ENSBTAT00000015915.4	820	153	0	0		ENSBTAT00000015915.4	820	151	0	0
ENSBTAT00000014000.3	1218	1133.25	0.533875	13		ENSBTAT00000014000.3	1218	1114.54	0.550777	15		ENSBTAT00000014000.3	1218	154	0	0		ENSBTAT00000014000.3	1218	1134.39	0.035745	1		ENSBTAT00000014000.3	1218	1123.59	0.110517	3		ENSBTAT00000014000.3	1218	1120.43	0.23064	7		ENSBTAT00000014000.3	1218	1129.28	0.428763	11		ENSBTAT00000014000.3	1218	1132.59	0.143142	4
ENSBTAT00000004963.5	749	573.66	1.37917	17		ENSBTAT00000004963.5	749	568.919	2.01414	28		ENSBTAT00000004963.5	749	569.219	0.865927	12		ENSBTAT00000004963.5	749	592.74	1.71023	25		ENSBTAT00000004963.5	749	578.127	1.36034	19		ENSBTAT00000004963.5	749	579.337	1.27445	20		ENSBTAT00000004963.5	749	574.169	1.37994	18		ENSBTAT00000004963.5	749	582.555	2.0872	30
ENSBTAT00000039812.3	2061	1957.16	60.3277	2537		ENSBTAT00000039812.3	2061	1948.73	21.0845	1004		ENSBTAT00000039812.3	2061	1948.76	33.0497	1568		ENSBTAT00000039812.3	2061	1955.85	12.7295	614		ENSBTAT00000039812.3	2061	1945.28	30.7258	1444		ENSBTAT00000039812.3	2061	1949.63	17.7233	936		ENSBTAT00000039812.3	2061	1952.9	36.7847	1632		ENSBTAT00000039812.3	2061	1961.98	11.1139	538
ENSBTAT00000008894.4	2137	1798.88	79.425	3070		ENSBTAT00000008894.4	2137	1823.11	64.1327	2857		ENSBTAT00000008894.4	2137	1781.16	64.1554	2782		ENSBTAT00000008894.4	2137	1848.67	51.6548	2355		ENSBTAT00000008894.4	2137	1804.53	60.6936	2646		ENSBTAT00000008894.4	2137	1804.23	51.4188	2513		ENSBTAT00000008894.4	2137	1802.23	68.9978	2825		ENSBTAT00000008894.4	2137	1798.85	45.9637	2040
ENSBTAT00000002140.4	2187	1987.5	44.5141	1901		ENSBTAT00000002140.4	2187	1987.4	64.1643	3116		ENSBTAT00000002140.4	2187	2011.86	41.8539	2050		ENSBTAT00000002140.4	2187	1949.35	57.8066	2779		ENSBTAT00000002140.4	2187	1975.08	35.3127	1685		ENSBTAT00000002140.4	2187	2007.22	49.0328	2666		ENSBTAT00000002140.4	2187	1978.77	37.149	1670		ENSBTAT00000002140.4	2187	1990.9	54.396	2672
ENSBTAT00000013738.4	2385	2213.31	83.2254	3958		ENSBTAT00000013738.4	2385	2211.27	100.753	5444		ENSBTAT00000013738.4	2385	2243.2	65.2054	3561		ENSBTAT00000013738.4	2385	2153.78	52.1691	2771		ENSBTAT00000013738.4	2385	2194.54	63.4495	3364		ENSBTAT00000013738.4	2385	2229.42	53.5843	3236		ENSBTAT00000013738.4	2385	2204.01	68.5424	3432		ENSBTAT00000013738.4	2385	2216.39	52.958	2896
ENSBTAT00000061349.2	1137	1027.35	20.2493	447		ENSBTAT00000061349.2	1137	1013.94	34.5092	855		ENSBTAT00000061349.2	1137	1014.33	14.1732	350		ENSBTAT00000061349.2	1137	1027.68	41.0746	1041		ENSBTAT00000061349.2	1137	1012.63	16.5955	406		ENSBTAT00000061349.2	1137	1018.39	36.7939	1015		ENSBTAT00000061349.2	1137	1019.66	15.8862	368		ENSBTAT00000061349.2	1137	1026.92	57.4654	1456
ENSBTAT00000023595.3	2977	2725.84	63.223	3703		ENSBTAT00000023595.3	2977	2734.26	42.3424	2829		ENSBTAT00000023595.3	2977	2710.52	28.05	1851		ENSBTAT00000023595.3	2977	2795.82	43.1476	2975		ENSBTAT00000023595.3	2977	2745.12	21.1098	1400		ENSBTAT00000023595.3	2977	2758.69	34.8198	2602		ENSBTAT00000023595.3	2977	2727.23	29.9398	1855		ENSBTAT00000023595.3	2977	2761.52	41.2859	2813
ENSBTAT00000011608.5	3954	3123.46	0.894001	60		ENSBTAT00000011608.5	3954	3142.84	0.247408	19		ENSBTAT00000011608.5	3954	3201.26	0.898167	70		ENSBTAT00000011608.5	3954	3051.33	0.0797335	6		ENSBTAT00000011608.5	3954	3098.81	1.4426	108		ENSBTAT00000011608.5	3954	3229.64	0.0228612	2		ENSBTAT00000011608.5	3954	3082.26	0.885418	62		ENSBTAT00000011608.5	3954	3117.28	0.0520072	4
ENSBTAT00000015763.2	1969	1911.52	0.0486937	2		ENSBTAT00000015763.2	1969	1892.82	0.0432418	2		ENSBTAT00000015763.2	1969	1888.33	0.0652565	3		ENSBTAT00000015763.2	1969	149	0	0		ENSBTAT00000015763.2	1969	155	0	0		ENSBTAT00000015763.2	1969	1892.56	0.0195062	1		ENSBTAT00000015763.2	1969	1900.21	0.0231646	1		ENSBTAT00000015763.2	1969	1911.05	0.0212084	1
ENSBTAT00000011993.4	4407	3972.02	22.9014	1954.57		ENSBTAT00000011993.4	4407	3984.74	22.4854	2189.36		ENSBTAT00000011993.4	4407	4042	19.9171	1959.94		ENSBTAT00000011993.4	4407	3874.57	20.6845	1976.47		ENSBTAT00000011993.4	4407	3940.63	18.6748	1777.89		ENSBTAT00000011993.4	4407	4041.43	18.4419	2018.92		ENSBTAT00000011993.4	4407	3942.67	21.8698	1958.89		ENSBTAT00000011993.4	4407	3974	22.697	2225.44
ENSBTAT00000064240.1	1739	1556.77	26.8158	897		ENSBTAT00000064240.1	1739	1553.17	22.6601	860		ENSBTAT00000064240.1	1739	1574.28	6.23587	239		ENSBTAT00000064240.1	1739	1531.55	36.2452	1369		ENSBTAT00000064240.1	1739	1548.21	5.29359	198		ENSBTAT00000064240.1	1739	1571.27	27.3009	1162		ENSBTAT00000064240.1	1739	1551.06	23.1857	817		ENSBTAT00000064240.1	1739	1560	29.4624	1134
ENSBTAT00000033229.2	1025	906.437	0.0513434	1		ENSBTAT00000033229.2	1025	894.281	0.0457623	1		ENSBTAT00000033229.2	1025	154	0	0		ENSBTAT00000033229.2	1025	149	0	0		ENSBTAT00000033229.2	1025	155	0	0		ENSBTAT00000033229.2	1025	153	0	0		ENSBTAT00000033229.2	1025	154	0	0		ENSBTAT00000033229.2	1025	152	0	0
ENSBTAT00000025978.3	911	708.749	14.6431	223		ENSBTAT00000025978.3	911	710.589	14.398	250		ENSBTAT00000025978.3	911	707.477	15.6178	269		ENSBTAT00000025978.3	911	727.498	12.8753	231		ENSBTAT00000025978.3	911	715.07	13.603	235		ENSBTAT00000025978.3	911	716.064	12.9403	251		ENSBTAT00000025978.3	911	711.903	16.1378	261		ENSBTAT00000025978.3	911	719.199	12.3417	219
ENSBTAT00000016529.4	1968	1856.78	0.32584	13		ENSBTAT00000016529.4	1968	1848.08	0.15501	7		ENSBTAT00000016529.4	1968	1830.81	1.45831	65		ENSBTAT00000016529.4	1968	1880.24	0.0646972	3		ENSBTAT00000016529.4	1968	1843.98	1.5264	68		ENSBTAT00000016529.4	1968	153	0	0		ENSBTAT00000016529.4	1968	1850.71	1.09407	46		ENSBTAT00000016529.4	1968	1862.73	0.0435172	2
ENSBTAT00000053990.2	852	150	0	0		ENSBTAT00000053990.2	852	160	0	0		ENSBTAT00000053990.2	852	154	0	0		ENSBTAT00000053990.2	852	149	0	0		ENSBTAT00000053990.2	852	155	0	0		ENSBTAT00000053990.2	852	153	0	0		ENSBTAT00000053990.2	852	153	0	0		ENSBTAT00000053990.2	852	151	0	0
ENSBTAT00000049092.3	573	150	0	0		ENSBTAT00000049092.3	573	159	0	0		ENSBTAT00000049092.3	573	154	0	0		ENSBTAT00000049092.3	573	148	0	0		ENSBTAT00000049092.3	573	154	0	0		ENSBTAT00000049092.3	573	439.494	0.0839981	1		ENSBTAT00000049092.3	573	153	0	0		ENSBTAT00000049092.3	573	151	0	0
ENSBTAT00000002142.3	627	477.576	137.89	1414.99		ENSBTAT00000002142.3	627	468.319	87.7727	1004.43		ENSBTAT00000002142.3	627	476.205	85.5793	992.161		ENSBTAT00000002142.3	627	472.195	76.1837	887.167		ENSBTAT00000002142.3	627	469.718	88.8798	1008.61		ENSBTAT00000002142.3	627	476.517	60.4773	780.636		ENSBTAT00000002142.3	627	472.834	115.007	1235.4		ENSBTAT00000002142.3	627	476.195	63.2674	743.335
ENSBTAT00000057488.1	799	661.873	26.5096	377.012		ENSBTAT00000057488.1	799	651.549	13.917	221.571		ENSBTAT00000057488.1	799	658.595	31.2363	500.839		ENSBTAT00000057488.1	799	656.943	16.9019	273.833		ENSBTAT00000057488.1	799	652.536	30.4724	480.39		ENSBTAT00000057488.1	799	659.045	14.9205	266.364		ENSBTAT00000057488.1	799	656.647	28.5969	426.604		ENSBTAT00000057488.1	799	661.178	9.2971	151.665
ENSBTAT00000052928.2	1847	1581.3	17.8353	606		ENSBTAT00000052928.2	1847	1597.68	18.1097	707		ENSBTAT00000052928.2	1847	1565.99	13.9541	532		ENSBTAT00000052928.2	1847	1606.1	18.3039	725		ENSBTAT00000052928.2	1847	1576.48	15.5698	593		ENSBTAT00000052928.2	1847	1577.14	18.2812	781		ENSBTAT00000052928.2	1847	1580.74	16.3735	588		ENSBTAT00000052928.2	1847	1576.57	22.0831	859
ENSBTAT00000010843.5	1455	1373.26	35.4487	1046		ENSBTAT00000010843.5	1455	1356.8	24.4918	812		ENSBTAT00000010843.5	1455	1361.51	26.4279	876		ENSBTAT00000010843.5	1455	1375.35	15.7436	534		ENSBTAT00000010843.5	1455	1362.25	21.2087	698		ENSBTAT00000010843.5	1455	1361.44	16.8119	620		ENSBTAT00000010843.5	1455	1368.8	26.2407	816		ENSBTAT00000010843.5	1455	1375.09	16.1816	549
ENSBTAT00000025979.4	1326	1146.11	50.8801	1253		ENSBTAT00000025979.4	1326	1145.6	45.9043	1285		ENSBTAT00000025979.4	1326	1136.4	39.7595	1100		ENSBTAT00000025979.4	1326	1172.18	46.9423	1357		ENSBTAT00000025979.4	1326	1150.06	43.1535	1199		ENSBTAT00000025979.4	1326	1150.62	46.5861	1452		ENSBTAT00000025979.4	1326	1146.86	47.554	1239		ENSBTAT00000025979.4	1326	1158.18	46.0532	1316
ENSBTAT00000000351.3	855	657.184	3.54083	50		ENSBTAT00000000351.3	855	659.441	3.0409	49		ENSBTAT00000000351.3	855	654	10.4886	167		ENSBTAT00000000351.3	855	677.462	1.19708	20		ENSBTAT00000000351.3	855	663.2	4.05682	65		ENSBTAT00000000351.3	855	662.866	0.612617	11		ENSBTAT00000000351.3	855	659.691	3.8033	57		ENSBTAT00000000351.3	855	663.773	1.77075	29
ENSBTAT00000018952.4	3587	3323.99	22.8218	1630		ENSBTAT00000018952.4	3587	3340.92	17.3452	1416		ENSBTAT00000018952.4	3587	3305.03	17.5236	1410		ENSBTAT00000018952.4	3587	3415.2	11.4931	968		ENSBTAT00000018952.4	3587	3353.48	17.2185	1395		ENSBTAT00000018952.4	3587	3354.32	9.76207	887		ENSBTAT00000018952.4	3587	3336.45	18.1931	1379		ENSBTAT00000018952.4	3587	3372.49	12.1982	1015
ENSBTAT00000039838.2	1881	1794.16	15.2005	586		ENSBTAT00000039838.2	1881	1782.25	13.6855	596		ENSBTAT00000039838.2	1881	1803.19	12.0729	530		ENSBTAT00000039838.2	1881	1771.17	11.7903	515		ENSBTAT00000039838.2	1881	1784.97	12.8468	554		ENSBTAT00000039838.2	1881	1792.61	12.0886	587		ENSBTAT00000039838.2	1881	1791.75	12.3079	501		ENSBTAT00000039838.2	1881	1800.82	13.8641	616
ENSBTAT00000015922.4	2660	1848.27	4.68349	186		ENSBTAT00000015922.4	2660	1879.99	7.98901	367		ENSBTAT00000015922.4	2660	1949.32	1.34858	64		ENSBTAT00000015922.4	2660	1756.75	6.20898	269		ENSBTAT00000015922.4	2660	1827.16	0.566344	25		ENSBTAT00000015922.4	2660	1977.68	5.95467	319		ENSBTAT00000015922.4	2660	1808.31	1.8013	74		ENSBTAT00000015922.4	2660	1830.62	8.8782	401
ENSBTAT00000049612.2	3610	3292.37	22.73	1608		ENSBTAT00000049612.2	3610	3285.75	24.1131	1936		ENSBTAT00000049612.2	3610	3297.08	40.4638	3248		ENSBTAT00000049612.2	3610	3272.9	18.7697	1515		ENSBTAT00000049612.2	3610	3270.16	45.1366	3566		ENSBTAT00000049612.2	3610	3306.69	14.9154	1336		ENSBTAT00000049612.2	3610	3275.48	33.5963	2500		ENSBTAT00000049612.2	3610	3297.75	26.8543	2185
ENSBTAT00000002067.5	8073	7647.91	29.8604	4907		ENSBTAT00000002067.5	8073	7704.74	38.4983	7248		ENSBTAT00000002067.5	8073	7591.72	21.4473	3964		ENSBTAT00000002067.5	8073	7841.65	39.2631	7593		ENSBTAT00000002067.5	8073	7696.01	20.4647	3805		ENSBTAT00000002067.5	8073	7707.65	34.7103	7247		ENSBTAT00000002067.5	8073	7666.44	26.3252	4585		ENSBTAT00000002067.5	8073	7741.51	40.7423	7782
ENSBTAT00000027936.5	4591	4209.77	0.840889	76.0633		ENSBTAT00000027936.5	4591	4222.67	0.620508	64.0254		ENSBTAT00000027936.5	4591	4290.21	0.354301	37.0059		ENSBTAT00000027936.5	4591	4106.54	0.187671	19.0061		ENSBTAT00000027936.5	4591	4187.19	0.247135	25		ENSBTAT00000027936.5	4591	4281.05	0.207025	24.0078		ENSBTAT00000027936.5	4591	4190.34	0.556741	53		ENSBTAT00000027936.5	4591	4210.56	0.577722	60.0177
ENSBTAT00000013769.4	1948	1874.93	25.4425	1025		ENSBTAT00000013769.4	1948	1860.44	22.3271	1015		ENSBTAT00000013769.4	1948	1865.91	12.6138	573		ENSBTAT00000013769.4	1948	1868.43	16.7323	771		ENSBTAT00000013769.4	1948	1860.65	10.2776	462		ENSBTAT00000013769.4	1948	1862.58	16.0147	808		ENSBTAT00000013769.4	1948	1869.85	13.2769	564		ENSBTAT00000013769.4	1948	1877.41	14.8744	689
ENSBTAT00000015513.3	3663	3305.82	20.202	1435		ENSBTAT00000015513.3	3663	3315.33	16.8742	1367		ENSBTAT00000015513.3	3663	3367.14	10.1982	836		ENSBTAT00000015513.3	3663	3231.27	18.8233	1500		ENSBTAT00000015513.3	3663	3289.16	10.7848	857		ENSBTAT00000015513.3	3663	3363.24	17.9686	1637		ENSBTAT00000015513.3	3663	3289.91	14.276	1067		ENSBTAT00000015513.3	3663	3307.16	23.2851	1900
ENSBTAT00000011609.5	6338	5757.37	0.0404174	5		ENSBTAT00000011609.5	6338	5851.4	0.0419636	6		ENSBTAT00000011609.5	6338	5753.45	0.0428354	6		ENSBTAT00000011609.5	6338	5868.9	0.532001	77		ENSBTAT00000011609.5	6338	5809.64	0.00712472	1		ENSBTAT00000011609.5	6338	5782.7	0.459646	72		ENSBTAT00000011609.5	6338	5800.72	0.0682946	9		ENSBTAT00000011609.5	6338	5798.18	0.0139804	2
ENSBTAT00000021014.5	1421	1337.28	183.227	5264.9		ENSBTAT00000021014.5	1421	1321.75	294	9495.46		ENSBTAT00000021014.5	1421	1305.73	0.5442	17.2994		ENSBTAT00000021014.5	1421	1349.15	167.704	5579.89		ENSBTAT00000021014.5	1421	1313.52	0.192968	6.12359		ENSBTAT00000021014.5	1421	1318.01	36.8768	1316.59		ENSBTAT00000021014.5	1421	1323.53	2.38175	71.615		ENSBTAT00000021014.5	1421	1335.78	291.43	9604.8
ENSBTAT00000053384.2	2107	1973.34	0	0		ENSBTAT00000053384.2	2107	1963.74	0	0		ENSBTAT00000053384.2	2107	1958.64	0	0		ENSBTAT00000053384.2	2107	149	0.0003777	0.00138789		ENSBTAT00000053384.2	2107	1954.15	0	0		ENSBTAT00000053384.2	2107	153	0	0		ENSBTAT00000053384.2	2107	1961.49	0	0		ENSBTAT00000053384.2	2107	152	0.115666	0.433778
ENSBTAT00000012654.5	2258	2112.53	0.198272	9		ENSBTAT00000012654.5	2258	2105.84	0.233776	12.0294		ENSBTAT00000012654.5	2258	2097.94	0.29433	15.0331		ENSBTAT00000012654.5	2258	2122.93	0.26738	13.9986		ENSBTAT00000012654.5	2258	2095.93	0.217236	11		ENSBTAT00000012654.5	2258	2117.62	0.158548	9.09467		ENSBTAT00000012654.5	2258	2102.04	0.378075	18.0548		ENSBTAT00000012654.5	2258	2121.18	0.164659	8.61752
ENSBTAT00000061625.2	3138	2433.48	0.248621	13		ENSBTAT00000061625.2	3138	2441.69	0.351974	21		ENSBTAT00000061625.2	3138	2482.98	0.231598	14		ENSBTAT00000061625.2	3138	2381.52	0.255396	15		ENSBTAT00000061625.2	3138	2406.87	0.309554	18		ENSBTAT00000061625.2	3138	2510.59	0.220565	15		ENSBTAT00000061625.2	3138	2398.31	0.220243	12		ENSBTAT00000061625.2	3138	2425.88	0.0835374	5
ENSBTAT00000023201.4	2534	2338.82	0.0198987	1		ENSBTAT00000023201.4	2534	160	0	0		ENSBTAT00000023201.4	2534	154	0	0		ENSBTAT00000023201.4	2534	149	0	0		ENSBTAT00000023201.4	2534	155	0	0		ENSBTAT00000023201.4	2534	153	0	0		ENSBTAT00000023201.4	2534	154	0	0		ENSBTAT00000023201.4	2534	152	0	0
ENSBTAT00000004044.2	1122	900.402	422.183	8168		ENSBTAT00000004044.2	1122	899.205	291.32	6401		ENSBTAT00000004044.2	1122	896	1000.75	21830		ENSBTAT00000004044.2	1122	912.552	344.368	7750		ENSBTAT00000004044.2	1122	897.375	1157.02	25084		ENSBTAT00000004044.2	1122	909.6	427.082	10523		ENSBTAT00000004044.2	1122	895.325	932.047	18958		ENSBTAT00000004044.2	1122	906.151	340.022	7602
ENSBTAT00000021062.3	1319	977.272	0.380975	8		ENSBTAT00000021062.3	1319	1002.22	0.694172	17		ENSBTAT00000021062.3	1319	154	0	0		ENSBTAT00000021062.3	1319	997.274	0.406597	10		ENSBTAT00000021062.3	1319	978.224	0.0423134	1		ENSBTAT00000021062.3	1319	976.113	0.15128	4		ENSBTAT00000021062.3	1319	154	0	0		ENSBTAT00000021062.3	1319	964.75	0.294079	7
ENSBTAT00000003465.3	434	149	0	0		ENSBTAT00000003465.3	434	159	0	0		ENSBTAT00000003465.3	434	153	0	0		ENSBTAT00000003465.3	434	148	0	0		ENSBTAT00000003465.3	434	154	0	0		ENSBTAT00000003465.3	434	152	0	0		ENSBTAT00000003465.3	434	152	0	0		ENSBTAT00000003465.3	434	151	0	0
ENSBTAT00000008728.4	5425	4760.33	12.9832	1328		ENSBTAT00000008728.4	5425	4846.27	14.1868	1680		ENSBTAT00000008728.4	5425	4747.5	17.335	2003.6		ENSBTAT00000008728.4	5425	4891.26	10.9422	1319.92		ENSBTAT00000008728.4	5425	4812.94	15.0503	1750		ENSBTAT00000008728.4	5425	4809.11	10.9389	1425		ENSBTAT00000008728.4	5425	4789.58	13.5934	1479.11		ENSBTAT00000008728.4	5425	4801.78	10.247	1214
ENSBTAT00000049622.3	1792	1609.55	218.901	7570.57		ENSBTAT00000049622.3	1792	1608.28	403.516	15857.7		ENSBTAT00000049622.3	1792	1581.85	2.58963	99.7293		ENSBTAT00000049622.3	1792	1632.97	118.636	4777.69		ENSBTAT00000049622.3	1792	1595.98	1.3684	52.7625		ENSBTAT00000049622.3	1792	1595.1	26.6423	1151.16		ENSBTAT00000049622.3	1792	1602.62	5.12801	186.704		ENSBTAT00000049622.3	1792	1608.79	438.178	17392.8
ENSBTAT00000001086.4	745	574.282	0.0810395	1		ENSBTAT00000001086.4	745	568.768	2.23053	31		ENSBTAT00000001086.4	745	571.097	5.75387	80		ENSBTAT00000001086.4	745	580.593	11.384	163		ENSBTAT00000001086.4	745	570.744	6.52707	90		ENSBTAT00000001086.4	745	579.365	11.5905	181.9		ENSBTAT00000001086.4	745	569.792	2.78107	36		ENSBTAT00000001086.4	745	576.831	3.79424	54
ENSBTAT00000004440.5	1486	1207.66	50.4447	1309		ENSBTAT00000004440.5	1486	1225.19	29.8285	893		ENSBTAT00000004440.5	1486	1209.05	34.6186	1019		ENSBTAT00000004440.5	1486	1246.79	14.0497	432		ENSBTAT00000004440.5	1486	1228.61	35.4082	1051		ENSBTAT00000004440.5	1486	1222.33	11.7486	389		ENSBTAT00000004440.5	1486	1220.6	43.0943	1195		ENSBTAT00000004440.5	1486	1227.33	13.5725	411
ENSBTAT00000052725.2	2260	1769.47	44.0812	1676		ENSBTAT00000052725.2	2260	1828.38	49.757	2223		ENSBTAT00000052725.2	2260	1763.34	59.2832	2545		ENSBTAT00000052725.2	2260	1829.06	50.9671	2299		ENSBTAT00000052725.2	2260	1792.33	68.0581	2947		ENSBTAT00000052725.2	2260	1777.72	51.6042	2485		ENSBTAT00000052725.2	2260	1787.64	70.324	2856		ENSBTAT00000052725.2	2260	1762.75	41.8466	1820
ENSBTAT00000021864.4	1378	1294.7	0.503246	14		ENSBTAT00000021864.4	1378	1276.5	0.0641196	2		ENSBTAT00000021864.4	1378	1280.31	0.577479	18		ENSBTAT00000021864.4	1378	1302.33	0.28022	9		ENSBTAT00000021864.4	1378	1284.72	0.741031	23		ENSBTAT00000021864.4	1378	1282.59	0.143914	5		ENSBTAT00000021864.4	1378	1290.2	0.511752	15		ENSBTAT00000021864.4	1378	1295.88	0.0625528	2
ENSBTAT00000033863.4	4624	4447.21	0.136044	13		ENSBTAT00000033863.4	4624	4457.11	0.0734546	8		ENSBTAT00000033863.4	4624	4485.53	0.0824154	9		ENSBTAT00000033863.4	4624	4372.07	0.0278236	3		ENSBTAT00000033863.4	4624	4420.88	0.318336	34		ENSBTAT00000033863.4	4624	4475.51	0.2887	35		ENSBTAT00000033863.4	4624	4434.49	0.774242	78		ENSBTAT00000033863.4	4624	4467.15	0.235897	26
ENSBTAT00000029827.4	3026	2666.52	51.2254	2935		ENSBTAT00000029827.4	3026	2702.26	43.9341	2901		ENSBTAT00000029827.4	3026	2663.84	33.553	2176		ENSBTAT00000029827.4	3026	2747.35	35.5845	2411		ENSBTAT00000029827.4	3026	2706.45	29.3642	1920		ENSBTAT00000029827.4	3026	2696.84	27.5831	2015		ENSBTAT00000029827.4	3026	2689.15	35.6835	2180		ENSBTAT00000029827.4	3026	2709.67	32.0093	2140
ENSBTAT00000008733.5	3026	2914.76	17.6274	1104		ENSBTAT00000008733.5	3026	2907.99	13.0176	925		ENSBTAT00000008733.5	3026	2879.02	32.8286	2301		ENSBTAT00000008733.5	3026	2954.46	9.40135	685		ENSBTAT00000008733.5	3026	2899.06	30.226	2117		ENSBTAT00000008733.5	3026	2910.19	7.73804	610		ENSBTAT00000008733.5	3026	2906.42	23.9896	1584		ENSBTAT00000008733.5	3026	2937.68	9.71288	704
ENSBTAT00000023923.3	1959	150	0	0		ENSBTAT00000023923.3	1959	160	0	0		ENSBTAT00000023923.3	1959	154	0	0		ENSBTAT00000023923.3	1959	149	0	0		ENSBTAT00000023923.3	1959	155	0	0		ENSBTAT00000023923.3	1959	1563.57	0.188884	8		ENSBTAT00000023923.3	1959	1486.53	0.029611	1		ENSBTAT00000023923.3	1959	1500.51	0.216089	8
ENSBTAT00000021518.2	1994	1759.3	81.6884	3088		ENSBTAT00000021518.2	1994	1770.57	66.4517	2875		ENSBTAT00000021518.2	1994	1746.06	64.6923	2750		ENSBTAT00000021518.2	1994	1804.36	43.9341	1955		ENSBTAT00000021518.2	1994	1770.17	73.2824	3134		ENSBTAT00000021518.2	1994	1768.15	42.53	2037		ENSBTAT00000021518.2	1994	1763.74	67.9827	2724		ENSBTAT00000021518.2	1994	1773.19	52.5947	2301
ENSBTAT00000002533.5	2176	2107.57	4.48266	203		ENSBTAT00000002533.5	2176	2090.09	3.79855	194		ENSBTAT00000002533.5	2176	2072.99	4.20068	212		ENSBTAT00000002533.5	2176	2129.25	1.80915	95		ENSBTAT00000002533.5	2176	2087.24	4.66027	235		ENSBTAT00000002533.5	2176	2087.24	1.27345	72		ENSBTAT00000002533.5	2176	2096.97	5.49964	262		ENSBTAT00000002533.5	2176	2112.27	2.49444	130
ENSBTAT00000052697.2	582	463.191	0	0		ENSBTAT00000052697.2	582	448.731	2.70063e-06	2.96121e-05		ENSBTAT00000052697.2	582	452.883	0	0		ENSBTAT00000052697.2	582	465.648	0	0		ENSBTAT00000052697.2	582	454.103	4.73578e-09	5.19553e-08		ENSBTAT00000052697.2	582	453.275	0	0		ENSBTAT00000052697.2	582	458.014	0	0		ENSBTAT00000052697.2	582	460.527	0	0
ENSBTAT00000017680.3	2122	1959.49	2.8976	122		ENSBTAT00000017680.3	2122	1954.51	5.06711	242		ENSBTAT00000017680.3	2122	1930.79	3.19107	150		ENSBTAT00000017680.3	2122	1976.66	4.51303	220		ENSBTAT00000017680.3	2122	1938.29	3.48084	163		ENSBTAT00000017680.3	2122	1948.69	4.1867	221		ENSBTAT00000017680.3	2122	1947.5	2.46363	109		ENSBTAT00000017680.3	2122	1961.43	4.21539	204
ENSBTAT00000063012.1	2688	2630.79	0.106142	6		ENSBTAT00000063012.1	2688	160	0	0		ENSBTAT00000063012.1	2688	2575.45	0.0159488	1		ENSBTAT00000063012.1	2688	149	0	0		ENSBTAT00000063012.1	2688	155	0	0		ENSBTAT00000063012.1	2688	2613.43	0.0141257	1		ENSBTAT00000063012.1	2688	2609.66	0.0168672	1		ENSBTAT00000063012.1	2688	2640.59	0.030698	2
ENSBTAT00000026648.4	288	145.578	0.639438	2.00019		ENSBTAT00000026648.4	288	137.846	1.4848	5.00127		ENSBTAT00000026648.4	288	141	0	0		ENSBTAT00000026648.4	288	149.624	0.542072	2.00023		ENSBTAT00000026648.4	288	141	0	0		ENSBTAT00000026648.4	288	144.536	0.766245	3		ENSBTAT00000026648.4	288	141	0	0		ENSBTAT00000026648.4	288	145.907	1.66694	6.00091
ENSBTAT00000039828.4	807	609.863	80.9665	1061		ENSBTAT00000039828.4	807	608.121	39.3684	585		ENSBTAT00000039828.4	807	624.232	80.9354	1230		ENSBTAT00000039828.4	807	586.583	59.8641	866		ENSBTAT00000039828.4	807	602.134	92.4582	1345		ENSBTAT00000039828.4	807	621.422	64.7533	1090		ENSBTAT00000039828.4	807	604.005	82.933	1138		ENSBTAT00000039828.4	807	608.908	45.7949	688
ENSBTAT00000022459.4	2171	150	0	0		ENSBTAT00000022459.4	2171	160	0	0		ENSBTAT00000022459.4	2171	154	0	0		ENSBTAT00000022459.4	2171	149	0	0		ENSBTAT00000022459.4	2171	155	0	0		ENSBTAT00000022459.4	2171	153	0	0		ENSBTAT00000022459.4	2171	154	0	0		ENSBTAT00000022459.4	2171	152	0	0
ENSBTAT00000063400.1	1404	1303.15	0.142852	4		ENSBTAT00000063400.1	1404	1289.9	0.0317266	1		ENSBTAT00000063400.1	1404	1276.65	0.38609	12		ENSBTAT00000063400.1	1404	1319.42	0.0307322	1		ENSBTAT00000063400.1	1404	1285.4	0.322016	10		ENSBTAT00000063400.1	1404	153	0	0		ENSBTAT00000063400.1	1404	1292.69	0.170255	5		ENSBTAT00000063400.1	1404	1306.17	0.0310298	1
ENSBTAT00000015530.5	1297	1186.78	112.822	2877		ENSBTAT00000015530.5	1297	1173.65	116.254	3334		ENSBTAT00000015530.5	1297	1186.81	100.472	2903		ENSBTAT00000015530.5	1297	1180.64	148.197	4315		ENSBTAT00000015530.5	1297	1180.84	108.069	3083		ENSBTAT00000015530.5	1297	1182.06	179.202	5738		ENSBTAT00000015530.5	1297	1184.78	103.879	2796		ENSBTAT00000015530.5	1297	1188.23	105.809	3102
ENSBTAT00000010457.5	2146	2085.05	7.90148	354		ENSBTAT00000010457.5	2146	2066.01	6.616	334		ENSBTAT00000010457.5	2146	2048.23	4.452	222		ENSBTAT00000010457.5	2146	2108.13	5.8473	304		ENSBTAT00000010457.5	2146	2061.53	4.33692	216		ENSBTAT00000010457.5	2146	2067.26	5.05375	283		ENSBTAT00000010457.5	2146	2071.89	5.07758	239		ENSBTAT00000010457.5	2146	2089.51	5.08202	262
ENSBTAT00000023275.3	2019	1804.54	1.8569	72		ENSBTAT00000023275.3	2019	1813.44	0.225673	10		ENSBTAT00000023275.3	2019	1787.31	6.61871	288		ENSBTAT00000023275.3	2019	1846.28	0.0219624	1		ENSBTAT00000023275.3	2019	1809.45	5.37574	235		ENSBTAT00000023275.3	2019	1806.61	0.0613027	3		ENSBTAT00000023275.3	2019	1808.66	2.11733	87		ENSBTAT00000023275.3	2019	1821.48	0.111256	5
ENSBTAT00000066269.1	1155	1013.29	0.093114	2.02734		ENSBTAT00000066269.1	1155	1004.89	0	0		ENSBTAT00000066269.1	1155	154	0	0		ENSBTAT00000066269.1	1155	149	0	0		ENSBTAT00000066269.1	1155	1014	0.124894	3.0596		ENSBTAT00000066269.1	1155	1012.02	0	0		ENSBTAT00000066269.1	1155	154	0	0		ENSBTAT00000066269.1	1155	1020.79	0.0807342	2.03336
ENSBTAT00000064786.1	786	622.972	0	0		ENSBTAT00000064786.1	786	618.052	0.0666351	1.00634		ENSBTAT00000064786.1	786	154	0	0		ENSBTAT00000064786.1	786	149	0	0		ENSBTAT00000064786.1	786	622.493	0	0		ENSBTAT00000064786.1	786	622.86	0.0594486	1.00302		ENSBTAT00000064786.1	786	153	0	0		ENSBTAT00000064786.1	786	629.237	0	0
ENSBTAT00000001294.4	1903	1800.59	26.674	1032		ENSBTAT00000001294.4	1903	1787.41	24.3384	1063		ENSBTAT00000001294.4	1903	1783.75	26.2744	1141		ENSBTAT00000001294.4	1903	1811.25	18.0664	807		ENSBTAT00000001294.4	1903	1787.96	22.3633	966		ENSBTAT00000001294.4	1903	1793.62	15.9101	773		ENSBTAT00000001294.4	1903	1793.66	26.1358	1065		ENSBTAT00000001294.4	1903	1805.8	22.3099	994
ENSBTAT00000054216.2	2570	2472.81	6.81303	362		ENSBTAT00000054216.2	2570	2460.16	3.34361	201		ENSBTAT00000054216.2	2570	2468.13	2.51298	151		ENSBTAT00000054216.2	2570	2486.42	1.90805	117		ENSBTAT00000054216.2	2570	2474.38	2.20813	132		ENSBTAT00000054216.2	2570	2467.67	1.75033	117		ENSBTAT00000054216.2	2570	2477.99	3.49939	197		ENSBTAT00000054216.2	2570	2486.92	2.16755	133
ENSBTAT00000032568.4	3755	3622.54	31.8354	2478		ENSBTAT00000032568.4	3755	3621.62	52.0818	4609		ENSBTAT00000032568.4	3755	3574.96	23.3241	2030		ENSBTAT00000032568.4	3755	3687.53	42.0165	3821		ENSBTAT00000032568.4	3755	3609.47	23.6462	2062		ENSBTAT00000032568.4	3755	3623.13	29.0493	2851		ENSBTAT00000032568.4	3755	3612.12	31.3061	2569		ENSBTAT00000032568.4	3755	3644.5	61.0207	5487
ENSBTAT00000005692.4	2241	150	0	0		ENSBTAT00000005692.4	2241	2129.85	0.0384293	2		ENSBTAT00000005692.4	2241	154	0	0		ENSBTAT00000005692.4	2241	149	0	0		ENSBTAT00000005692.4	2241	155	0	0		ENSBTAT00000005692.4	2241	153	0	0		ENSBTAT00000005692.4	2241	154	0	0		ENSBTAT00000005692.4	2241	2150.53	0.0188467	1
ENSBTAT00000000549.4	636	457.397	239.516	2354		ENSBTAT00000000549.4	636	452.899	192.017	2125		ENSBTAT00000000549.4	636	465.934	98.2948	1115		ENSBTAT00000000549.4	636	440.955	132.326	1439		ENSBTAT00000000549.4	636	450.096	81.2949	884		ENSBTAT00000000549.4	636	463.948	137.578	1729		ENSBTAT00000000549.4	636	452.384	121.529	1249		ENSBTAT00000000549.4	636	456.448	132.571	1493
ENSBTAT00000065816.1	189	63.5728	1.46413	2		ENSBTAT00000065816.1	189	58.7305	0.696816	1		ENSBTAT00000065816.1	189	61	0	0		ENSBTAT00000065816.1	189	61	0	0		ENSBTAT00000065816.1	189	60	0	0		ENSBTAT00000065816.1	189	61	0	0		ENSBTAT00000065816.1	189	63.1122	1.3949	2		ENSBTAT00000065816.1	189	61	0	0
ENSBTAT00000027953.5	1692	1560.35	0.0298263	1		ENSBTAT00000027953.5	1692	160	0	0		ENSBTAT00000027953.5	1692	154	0	0		ENSBTAT00000027953.5	1692	149	0	0		ENSBTAT00000027953.5	1692	155	0	0		ENSBTAT00000027953.5	1692	153	0	0		ENSBTAT00000027953.5	1692	154	0	0		ENSBTAT00000027953.5	1692	152	0	0
ENSBTAT00000014521.3	1172	954.616	10.3614	212.533		ENSBTAT00000014521.3	1172	961.935	7.74068	181.946		ENSBTAT00000014521.3	1172	940.913	11.655	266.981		ENSBTAT00000014521.3	1172	980.169	3.35091	81		ENSBTAT00000014521.3	1172	953.158	10.603	244.162		ENSBTAT00000014521.3	1172	953.832	3.71111	95.8857		ENSBTAT00000014521.3	1172	954.179	11.8954	257.86		ENSBTAT00000014521.3	1172	953.783	3.44203	80.9999
ENSBTAT00000052518.1	1170	957.011	5.03163	103.467		ENSBTAT00000052518.1	1170	963.523	1.70123	40.0537		ENSBTAT00000052518.1	1170	943.078	4.13849	95.0188		ENSBTAT00000052518.1	1170	982.318	0	0		ENSBTAT00000052518.1	1170	955.122	3.71995	85.838		ENSBTAT00000052518.1	1170	956.145	0.660782	17.1143		ENSBTAT00000052518.1	1170	956.312	6.26631	136.14		ENSBTAT00000052518.1	1170	956.726	2.11818	50.0001
ENSBTAT00000002536.4	2502	150	0	0		ENSBTAT00000002536.4	2502	160	0	0		ENSBTAT00000002536.4	2502	2316.82	0.0177292	1		ENSBTAT00000002536.4	2502	149	0	0		ENSBTAT00000002536.4	2502	155	0	0		ENSBTAT00000002536.4	2502	2307.3	0.0319999	2		ENSBTAT00000002536.4	2502	154	0	0		ENSBTAT00000002536.4	2502	2295.4	0.0529715	3
ENSBTAT00000020504.4	957	845.495	44.6783	811.682		ENSBTAT00000020504.4	957	831.467	31.0535	630.92		ENSBTAT00000020504.4	957	827.596	59.1299	1191.37		ENSBTAT00000020504.4	957	854.112	18.7737	395.446		ENSBTAT00000020504.4	957	832.583	57.6438	1159.48		ENSBTAT00000020504.4	957	834.272	25.3589	573.081		ENSBTAT00000020504.4	957	837.553	52.3542	996.178		ENSBTAT00000020504.4	957	844.952	22.4968	469
ENSBTAT00000053094.1	2255	2179.1	28.2984	1325		ENSBTAT00000053094.1	2255	2167.31	17.8063	943		ENSBTAT00000053094.1	2255	2176.47	19.9293	1056		ENSBTAT00000053094.1	2255	2168.15	16.196	866		ENSBTAT00000053094.1	2255	2166	19.7214	1032		ENSBTAT00000053094.1	2255	2173.28	15.4238	908		ENSBTAT00000053094.1	2255	2174.69	23.4794	1160		ENSBTAT00000053094.1	2255	2185.77	15.1865	819
ENSBTAT00000052700.1	1261	974.609	0.047752	1		ENSBTAT00000052700.1	1261	160	0	0		ENSBTAT00000052700.1	1261	1006.24	0.0408204	1		ENSBTAT00000052700.1	1261	149	0	0		ENSBTAT00000052700.1	1261	155	0	0		ENSBTAT00000052700.1	1261	153	0	0		ENSBTAT00000052700.1	1261	963.523	0.045684	1		ENSBTAT00000052700.1	1261	152	0	0
ENSBTAT00000011682.5	2445	150	0	0		ENSBTAT00000011682.5	2445	2275.29	0.0179865	1		ENSBTAT00000011682.5	2445	154	0	0		ENSBTAT00000011682.5	2445	2335.56	0.0173615	1		ENSBTAT00000011682.5	2445	155	0	0		ENSBTAT00000011682.5	2445	153	0	0		ENSBTAT00000011682.5	2445	154	0	0		ENSBTAT00000011682.5	2445	152	0	0
ENSBTAT00000053490.2	8293	8367.31	2.99795	539		ENSBTAT00000053490.2	8293	8357.39	2.41412	493		ENSBTAT00000053490.2	8293	8438.78	0.96862	199		ENSBTAT00000053490.2	8293	8230.09	1.18738	241		ENSBTAT00000053490.2	8293	8332.34	1.08791	219		ENSBTAT00000053490.2	8293	8387.2	0.893514	203		ENSBTAT00000053490.2	8293	8361.28	1.60566	305		ENSBTAT00000053490.2	8293	8403.22	1.03216	214
ENSBTAT00000018630.5	3956	3252.07	13.1802	921		ENSBTAT00000018630.5	3956	3319.13	14.8451	1204		ENSBTAT00000018630.5	3956	3265.54	12.6916	1009		ENSBTAT00000018630.5	3956	3355.09	12.2187	1011		ENSBTAT00000018630.5	3956	3310.27	11.7164	937		ENSBTAT00000018630.5	3956	3309.49	12.2368	1097		ENSBTAT00000018630.5	3956	3280.71	13.8062	1029		ENSBTAT00000018630.5	3956	3288.81	14.8378	1204
ENSBTAT00000018468.5	3465	3308.34	0.267279	19		ENSBTAT00000018468.5	3465	3299.87	0.27284	22		ENSBTAT00000018468.5	3465	3330.18	0.592044	48		ENSBTAT00000018468.5	3465	3265.52	0.533942	43		ENSBTAT00000018468.5	3465	3288.77	0.478263	38		ENSBTAT00000018468.5	3465	3323.56	0.588702	53		ENSBTAT00000018468.5	3465	3297.36	0.307035	23		ENSBTAT00000018468.5	3465	3312.61	0.305879	25
ENSBTAT00000013838.4	1212	801.935	0.406238	7		ENSBTAT00000013838.4	1212	808.704	0.607258	12		ENSBTAT00000013838.4	1212	833.413	0.0985711	2		ENSBTAT00000013838.4	1212	775.474	0.156867	3		ENSBTAT00000013838.4	1212	155	0	0		ENSBTAT00000013838.4	1212	153	0	0		ENSBTAT00000013838.4	1212	154	0	0		ENSBTAT00000013838.4	1212	795.105	0.764622	15
ENSBTAT00000018639.5	3865	3480.29	31.7192	2372		ENSBTAT00000018639.5	3865	3521.46	31.3197	2695		ENSBTAT00000018639.5	3865	3473.25	29.1633	2466		ENSBTAT00000018639.5	3865	3575.76	37.2743	3287		ENSBTAT00000018639.5	3865	3520.33	29.9829	2550		ENSBTAT00000018639.5	3865	3522.58	32.0164	3055		ENSBTAT00000018639.5	3865	3498.43	30.8513	2452		ENSBTAT00000018639.5	3865	3521.15	31.8151	2764
ENSBTAT00000063579.1	1054	848.92	15.5183	283.068		ENSBTAT00000063579.1	1054	852.4	25.0204	521.142		ENSBTAT00000063579.1	1054	841.684	13.1286	269.022		ENSBTAT00000063579.1	1054	872.868	19.5486	420.811		ENSBTAT00000063579.1	1054	853.379	14.6558	302.159		ENSBTAT00000063579.1	1054	853.099	19.314	446.323		ENSBTAT00000063579.1	1054	850.928	18.6126	359.81		ENSBTAT00000063579.1	1054	855.979	32.3242	682.67
ENSBTAT00000002932.5	1656	1461.43	26.5249	832.932		ENSBTAT00000002932.5	1656	1464.48	47.1666	1687.86		ENSBTAT00000002932.5	1656	1443.65	21.424	752.978		ENSBTAT00000002932.5	1656	1497.65	30.4374	1124.19		ENSBTAT00000002932.5	1656	1462.76	22.4918	794.841		ENSBTAT00000002932.5	1656	1465.53	36.5928	1452.68		ENSBTAT00000002932.5	1656	1460.21	30.0901	998.19		ENSBTAT00000002932.5	1656	1472.98	53.39	1940.33
ENSBTAT00000004210.5	1845	1665.39	17.5216	627		ENSBTAT00000004210.5	1845	1669.06	20.3511	830		ENSBTAT00000004210.5	1845	1640.76	0.851168	34		ENSBTAT00000004210.5	1845	1696.8	10.4431	437		ENSBTAT00000004210.5	1845	1656.81	0.449692	18		ENSBTAT00000004210.5	1845	1658.08	6.52354	293		ENSBTAT00000004210.5	1845	1662.54	2.62114	99		ENSBTAT00000004210.5	1845	1671.92	7.22406	298
ENSBTAT00000061549.2	2931	150	0	0		ENSBTAT00000061549.2	2931	160	0	0		ENSBTAT00000061549.2	2931	154	0	0		ENSBTAT00000061549.2	2931	149	0	0		ENSBTAT00000061549.2	2931	155	0	0		ENSBTAT00000061549.2	2931	153	0	0		ENSBTAT00000061549.2	2931	154	0	0		ENSBTAT00000061549.2	2931	152	0	0
ENSBTAT00000012929.4	1889	1791.29	86.3499	3323.58		ENSBTAT00000012929.4	1889	1777.08	70.1943	3048.09		ENSBTAT00000012929.4	1889	1763.83	81.4403	3497.17		ENSBTAT00000012929.4	1889	1818.99	65.4785	2937.31		ENSBTAT00000012929.4	1889	1777.88	81.8622	3516.17		ENSBTAT00000012929.4	1889	1785.52	68.5032	3313.24		ENSBTAT00000012929.4	1889	1782.23	79.4437	3216.61		ENSBTAT00000012929.4	1889	1800.13	63.3726	2814.66
ENSBTAT00000047351.2	2452	2234.37	24.1407	1159		ENSBTAT00000047351.2	2452	2243.43	17.6216	966		ENSBTAT00000047351.2	2452	2221.54	20.5974	1114		ENSBTAT00000047351.2	2452	2278.99	12.2946	691		ENSBTAT00000047351.2	2452	2243.67	20.4408	1108		ENSBTAT00000047351.2	2452	2249.67	11.4705	699		ENSBTAT00000047351.2	2452	2236.26	21.0024	1067		ENSBTAT00000047351.2	2452	2256.18	11.8563	660
ENSBTAT00000018936.3	2105	150	0	0		ENSBTAT00000018936.3	2105	160	0	0		ENSBTAT00000018936.3	2105	154	0	0		ENSBTAT00000018936.3	2105	1954.38	0.0207477	1		ENSBTAT00000018936.3	2105	155	0	0		ENSBTAT00000018936.3	2105	153	0	0		ENSBTAT00000018936.3	2105	154	0	0		ENSBTAT00000018936.3	2105	152	0	0
ENSBTAT00000043232.2	2019	1932.97	57.1277	2372.73		ENSBTAT00000043232.2	2019	1918.13	45.3593	2125.99		ENSBTAT00000043232.2	2019	1898.73	65.6229	3033.46		ENSBTAT00000043232.2	2019	1959.6	44.3281	2142.24		ENSBTAT00000043232.2	2019	1912.33	71.7385	3314.35		ENSBTAT00000043232.2	2019	1922.68	42.6961	2223.68		ENSBTAT00000043232.2	2019	1919.86	68.6039	2992.22		ENSBTAT00000043232.2	2019	1940.47	42.4284	2031.34
ENSBTAT00000007196.4	1872	150	0	0		ENSBTAT00000007196.4	1872	1786.29	0.0458204	2		ENSBTAT00000007196.4	1872	1808.11	0.090869	4		ENSBTAT00000007196.4	1872	149	0	0		ENSBTAT00000007196.4	1872	155	0	0		ENSBTAT00000007196.4	1872	153	0	0		ENSBTAT00000007196.4	1872	154	0	0		ENSBTAT00000007196.4	1872	152	0	0
ENSBTAT00000037908.4	1354	1208.88	8.35406	217		ENSBTAT00000037908.4	1354	1202.23	10.0419	295		ENSBTAT00000037908.4	1354	1188.35	6.42907	186		ENSBTAT00000037908.4	1354	1233.35	6.21374	189		ENSBTAT00000037908.4	1354	1200.24	7.10419	206		ENSBTAT00000037908.4	1354	1207.04	7.21795	236		ENSBTAT00000037908.4	1354	1203.2	8.92647	244		ENSBTAT00000037908.4	1354	1220.01	8.20566	247
ENSBTAT00000064672.1	939	150	0	0		ENSBTAT00000064672.1	939	160	0	0		ENSBTAT00000064672.1	939	154	0	0		ENSBTAT00000064672.1	939	149	0	0		ENSBTAT00000064672.1	939	155	0	0		ENSBTAT00000064672.1	939	153	0	0		ENSBTAT00000064672.1	939	153	0	0		ENSBTAT00000064672.1	939	151	0	0
ENSBTAT00000023273.5	4148	4188.49	0	0		ENSBTAT00000023273.5	4148	4158.33	0.0196831	2		ENSBTAT00000023273.5	4148	4141.16	0.00991877	1		ENSBTAT00000023273.5	4148	149	0	0		ENSBTAT00000023273.5	4148	155	0	0		ENSBTAT00000023273.5	4148	153	0	0		ENSBTAT00000023273.5	4148	4173.87	0.010546	1		ENSBTAT00000023273.5	4148	152	0	0
ENSBTAT00000063623.1	2948	2951.17	0.0315397	2		ENSBTAT00000063623.1	2948	2923.53	0	0		ENSBTAT00000063623.1	2948	154	0	0		ENSBTAT00000063623.1	2948	149	0	0		ENSBTAT00000063623.1	2948	155	0	0		ENSBTAT00000063623.1	2948	2926.67	0.0126139	1		ENSBTAT00000063623.1	2948	154	0	0		ENSBTAT00000063623.1	2948	152	0	0
ENSBTAT00000047359.3	1519	1269.93	28.8413	787		ENSBTAT00000047359.3	1519	1271.49	11.7801	366		ENSBTAT00000047359.3	1519	1268.44	41.6762	1287		ENSBTAT00000047359.3	1519	1279.73	8.36499	264		ENSBTAT00000047359.3	1519	1261	55.4412	1689		ENSBTAT00000047359.3	1519	1291.93	12.7158	445		ENSBTAT00000047359.3	1519	1258.01	42.5827	1217		ENSBTAT00000047359.3	1519	1274.24	9.92392	312
ENSBTAT00000052333.1	933	150	0	0		ENSBTAT00000052333.1	933	160	0	0		ENSBTAT00000052333.1	933	154	0	0		ENSBTAT00000052333.1	933	149	0	0		ENSBTAT00000052333.1	933	155	0	0		ENSBTAT00000052333.1	933	153	0	0		ENSBTAT00000052333.1	933	153	0	0		ENSBTAT00000052333.1	933	151	0	0
ENSBTAT00000006095.5	1578	1501.93	0.0309864	1		ENSBTAT00000006095.5	1578	160	0	0		ENSBTAT00000006095.5	1578	1476.27	0.0278237	1		ENSBTAT00000006095.5	1578	149	0	0		ENSBTAT00000006095.5	1578	1480.57	0.0559137	2		ENSBTAT00000006095.5	1578	153	0	0		ENSBTAT00000006095.5	1578	1490.98	0.0295225	1		ENSBTAT00000006095.5	1578	1503.22	0.0269623	1
ENSBTAT00000006029.4	1077	150	0	0		ENSBTAT00000006029.4	1077	160	0	0		ENSBTAT00000006029.4	1077	154	0	0		ENSBTAT00000006029.4	1077	931.709	0.0435209	1		ENSBTAT00000006029.4	1077	155	0	0		ENSBTAT00000006029.4	1077	153	0	0		ENSBTAT00000006029.4	1077	154	0	0		ENSBTAT00000006029.4	1077	152	0	0
ENSBTAT00000003143.5	6189	6191.43	0.353288	47		ENSBTAT00000003143.5	6189	6169.03	0.510806	77		ENSBTAT00000003143.5	6189	6158.35	3.28156	492		ENSBTAT00000003143.5	6189	6171.44	0.203682	31		ENSBTAT00000003143.5	6189	6135.72	1.24802	185		ENSBTAT00000003143.5	6189	6174.84	0.340778	57		ENSBTAT00000003143.5	6189	6162.03	1.15008	161		ENSBTAT00000003143.5	6189	6200.32	0.464113	71
ENSBTAT00000047363.3	2992	2773.56	45.8589	2733		ENSBTAT00000047363.3	2992	2779.2	37.5346	2549		ENSBTAT00000047363.3	2992	2757.51	29.3893	1973		ENSBTAT00000047363.3	2992	2847.73	32.6642	2294		ENSBTAT00000047363.3	2992	2796.87	28.5628	1930		ENSBTAT00000047363.3	2992	2801.3	29.4933	2238		ENSBTAT00000047363.3	2992	2779.72	33.3965	2109		ENSBTAT00000047363.3	2992	2811.64	30.9062	2144
ENSBTAT00000064767.1	1996	1804.73	0	0		ENSBTAT00000064767.1	1996	1805.31	0	0		ENSBTAT00000064767.1	1996	1793.79	0	0		ENSBTAT00000064767.1	1996	1851.18	0	0		ENSBTAT00000064767.1	1996	1818.04	0	0		ENSBTAT00000064767.1	1996	1820.58	0	0		ENSBTAT00000064767.1	1996	1807.69	0	0		ENSBTAT00000064767.1	1996	1827.13	0	0
ENSBTAT00000004062.5	3230	2913.82	52.9791	3317		ENSBTAT00000004062.5	3230	2938.64	44.0907	3166		ENSBTAT00000004062.5	3230	2896.46	58.3698	4116		ENSBTAT00000004062.5	3230	2958.08	49.1014	3582		ENSBTAT00000004062.5	3230	2916.21	62.0695	4373		ENSBTAT00000004062.5	3230	2922.58	51.5871	4084		ENSBTAT00000004062.5	3230	2915.51	47.422	3141		ENSBTAT00000004062.5	3230	2922.59	38.7748	2796
ENSBTAT00000050220.3	1773	1580.2	11.3002	383.689		ENSBTAT00000050220.3	1773	1582.16	14.1553	547.252		ENSBTAT00000050220.3	1773	1564.03	7.9028	300.916		ENSBTAT00000050220.3	1773	1623.47	9.78728	391.859		ENSBTAT00000050220.3	1773	1586.2	8.22451	315.175		ENSBTAT00000050220.3	1773	1591.31	8.67055	373.749		ENSBTAT00000050220.3	1773	1580.18	9.9365	356.708		ENSBTAT00000050220.3	1773	1599.18	18.1714	716.977
ENSBTAT00000063174.1	1755	1566.94	9.73264	327.689		ENSBTAT00000063174.1	1755	1568.27	12.8286	491.609		ENSBTAT00000063174.1	1755	1549.94	7.82781	295.376		ENSBTAT00000063174.1	1755	1609.11	10.9595	434.908		ENSBTAT00000063174.1	1755	1571.38	6.8569	260.311		ENSBTAT00000063174.1	1755	1577.04	10.0392	428.863		ENSBTAT00000063174.1	1755	1566.22	7.66419	272.705		ENSBTAT00000063174.1	1755	1585.01	15.5786	609.23
ENSBTAT00000049111.3	987	150	0	0		ENSBTAT00000049111.3	987	160	0	0		ENSBTAT00000049111.3	987	154	0	0		ENSBTAT00000049111.3	987	149	0	0		ENSBTAT00000049111.3	987	155	0	0		ENSBTAT00000049111.3	987	153	0	0		ENSBTAT00000049111.3	987	153	0	0		ENSBTAT00000049111.3	987	152	0	0
ENSBTAT00000006504.5	1410	150	0	0		ENSBTAT00000006504.5	1410	160	0	0		ENSBTAT00000006504.5	1410	154	0	0		ENSBTAT00000006504.5	1410	149	0	0		ENSBTAT00000006504.5	1410	155	0	0		ENSBTAT00000006504.5	1410	153	0	0		ENSBTAT00000006504.5	1410	154	0	0		ENSBTAT00000006504.5	1410	152	0	0
ENSBTAT00000023873.4	716	150	0	0		ENSBTAT00000023873.4	716	368.795	0.99871	9		ENSBTAT00000023873.4	716	154	0	0		ENSBTAT00000023873.4	716	148	0	0		ENSBTAT00000023873.4	716	155	0	0		ENSBTAT00000023873.4	716	153	0	0		ENSBTAT00000023873.4	716	153	0	0		ENSBTAT00000023873.4	716	151	0	0
ENSBTAT00000020505.5	2558	2039.17	21.248	931		ENSBTAT00000020505.5	2558	2100.15	22.312	1145		ENSBTAT00000020505.5	2558	2051.26	18.082	903		ENSBTAT00000020505.5	2558	2104.59	25.2395	1310		ENSBTAT00000020505.5	2558	2080.44	18.722	941		ENSBTAT00000020505.5	2558	2070.35	24.8209	1392		ENSBTAT00000020505.5	2558	2065.53	21.2679	998		ENSBTAT00000020505.5	2558	2054.35	27.8771	1413
ENSBTAT00000001146.5	1474	150	1.57249	5.06825		ENSBTAT00000001146.5	1474	1266.38	0.0366877	1.13528		ENSBTAT00000001146.5	1474	154	0	0		ENSBTAT00000001146.5	1474	149	9.41062	34.5801		ENSBTAT00000001146.5	1474	1254.82	0.0376519	1.14144		ENSBTAT00000001146.5	1474	153	0	0		ENSBTAT00000001146.5	1474	154	0	0		ENSBTAT00000001146.5	1474	152	0	0
ENSBTAT00000047742.1	483	346.691	127.921	952.932		ENSBTAT00000047742.1	483	336.523	68.2063	560.865		ENSBTAT00000047742.1	483	343.044	103.094	861		ENSBTAT00000047742.1	483	344.889	37.0841	315.42		ENSBTAT00000047742.1	483	340.245	86.6001	711.859		ENSBTAT00000047742.1	483	342.671	44.2778	411		ENSBTAT00000047742.1	483	342.88	97.0523	756		ENSBTAT00000047742.1	483	345.802	38.4438	328
ENSBTAT00000047737.2	2482	150	0	0		ENSBTAT00000047737.2	2482	160	0	0		ENSBTAT00000047737.2	2482	154	0	0		ENSBTAT00000047737.2	2482	149	0	0		ENSBTAT00000047737.2	2482	2324.72	0	0		ENSBTAT00000047737.2	2482	153	0	0		ENSBTAT00000047737.2	2482	2332.53	0.0188712	1		ENSBTAT00000047737.2	2482	152	0	0
ENSBTAT00000001432.5	3471	3030.99	0.0460636	3		ENSBTAT00000001432.5	3471	3048.15	0.0805557	6		ENSBTAT00000001432.5	3471	3105.41	0.264539	20		ENSBTAT00000001432.5	3471	2937.41	0.38652	28		ENSBTAT00000001432.5	3471	3008.32	0.316461	23		ENSBTAT00000001432.5	3471	3104.42	0.344858	29		ENSBTAT00000001432.5	3471	3008.18	0.190224	13		ENSBTAT00000001432.5	3471	3029.33	0.160552	12
ENSBTAT00000056191.2	1312	150	0	0		ENSBTAT00000056191.2	1312	857.24	0.0477397	1		ENSBTAT00000056191.2	1312	154	0	0		ENSBTAT00000056191.2	1312	796.712	0.0508952	1		ENSBTAT00000056191.2	1312	155	0	0		ENSBTAT00000056191.2	1312	153	0	0		ENSBTAT00000056191.2	1312	822.364	0.0535257	1		ENSBTAT00000056191.2	1312	832.367	0.194771	4
ENSBTAT00000026640.5	432	149	0	0		ENSBTAT00000026640.5	432	159	0	0		ENSBTAT00000026640.5	432	295.551	0.138978	1		ENSBTAT00000026640.5	432	148	0	0		ENSBTAT00000026640.5	432	154	0	0		ENSBTAT00000026640.5	432	152	0	0		ENSBTAT00000026640.5	432	152	0	0		ENSBTAT00000026640.5	432	151	0	0
ENSBTAT00000020510.4	2671	2438.84	2.38533	125		ENSBTAT00000020510.4	2671	2443.79	2.12678	127		ENSBTAT00000020510.4	2671	2446.02	2.21663	132		ENSBTAT00000020510.4	2671	2432.73	1.9335	116		ENSBTAT00000020510.4	2671	2428.72	2.26669	133		ENSBTAT00000020510.4	2671	2456.86	1.26218	84		ENSBTAT00000020510.4	2671	2431.37	3.07769	170		ENSBTAT00000020510.4	2671	2446.8	2.16997	131
ENSBTAT00000015354.4	1261	1155.55	29.1188	723		ENSBTAT00000015354.4	1261	1141.7	14.0154	391		ENSBTAT00000015354.4	1261	1157.85	31.1476	878		ENSBTAT00000015354.4	1261	1144.35	5.38595	152		ENSBTAT00000015354.4	1261	1147.94	27.8364	772		ENSBTAT00000015354.4	1261	1151.94	5.38396	168		ENSBTAT00000015354.4	1261	1153.04	31.4565	824		ENSBTAT00000015354.4	1261	1158	7.84009	224
ENSBTAT00000063477.1	1245	150	0	0		ENSBTAT00000063477.1	1245	160	0	0		ENSBTAT00000063477.1	1245	154	0	0		ENSBTAT00000063477.1	1245	149	0	0		ENSBTAT00000063477.1	1245	155	0	0		ENSBTAT00000063477.1	1245	153	0	0		ENSBTAT00000063477.1	1245	154	0	0		ENSBTAT00000063477.1	1245	152	0	0
ENSBTAT00000050609.2	1203	150	0	0		ENSBTAT00000050609.2	1203	160	0	0		ENSBTAT00000050609.2	1203	154	0	0		ENSBTAT00000050609.2	1203	149	0	0		ENSBTAT00000050609.2	1203	155	0	0		ENSBTAT00000050609.2	1203	153	0	0		ENSBTAT00000050609.2	1203	154	0	0		ENSBTAT00000050609.2	1203	152	0	0
ENSBTAT00000022368.5	2509	2456.83	0.378859	20		ENSBTAT00000022368.5	2509	2439.39	0.301977	18		ENSBTAT00000022368.5	2509	2433.58	0.135028	8		ENSBTAT00000022368.5	2509	2470.47	0.0820671	5		ENSBTAT00000022368.5	2509	2440.33	0.220502	13		ENSBTAT00000022368.5	2509	2444.24	0.181243	12		ENSBTAT00000022368.5	2509	2448.65	0.359526	20		ENSBTAT00000022368.5	2509	2465.58	0.246576	15
ENSBTAT00000008607.3	943	796.566	176.152	3015		ENSBTAT00000008607.3	943	789.117	211.489	4078		ENSBTAT00000008607.3	943	786.289	291.6	5582		ENSBTAT00000008607.3	943	810.187	362.953	7252		ENSBTAT00000008607.3	943	793.196	344.987	6611		ENSBTAT00000008607.3	943	794.519	366.741	7893		ENSBTAT00000008607.3	943	793.739	295.359	5326		ENSBTAT00000008607.3	943	802.269	322.82	6390
ENSBTAT00000020642.5	2716	1874.16	35.1624	1416		ENSBTAT00000020642.5	2716	1875.58	25.5507	1171		ENSBTAT00000020642.5	2716	1914.38	42.7836	1994		ENSBTAT00000020642.5	2716	1829.47	20.9453	945		ENSBTAT00000020642.5	2716	1853.64	41.534	1860		ENSBTAT00000020642.5	2716	1929.03	20.8598	1090		ENSBTAT00000020642.5	2716	1846.28	34.1883	1434		ENSBTAT00000020642.5	2716	1870.03	18.9211	873
ENSBTAT00000008793.3	748	631.665	15.988	217		ENSBTAT00000008793.3	748	617.955	8.67553	131		ENSBTAT00000008793.3	748	622.377	26.8609	407		ENSBTAT00000008793.3	748	633.623	26.238	410		ENSBTAT00000008793.3	748	622.356	28.7317	432		ENSBTAT00000008793.3	748	623.651	56.7674	959		ENSBTAT00000008793.3	748	626.778	35.3249	503		ENSBTAT00000008793.3	748	631.036	9.95537	155
ENSBTAT00000015359.5	2556	2333.07	0.0797912	4		ENSBTAT00000015359.5	2556	2334.83	0.0175277	1		ENSBTAT00000015359.5	2556	2376.2	0.0172861	1		ENSBTAT00000015359.5	2556	149	0	0		ENSBTAT00000015359.5	2556	2315.35	0.0178772	1		ENSBTAT00000015359.5	2556	153	0	0		ENSBTAT00000015359.5	2556	2322.27	0.170591	9		ENSBTAT00000015359.5	2556	152	0	0
ENSBTAT00000029363.3	3275	2816.9	57.6814	3491.28		ENSBTAT00000029363.3	3275	2861.32	42.2917	2956.92		ENSBTAT00000029363.3	3275	2808.38	40.5778	2774.37		ENSBTAT00000029363.3	3275	2861.47	24.8814	1755.85		ENSBTAT00000029363.3	3275	2828.39	39.8138	2720.55		ENSBTAT00000029363.3	3275	2819.66	23.162	1769.09		ENSBTAT00000029363.3	3275	2827.9	56.5013	3629.92		ENSBTAT00000029363.3	3275	2814.1	36.5239	2535.93
ENSBTAT00000022882.2	495	149	0	0		ENSBTAT00000022882.2	495	159	0	0		ENSBTAT00000022882.2	495	153	0	0		ENSBTAT00000022882.2	495	148	0	0		ENSBTAT00000022882.2	495	154	0	0		ENSBTAT00000022882.2	495	152	0	0		ENSBTAT00000022882.2	495	153	0	0		ENSBTAT00000022882.2	495	151	0	0
ENSBTAT00000020810.4	2513	2386.23	5.67547	291		ENSBTAT00000020810.4	2513	2385	4.27261	249		ENSBTAT00000020810.4	2513	2371.87	3.25572	188		ENSBTAT00000020810.4	2513	2403.25	1.95721	116		ENSBTAT00000020810.4	2513	2381.12	2.55536	147		ENSBTAT00000020810.4	2513	2375.74	1.80252	116		ENSBTAT00000020810.4	2513	2386.71	6.17833	335		ENSBTAT00000020810.4	2513	2393.87	2.79359	165
ENSBTAT00000008801.3	525	149	0	0		ENSBTAT00000008801.3	525	159	0	0		ENSBTAT00000008801.3	525	153	0	0		ENSBTAT00000008801.3	525	403.263	0.201104	2		ENSBTAT00000008801.3	525	154	0	0		ENSBTAT00000008801.3	525	153	0	0		ENSBTAT00000008801.3	525	153	0	0		ENSBTAT00000008801.3	525	398.269	0.101766	1
ENSBTAT00000063893.1	588	150	0	0		ENSBTAT00000063893.1	588	159	0	0		ENSBTAT00000063893.1	588	154	0	0		ENSBTAT00000063893.1	588	469.251	0	0		ENSBTAT00000063893.1	588	154	0	0		ENSBTAT00000063893.1	588	153	0	0		ENSBTAT00000063893.1	588	153	0	0		ENSBTAT00000063893.1	588	465.836	0	0
ENSBTAT00000001976.5	2249	1669.65	2.67589	96		ENSBTAT00000001976.5	2249	1681.9	1.75192	72		ENSBTAT00000001976.5	2249	1725.21	3.64275	153		ENSBTAT00000001976.5	2249	1611.78	0.679259	27		ENSBTAT00000001976.5	2249	1649.34	3.13701	125		ENSBTAT00000001976.5	2249	1742.05	1.01719	48		ENSBTAT00000001976.5	2249	1641.03	3.29925	123		ENSBTAT00000001976.5	2249	1659.43	1.31891	54
ENSBTAT00000047426.2	2726	2510.22	1.76939	95.4359		ENSBTAT00000047426.2	2726	2524.54	1.44706	89.266		ENSBTAT00000047426.2	2726	2509.99	3.44982	210.809		ENSBTAT00000047426.2	2726	2535.46	0.538792	33.6899		ENSBTAT00000047426.2	2726	2518.19	7.70856	468.97		ENSBTAT00000047426.2	2726	2520.41	0.60053	41		ENSBTAT00000047426.2	2726	2517.93	2.81347	160.938		ENSBTAT00000047426.2	2726	2531.51	0.76735	47.9284
ENSBTAT00000009229.4	2054	1905.07	0.439727	18		ENSBTAT00000009229.4	2054	1904.18	0.47282	22		ENSBTAT00000009229.4	2054	1872.08	0.0877639	4		ENSBTAT00000009229.4	2054	1940.32	1.024	49		ENSBTAT00000009229.4	2054	1890.79	0.131348	6		ENSBTAT00000009229.4	2054	1897.64	2.21775	114		ENSBTAT00000009229.4	2054	1896.63	0.510584	22		ENSBTAT00000009229.4	2054	1914.6	1.18547	56
ENSBTAT00000034719.4	2308	1889.45	115.422	4686		ENSBTAT00000034719.4	2308	1916.84	296.1	13868.9		ENSBTAT00000034719.4	2308	1871.17	27.8346	1268		ENSBTAT00000034719.4	2308	1948.42	229.459	11025.8		ENSBTAT00000034719.4	2308	1900.64	28.6598	1316		ENSBTAT00000034719.4	2308	1896.14	332.254	17065.5		ENSBTAT00000034719.4	2308	1895.22	57.3673	2470		ENSBTAT00000034719.4	2308	1896.25	297.856	13935.5
ENSBTAT00000003574.2	531	149	0	0		ENSBTAT00000003574.2	531	159	0	0		ENSBTAT00000003574.2	531	153	0	0		ENSBTAT00000003574.2	531	148	0	0		ENSBTAT00000003574.2	531	154	0	0		ENSBTAT00000003574.2	531	153	0	0		ENSBTAT00000003574.2	531	153	0	0		ENSBTAT00000003574.2	531	151	0	0
ENSBTAT00000002113.1	927	738.095	42.3083	670.989		ENSBTAT00000002113.1	927	737.945	48.1368	868		ENSBTAT00000002113.1	927	732.243	42.406	755.966		ENSBTAT00000002113.1	927	746.929	48.7501	898		ENSBTAT00000002113.1	927	733.951	44.4402	788		ENSBTAT00000002113.1	927	738.893	46.4648	930		ENSBTAT00000002113.1	927	735.256	38.6125	644.972		ENSBTAT00000002113.1	927	738.216	56.3306	1026
ENSBTAT00000027119.4	1130	150	0	0		ENSBTAT00000027119.4	1130	1015.81	0.0402873	1		ENSBTAT00000027119.4	1130	154	0	0		ENSBTAT00000027119.4	1130	1020.42	0.0397375	1		ENSBTAT00000027119.4	1130	155	0	0		ENSBTAT00000027119.4	1130	153	0	0		ENSBTAT00000027119.4	1130	154	0	0		ENSBTAT00000027119.4	1130	152	0	0
ENSBTAT00000009231.4	1074	792.633	25.0126	426		ENSBTAT00000009231.4	1074	798.212	17.3293	338		ENSBTAT00000009231.4	1074	803.607	19.9854	391		ENSBTAT00000009231.4	1074	803.073	13.027	258		ENSBTAT00000009231.4	1074	798.994	18.9607	366		ENSBTAT00000009231.4	1074	818.627	16.5502	367		ENSBTAT00000009231.4	1074	789.956	23.5145	422		ENSBTAT00000009231.4	1074	800.25	17.0174	336
ENSBTAT00000020818.3	2171	2128.16	87.7361	4012		ENSBTAT00000020818.3	2171	2106.75	65.9491	3395		ENSBTAT00000020818.3	2171	2093.03	71.1593	3626		ENSBTAT00000020818.3	2171	2142.6	75.3595	3982		ENSBTAT00000020818.3	2171	2101.87	68.1771	3462		ENSBTAT00000020818.3	2171	2105.87	76.3796	4357		ENSBTAT00000020818.3	2171	2114.72	81.5524	3918		ENSBTAT00000020818.3	2171	2129.94	73.261	3850
ENSBTAT00000021395.5	1738	1605.98	3.44849	119		ENSBTAT00000021395.5	1738	1595.53	2.56493	100		ENSBTAT00000021395.5	1738	1586.08	2.84871	110		ENSBTAT00000021395.5	1738	1640.27	1.92823	78		ENSBTAT00000021395.5	1738	1603.71	3.63924	141		ENSBTAT00000021395.5	1738	1609.79	1.67408	73		ENSBTAT00000021395.5	1738	1600.93	4.67343	169.974		ENSBTAT00000021395.5	1738	1618.72	2.07458	82.8555
ENSBTAT00000018438.5	4257	4029.78	5.99387	519		ENSBTAT00000018438.5	4257	4046.11	5.76527	570		ENSBTAT00000018438.5	4257	4003.38	6.67935	651		ENSBTAT00000018438.5	4257	4114.2	3.23271	328		ENSBTAT00000018438.5	4257	4050.05	6.07075	594		ENSBTAT00000018438.5	4257	4048.74	2.29775	252		ENSBTAT00000018438.5	4257	4038.59	7.53138	691		ENSBTAT00000018438.5	4257	4072.08	3.38409	340
ENSBTAT00000020661.2	552	417.837	0.668292	6		ENSBTAT00000020661.2	552	407.163	0.100511	1		ENSBTAT00000020661.2	552	417.073	0.492423	5		ENSBTAT00000020661.2	552	414.274	0.195758	2		ENSBTAT00000020661.2	552	412.83	0.50132	5		ENSBTAT00000020661.2	552	415.01	0.0889536	1		ENSBTAT00000020661.2	552	415.297	0.635944	6		ENSBTAT00000020661.2	552	151	0	0
ENSBTAT00000026377.5	3601	3554.6	0	0		ENSBTAT00000026377.5	3601	3541.46	0	0		ENSBTAT00000026377.5	3601	3559.52	0	0		ENSBTAT00000026377.5	3601	3518.91	0	0		ENSBTAT00000026377.5	3601	155	0	0		ENSBTAT00000026377.5	3601	3548.49	0	0		ENSBTAT00000026377.5	3601	3546.6	0	0		ENSBTAT00000026377.5	3601	3562.88	0.110337	9.6994
ENSBTAT00000063804.1	2899	2821.07	0.0494914	3		ENSBTAT00000063804.1	2899	2811.68	0.129485	8.89619		ENSBTAT00000063804.1	2899	2827.38	0.0290553	2		ENSBTAT00000063804.1	2899	2788.63	0.0290816	2		ENSBTAT00000063804.1	2899	155	0	0		ENSBTAT00000063804.1	2899	2818.39	0.0261969	2		ENSBTAT00000063804.1	2899	2813.4	0.203394	13		ENSBTAT00000063804.1	2899	2828.23	0.00430785	0.300604
ENSBTAT00000054718.2	3531	3481.88	0	0		ENSBTAT00000054718.2	3531	3470.45	0.119146	10.1038		ENSBTAT00000054718.2	3531	154	0	0		ENSBTAT00000054718.2	3531	3447.54	0	0		ENSBTAT00000054718.2	3531	155	0	0		ENSBTAT00000054718.2	3531	3475.3	0	0		ENSBTAT00000054718.2	3531	3472.04	0	0		ENSBTAT00000054718.2	3531	3490.18	0	0
ENSBTAT00000017468.4	2666	2416.11	13.6376	708		ENSBTAT00000017468.4	2666	2423.06	21.2977	1261		ENSBTAT00000017468.4	2666	2413.39	13.6498	802		ENSBTAT00000017468.4	2666	2443.5	21.4568	1293		ENSBTAT00000017468.4	2666	2419.27	16.0827	940		ENSBTAT00000017468.4	2666	2435.52	15.097	996		ENSBTAT00000017468.4	2666	2414.68	14.6562	804		ENSBTAT00000017468.4	2666	2433.71	32.0251	1923
ENSBTAT00000063076.1	719	547.522	8.55543	100.652		ENSBTAT00000063076.1	719	542.283	6.95067	92.1024		ENSBTAT00000063076.1	719	546.491	5.89943	78.4898		ENSBTAT00000063076.1	719	549.136	10.4952	142.133		ENSBTAT00000063076.1	719	543.51	5.71196	75.0026		ENSBTAT00000063076.1	719	550.381	7.3077	108.949		ENSBTAT00000063076.1	719	543.953	5.23917	64.7437		ENSBTAT00000063076.1	719	548.889	6.76222	91.5785
ENSBTAT00000018119.5	2991	150	0	0		ENSBTAT00000018119.5	2991	160	0	0		ENSBTAT00000018119.5	2991	2816.29	0.0145849	1		ENSBTAT00000018119.5	2991	149	0	0		ENSBTAT00000018119.5	2991	155	0	0		ENSBTAT00000018119.5	2991	2802.44	0.013173	1		ENSBTAT00000018119.5	2991	154	0	0		ENSBTAT00000018119.5	2991	152	0	0
ENSBTAT00000009103.5	4306	3725.61	0.374754	30		ENSBTAT00000009103.5	4306	3748.95	0.229241	21		ENSBTAT00000009103.5	4306	3815.46	1.7763	165		ENSBTAT00000009103.5	4306	3606.6	0.011243	1		ENSBTAT00000009103.5	4306	3696.89	0.761359	68		ENSBTAT00000009103.5	4306	153	0	0		ENSBTAT00000009103.5	4306	3697.13	1.02391	86		ENSBTAT00000009103.5	4306	3728.27	0.0326133	3
ENSBTAT00000039797.3	827	675.583	11.4354	166		ENSBTAT00000039797.3	827	668.099	13.5373	221		ENSBTAT00000039797.3	827	681.492	11.271	187		ENSBTAT00000039797.3	827	664.002	11.3585	186		ENSBTAT00000039797.3	827	670.023	10.9345	177		ENSBTAT00000039797.3	827	678.257	8.98074	165		ENSBTAT00000039797.3	827	672.486	11.7819	180		ENSBTAT00000039797.3	827	675.796	16.193	270
ENSBTAT00000020830.2	2176	1920.86	19.2132	793		ENSBTAT00000020830.2	2176	1926.76	26.1039	1229		ENSBTAT00000020830.2	2176	1920.16	11.9793	560		ENSBTAT00000020830.2	2176	1931.4	30.694	1462		ENSBTAT00000020830.2	2176	1913.25	12.072	558		ENSBTAT00000020830.2	2176	1943.56	30.1843	1589.12		ENSBTAT00000020830.2	2176	1911.03	16.0106	695.105		ENSBTAT00000020830.2	2176	1930.23	46.4049	2210
ENSBTAT00000027120.5	1192	771.993	32.5539	540		ENSBTAT00000027120.5	1192	768.119	28.3443	532		ENSBTAT00000027120.5	1192	791.288	82.9511	1598		ENSBTAT00000027120.5	1192	748.307	34.6258	639		ENSBTAT00000027120.5	1192	760.416	81.8679	1504		ENSBTAT00000027120.5	1192	797.176	40.0575	865		ENSBTAT00000027120.5	1192	757.699	68.783	1184		ENSBTAT00000027120.5	1192	769.95	40.7435	774
ENSBTAT00000006112.5	1390	1283.45	8.09888	223.348		ENSBTAT00000006112.5	1390	1269.4	7.6374	236.898		ENSBTAT00000006112.5	1390	1271.56	6.05714	187.51		ENSBTAT00000006112.5	1390	1295.13	10.1085	322.867		ENSBTAT00000006112.5	1390	1277.96	5.70039	175.997		ENSBTAT00000006112.5	1390	1276.97	8.21178	284.051		ENSBTAT00000006112.5	1390	1280.03	6.78323	197.256		ENSBTAT00000006112.5	1390	1287.98	6.65305	211.422
ENSBTAT00000054442.2	2684	2636.25	132.897	7528		ENSBTAT00000054442.2	2684	2617.3	137.519	8795		ENSBTAT00000054442.2	2684	2619.66	121.282	7735		ENSBTAT00000054442.2	2684	2638.38	68.3452	4447		ENSBTAT00000054442.2	2684	2620.39	106.924	6769		ENSBTAT00000054442.2	2684	2620.78	67.0219	4758		ENSBTAT00000054442.2	2684	2629.87	127.992	7647		ENSBTAT00000054442.2	2684	2640.85	92.7141	6041
ENSBTAT00000036878.4	4064	150	0	0		ENSBTAT00000036878.4	4064	160	0	0		ENSBTAT00000036878.4	4064	4007.44	0.0204995	2		ENSBTAT00000036878.4	4064	149	0	0		ENSBTAT00000036878.4	4064	4015.44	0.0412328	4		ENSBTAT00000036878.4	4064	153	0	0		ENSBTAT00000036878.4	4064	154	0	0		ENSBTAT00000036878.4	4064	152	0	0
ENSBTAT00000020807.3	913	624.771	98.402	1321		ENSBTAT00000020807.3	913	623.064	92.2181	1404		ENSBTAT00000020807.3	913	641.244	101.144	1579		ENSBTAT00000020807.3	913	605.288	63.5745	949		ENSBTAT00000020807.3	913	615.523	96.432	1434		ENSBTAT00000020807.3	913	646.024	66.8589	1170		ENSBTAT00000020807.3	913	613.393	101.9	1420		ENSBTAT00000020807.3	913	622.68	75.4395	1159
ENSBTAT00000009641.5	2115	1902.39	9.63873	394		ENSBTAT00000009641.5	2115	1906.31	9.59614	447		ENSBTAT00000009641.5	2115	1890.19	4.78075	220		ENSBTAT00000009641.5	2115	1959.3	4.80137	232		ENSBTAT00000009641.5	2115	1920.81	5.7752	268		ENSBTAT00000009641.5	2115	1924.34	3.54906	185		ENSBTAT00000009641.5	2115	1906.34	6.90393	299		ENSBTAT00000009641.5	2115	1931.26	6.67371	318
ENSBTAT00000012005.5	2423	2105.87	15.0943	683		ENSBTAT00000012005.5	2423	2131.02	11.4072	594		ENSBTAT00000012005.5	2423	2107.2	17.524	899		ENSBTAT00000012005.5	2423	2173.78	7.77856	417		ENSBTAT00000012005.5	2423	2143.19	18.5021	958		ENSBTAT00000012005.5	2423	2136.08	9.09057	526		ENSBTAT00000012005.5	2423	2124.57	12.431	600		ENSBTAT00000012005.5	2423	2142.89	4.29345	227
ENSBTAT00000026382.4	1620	1460.89	0.0318569	1		ENSBTAT00000026382.4	1620	160	0	0		ENSBTAT00000026382.4	1620	154	0	0		ENSBTAT00000026382.4	1620	149	0	0		ENSBTAT00000026382.4	1620	155	0	0		ENSBTAT00000026382.4	1620	153	0	0		ENSBTAT00000026382.4	1620	154	0	0		ENSBTAT00000026382.4	1620	152	0	0
ENSBTAT00000013079.2	865	724.969	801.774	12489.6		ENSBTAT00000013079.2	865	715.26	615.496	10757.4		ENSBTAT00000013079.2	865	711.166	984.62	17047.5		ENSBTAT00000013079.2	865	741.081	458.022	8370.94		ENSBTAT00000013079.2	865	718.385	991.366	17205.8		ENSBTAT00000013079.2	865	723.614	412.691	8089.27		ENSBTAT00000013079.2	865	719.412	969.791	15850		ENSBTAT00000013079.2	865	729.522	586.161	10550.6
ENSBTAT00000020352.3	1355	150	0	0		ENSBTAT00000020352.3	1355	160	0	0		ENSBTAT00000020352.3	1355	154	0	0		ENSBTAT00000020352.3	1355	149	0	0		ENSBTAT00000020352.3	1355	155	0	0		ENSBTAT00000020352.3	1355	153	0	0		ENSBTAT00000020352.3	1355	154	0	0		ENSBTAT00000020352.3	1355	1027.73	0.0394368	1
ENSBTAT00000019038.3	1596	1366.47	0.0340582	1		ENSBTAT00000019038.3	1596	1378.72	0.148414	5		ENSBTAT00000019038.3	1596	1354.13	0.363999	12		ENSBTAT00000019038.3	1596	149	0	0		ENSBTAT00000019038.3	1596	1370.33	0.241647	8		ENSBTAT00000019038.3	1596	1363.11	0.081248	3		ENSBTAT00000019038.3	1596	1372.22	0.384931	12		ENSBTAT00000019038.3	1596	1373.92	0.0294998	1
ENSBTAT00000008682.4	920	767.677	0.848734	14		ENSBTAT00000008682.4	920	759.745	0.215463	4		ENSBTAT00000008682.4	920	773.548	0.371698	7		ENSBTAT00000008682.4	920	149	0	0		ENSBTAT00000008682.4	920	759.404	0.327036	6		ENSBTAT00000008682.4	920	153	0	0		ENSBTAT00000008682.4	920	762.894	0.63468	11		ENSBTAT00000008682.4	920	767.264	0.211298	4
ENSBTAT00000026376.5	1341	1154.94	0.322367	8		ENSBTAT00000026376.5	1341	1144.1	0.321929	9		ENSBTAT00000026376.5	1341	154	0	0		ENSBTAT00000026376.5	1341	1144.98	0.2479	7		ENSBTAT00000026376.5	1341	1147.16	0.0360822	1		ENSBTAT00000026376.5	1341	1160.25	0.0318178	1		ENSBTAT00000026376.5	1341	1148.45	0.229967	6		ENSBTAT00000026376.5	1341	1154.9	0.456225	13
ENSBTAT00000017493.3	1817	1665.07	63.4755	2271		ENSBTAT00000017493.3	1817	1658.17	68.488	2775		ENSBTAT00000017493.3	1817	1654.26	57.5309	2317		ENSBTAT00000017493.3	1817	1680.41	85.6869	3551		ENSBTAT00000017493.3	1817	1658.32	57.4335	2301		ENSBTAT00000017493.3	1817	1669.97	71.7789	3247		ENSBTAT00000017493.3	1817	1658.9	63.0454	2376		ENSBTAT00000017493.3	1817	1673.8	87.2453	3603
ENSBTAT00000061161.2	8601	8514.11	4.30187	787		ENSBTAT00000061161.2	8601	8516.08	2.75357	573		ENSBTAT00000061161.2	8601	8422.98	5.88601	1207		ENSBTAT00000061161.2	8601	8669.28	0.678208	145		ENSBTAT00000061161.2	8601	8508.1	6.20776	1276		ENSBTAT00000061161.2	8601	8535.01	0.718003	166		ENSBTAT00000061161.2	8601	8500.49	6.89224	1331		ENSBTAT00000061161.2	8601	8587.46	1.90204	403
ENSBTAT00000064842.1	3358	2809.16	1.91e-07	1.15e-05		ENSBTAT00000064842.1	3358	160	0	0		ENSBTAT00000064842.1	3358	154	0	0		ENSBTAT00000064842.1	3358	149	0	0		ENSBTAT00000064842.1	3358	155	0	0		ENSBTAT00000064842.1	3358	153	0	0		ENSBTAT00000064842.1	3358	154	0	0		ENSBTAT00000064842.1	3358	152	0	0
ENSBTAT00000026683.5	3319	2787.21	0.0166973	0.999988		ENSBTAT00000026683.5	3319	160	0	0		ENSBTAT00000026683.5	3319	154	0	0		ENSBTAT00000026683.5	3319	149	0	0		ENSBTAT00000026683.5	3319	155	0	0		ENSBTAT00000026683.5	3319	153	0	0		ENSBTAT00000026683.5	3319	154	0	0		ENSBTAT00000026683.5	3319	152	0	0
ENSBTAT00000019039.4	2365	2051.56	168.347	7421.07		ENSBTAT00000019039.4	2365	2081.25	155.914	7929.16		ENSBTAT00000019039.4	2365	2037.66	113.187	5615		ENSBTAT00000019039.4	2365	2103.58	105.747	5485.94		ENSBTAT00000019039.4	2365	2064.01	87.3761	4357		ENSBTAT00000019039.4	2365	2056.18	91.2797	5084.08		ENSBTAT00000019039.4	2365	2062.91	116.616	5465.28		ENSBTAT00000019039.4	2365	2063.4	88.5485	4508
ENSBTAT00000000244.5	1180	998.896	36.3876	781		ENSBTAT00000000244.5	1180	999.513	13.962	341		ENSBTAT00000000244.5	1180	983.321	29.5327	707		ENSBTAT00000000244.5	1180	1021.11	9.53056	240		ENSBTAT00000000244.5	1180	994.419	30.5106	733		ENSBTAT00000000244.5	1180	996.04	9.5253	257		ENSBTAT00000000244.5	1180	996.502	43.1561	977		ENSBTAT00000000244.5	1180	1002.65	9.53989	236
ENSBTAT00000020797.2	3518	3420.78	44.9483	3303.81		ENSBTAT00000020797.2	3518	3411.36	42.221	3519.44		ENSBTAT00000020797.2	3518	3412.55	45.6461	3792.31		ENSBTAT00000020797.2	3518	3433.89	36.3593	3079.1		ENSBTAT00000020797.2	3518	3417.06	45.2319	3734.05		ENSBTAT00000020797.2	3518	3422.31	35.8584	3324.21		ENSBTAT00000020797.2	3518	3419.49	44.5196	3458.49		ENSBTAT00000020797.2	3518	3438.86	40.779	3459.97
ENSBTAT00000035796.4	2395	2325.26	19.5945	979		ENSBTAT00000035796.4	2395	2308.32	12.3394	696		ENSBTAT00000035796.4	2395	2308.92	20.4761	1151		ENSBTAT00000035796.4	2395	2336.92	14.8702	857		ENSBTAT00000035796.4	2395	2314.61	23.7485	1328		ENSBTAT00000035796.4	2395	2315.36	20.4884	1285		ENSBTAT00000035796.4	2395	2321.05	29.5277	1557		ENSBTAT00000035796.4	2395	2332.11	14.6507	843
ENSBTAT00000001130.5	6648	6805.97	57.8909	8466		ENSBTAT00000001130.5	6648	6768.35	48.3775	8001		ENSBTAT00000001130.5	6648	6817.3	57.9498	9618		ENSBTAT00000001130.5	6648	6755.04	35.7824	5961		ENSBTAT00000001130.5	6648	6781.72	54.8214	8982		ENSBTAT00000001130.5	6648	6784.48	32.7351	6016		ENSBTAT00000001130.5	6648	6805.95	57.6579	8915		ENSBTAT00000001130.5	6648	6827.99	39.5035	6655
ENSBTAT00000061245.2	4421	4443.22	9.89065	944.28		ENSBTAT00000061245.2	4421	4415.32	12.6752	1367.52		ENSBTAT00000061245.2	4421	4409.24	9.49571	1019.32		ENSBTAT00000061245.2	4421	4455.06	14.6669	1611.44		ENSBTAT00000061245.2	4421	4415.94	10.6321	1134.29		ENSBTAT00000061245.2	4421	4420.47	11.4884	1375.64		ENSBTAT00000061245.2	4421	4431.21	11.8327	1191.19		ENSBTAT00000061245.2	4421	4452.72	16.063	1764.71
ENSBTAT00000002006.4	3254	3169.11	20.4526	1392.72		ENSBTAT00000002006.4	3254	3158.62	23.4313	1808.48		ENSBTAT00000002006.4	3254	3133.7	16.6555	1270.68		ENSBTAT00000002006.4	3254	3205.37	18.35	1450.56		ENSBTAT00000002006.4	3254	3153.55	15.9175	1212.71		ENSBTAT00000002006.4	3254	3158.48	17.2909	1479.36		ENSBTAT00000002006.4	3254	3161.12	16.5956	1191.81		ENSBTAT00000002006.4	3254	3184.6	20.1632	1584.29
ENSBTAT00000048910.1	1849	1540.11	143.749	4757		ENSBTAT00000048910.1	1849	1546.15	186.735	7055		ENSBTAT00000048910.1	1849	1577.13	34.144	1311		ENSBTAT00000048910.1	1849	1491.72	229.204	8432		ENSBTAT00000048910.1	1849	1526.74	31.6932	1169		ENSBTAT00000048910.1	1849	1577.11	242.926	10378		ENSBTAT00000048910.1	1849	1527.11	62.1449	2156		ENSBTAT00000048910.1	1849	1538.38	247.022	9376
ENSBTAT00000012241.3	910	150	0	0		ENSBTAT00000012241.3	910	160	0	0		ENSBTAT00000012241.3	910	154	0	0		ENSBTAT00000012241.3	910	149	0	0		ENSBTAT00000012241.3	910	155	0	0		ENSBTAT00000012241.3	910	784.562	0.0470538	1		ENSBTAT00000012241.3	910	153	0	0		ENSBTAT00000012241.3	910	151	0	0
ENSBTAT00000020406.5	3220	2843.96	3.86741	236.331		ENSBTAT00000020406.5	3220	2847.84	4.95934	345.11		ENSBTAT00000020406.5	3220	2873.69	4.98115	348.489		ENSBTAT00000020406.5	3220	2806.54	4.11399	284.745		ENSBTAT00000020406.5	3220	2826.23	4.82798	329.653		ENSBTAT00000020406.5	3220	2883.71	3.61464	282.354		ENSBTAT00000020406.5	3220	2826.91	5.04658	324.103		ENSBTAT00000020406.5	3220	2848.28	3.73352	262.374
ENSBTAT00000049669.2	1504	1390.47	0.0334705	1		ENSBTAT00000049669.2	1504	1378.76	0.178092	6		ENSBTAT00000049669.2	1504	1373.06	0.029915	1		ENSBTAT00000049669.2	1504	149	0	0		ENSBTAT00000049669.2	1504	155	0	0		ENSBTAT00000049669.2	1504	153	0	0		ENSBTAT00000049669.2	1504	1379.81	0.0638026	2		ENSBTAT00000049669.2	1504	1391.5	0.203889	7
ENSBTAT00000048901.2	794	638.093	59.6611	818		ENSBTAT00000048901.2	794	631.145	56.8011	876		ENSBTAT00000048901.2	794	643.916	39.741	623		ENSBTAT00000048901.2	794	625.109	29.4495	454		ENSBTAT00000048901.2	794	631.068	42.5026	648		ENSBTAT00000048901.2	794	641.4	36.4331	633		ENSBTAT00000048901.2	794	633.721	42.7172	615		ENSBTAT00000048901.2	794	638.449	43.3585	683
ENSBTAT00000055638.2	1143	908.827	123.555	2412.79		ENSBTAT00000055638.2	1143	906.365	71.3528	1580.27		ENSBTAT00000055638.2	1143	924.05	141.706	3187.89		ENSBTAT00000055638.2	1143	887.945	172.92	3786.63		ENSBTAT00000055638.2	1143	898.021	194.562	4221.13		ENSBTAT00000055638.2	1143	928.511	170.453	4287.16		ENSBTAT00000055638.2	1143	899.109	168.599	3443.82		ENSBTAT00000055638.2	1143	906.537	78.0346	1745.39
ENSBTAT00000054376.1	303	146	0	0		ENSBTAT00000054376.1	303	150	0	0		ENSBTAT00000054376.1	303	148	0	0		ENSBTAT00000054376.1	303	145	0	0		ENSBTAT00000054376.1	303	149	0	0		ENSBTAT00000054376.1	303	147	0	0		ENSBTAT00000054376.1	303	148	0	0		ENSBTAT00000054376.1	303	147	0	0
ENSBTAT00000024496.4	856	649.687	9.67056	135		ENSBTAT00000024496.4	856	646.99	3.98497	63		ENSBTAT00000024496.4	856	644.301	10.6465	167		ENSBTAT00000024496.4	856	656.446	1.35895	22		ENSBTAT00000024496.4	856	644.985	8.72782	136		ENSBTAT00000024496.4	856	652.079	1.81164	32		ENSBTAT00000024496.4	856	645.312	17.5985	258		ENSBTAT00000024496.4	856	653.384	3.97001	64
ENSBTAT00000008078.3	2667	2516.73	10.8627	587.424		ENSBTAT00000008078.3	2667	2516.73	12.5268	770.366		ENSBTAT00000008078.3	2667	2496.33	8.85761	538.317		ENSBTAT00000008078.3	2667	2551.14	10.2168	642.791		ENSBTAT00000008078.3	2667	2516.79	8.41657	511.76		ENSBTAT00000008078.3	2667	2507.91	7.96101	540.826		ENSBTAT00000008078.3	2667	2519.89	8.45908	484.26		ENSBTAT00000008078.3	2667	2526.33	9.51776	593.26
ENSBTAT00000026239.5	2392	2099.1	66.6467	3006		ENSBTAT00000026239.5	2392	2096.37	43.7868	2243		ENSBTAT00000026239.5	2392	2082.32	64.0298	3246		ENSBTAT00000026239.5	2392	2115.98	31.5233	1645		ENSBTAT00000026239.5	2392	2083.93	64.0166	3223		ENSBTAT00000026239.5	2392	2105.29	33.685	1921		ENSBTAT00000026239.5	2392	2086.6	62.9486	2984		ENSBTAT00000026239.5	2392	2106.74	30.3582	1578
ENSBTAT00000008080.5	2081	1964.55	0.165828	7		ENSBTAT00000008080.5	2081	1953.48	0.293293	14		ENSBTAT00000008080.5	2081	1944.77	0.0211208	1		ENSBTAT00000008080.5	2081	1992.92	0.203464	10		ENSBTAT00000008080.5	2081	1961.24	0.0422101	2		ENSBTAT00000008080.5	2081	1959.53	0.075358	4		ENSBTAT00000008080.5	2081	1962.59	0.0897132	4		ENSBTAT00000008080.5	2081	1976.96	0.143509	7
ENSBTAT00000064864.1	584	453.961	2.25154	21.9622		ENSBTAT00000064864.1	584	441.97	0.786189	8.49059		ENSBTAT00000064864.1	584	449.978	1.49689	16.3984		ENSBTAT00000064864.1	584	452.047	1.13125	12.6114		ENSBTAT00000064864.1	584	447.362	0	0		ENSBTAT00000064864.1	584	448.674	1.64907	20.0424		ENSBTAT00000064864.1	584	450.301	1.15131	11.7779		ENSBTAT00000064864.1	584	452.724	1.05887	11.8276
ENSBTAT00000020719.5	576	438.269	567.905	5348.04		ENSBTAT00000020719.5	576	427.71	406.317	4246.51		ENSBTAT00000020719.5	576	436.305	763.277	8107.6		ENSBTAT00000020719.5	576	433.293	357.523	3820.39		ENSBTAT00000020719.5	576	431.105	690.82	7195		ENSBTAT00000020719.5	576	434.859	393.138	4630.96		ENSBTAT00000020719.5	576	434.091	748.57	7382.22		ENSBTAT00000020719.5	576	437.284	446.024	4812.17
ENSBTAT00000056360.1	793	150	0	0		ENSBTAT00000056360.1	793	636.185	0.0643278	1		ENSBTAT00000056360.1	793	154	0	0		ENSBTAT00000056360.1	793	149	0	0		ENSBTAT00000056360.1	793	155	0	0		ENSBTAT00000056360.1	793	153	0	0		ENSBTAT00000056360.1	793	153	0	0		ENSBTAT00000056360.1	793	151	0	0
ENSBTAT00000010325.5	564	150	0	0		ENSBTAT00000010325.5	564	159	0	0		ENSBTAT00000010325.5	564	154	0	0		ENSBTAT00000010325.5	564	148	0	0		ENSBTAT00000010325.5	564	154	0	0		ENSBTAT00000010325.5	564	431.718	0.0855111	1		ENSBTAT00000010325.5	564	153	0	0		ENSBTAT00000010325.5	564	151	0	0
ENSBTAT00000006376.5	1499	1331.65	41.1695	1178		ENSBTAT00000006376.5	1499	1328.88	40.6507	1320		ENSBTAT00000006376.5	1499	1315.88	28.6866	919		ENSBTAT00000006376.5	1499	1364.47	28.7073	966		ENSBTAT00000006376.5	1499	1332.62	30.5326	983		ENSBTAT00000006376.5	1499	1336.8	34.4092	1246		ENSBTAT00000006376.5	1499	1329.88	28.6968	867		ENSBTAT00000006376.5	1499	1345.99	29.058	965
ENSBTAT00000024898.5	1914	1763.21	23.333	884		ENSBTAT00000024898.5	1914	1758.39	15.6865	674		ENSBTAT00000024898.5	1914	1752.57	32.3901	1382		ENSBTAT00000024898.5	1914	1783.18	11.1197	489		ENSBTAT00000024898.5	1914	1760.61	27.154	1155		ENSBTAT00000024898.5	1914	1767.35	13.995	670		ENSBTAT00000024898.5	1914	1760.24	30.6081	1224		ENSBTAT00000024898.5	1914	1774.41	12.4258	544
ENSBTAT00000028355.5	1833	1663.17	2.07537	74.1669		ENSBTAT00000028355.5	1833	1663.54	2.06864	84.0885		ENSBTAT00000028355.5	1833	1635.45	1.5598	62.105		ENSBTAT00000028355.5	1833	1687.27	1.03439	43.0419		ENSBTAT00000028355.5	1833	1647.88	1.55981	62.0982		ENSBTAT00000028355.5	1833	1653.25	1.16423	52.1382		ENSBTAT00000028355.5	1833	1654.83	1.67998	63.1581		ENSBTAT00000028355.5	1833	1663.95	1.63628	67.1765
ENSBTAT00000024149.5	2014	1780.91	0.10453	4		ENSBTAT00000024149.5	2014	1783.12	0.022951	1		ENSBTAT00000024149.5	2014	1815.49	0.135749	6		ENSBTAT00000024149.5	2014	1730.26	0.0468703	2		ENSBTAT00000024149.5	2014	1767.39	0.0468398	2		ENSBTAT00000024149.5	2014	153	0	0		ENSBTAT00000024149.5	2014	1771.26	0.149106	6		ENSBTAT00000024149.5	2014	1782.84	0.0227336	1
ENSBTAT00000006983.5	1665	150	0	0		ENSBTAT00000006983.5	1665	160	0	0		ENSBTAT00000006983.5	1665	154	0	0		ENSBTAT00000006983.5	1665	149	0	0		ENSBTAT00000006983.5	1665	155	0	0		ENSBTAT00000006983.5	1665	153	0	0		ENSBTAT00000006983.5	1665	154	0	0		ENSBTAT00000006983.5	1665	152	0	0
ENSBTAT00000025061.3	902	636.158	15.8751	217		ENSBTAT00000025061.3	902	635.659	13.9707	217		ENSBTAT00000025061.3	902	637.209	11.8609	184		ENSBTAT00000025061.3	902	641.479	6.63721	105		ENSBTAT00000025061.3	902	632.411	13.4175	205		ENSBTAT00000025061.3	902	648.748	7.28377	128		ENSBTAT00000025061.3	902	629.722	14.2596	204		ENSBTAT00000025061.3	902	638.51	9.39451	148
ENSBTAT00000028370.4	2585	2531.23	0.0183861	1		ENSBTAT00000028370.4	2585	160	0	0		ENSBTAT00000028370.4	2585	154	0	0		ENSBTAT00000028370.4	2585	149	0	0		ENSBTAT00000028370.4	2585	155	0	0		ENSBTAT00000028370.4	2585	153	0	0		ENSBTAT00000028370.4	2585	154	0	0		ENSBTAT00000028370.4	2585	152	0	0
ENSBTAT00000038768.3	1104	618.836	1.12807	15		ENSBTAT00000038768.3	1104	618.636	0.330763	5		ENSBTAT00000038768.3	1104	648.303	0.31679	5		ENSBTAT00000038768.3	1104	589.509	0.0687841	1		ENSBTAT00000038768.3	1104	155	0	0		ENSBTAT00000038768.3	1104	659.99	0.223741	4		ENSBTAT00000038768.3	1104	599.072	0.440858	6		ENSBTAT00000038768.3	1104	611.329	0.464091	7
ENSBTAT00000022456.3	3394	3419.43	0.816619	60		ENSBTAT00000022456.3	3394	3388.89	0.712485	59		ENSBTAT00000022456.3	3394	3419.56	0.144142	12		ENSBTAT00000022456.3	3394	3406.83	0.595111	50		ENSBTAT00000022456.3	3394	3411.05	0.157751	13		ENSBTAT00000022456.3	3394	3402.6	0.748618	69		ENSBTAT00000022456.3	3394	3422.01	0.411618	32		ENSBTAT00000022456.3	3394	3428.65	3.58179	303
ENSBTAT00000010745.3	1633	1436.31	13.7061	423		ENSBTAT00000010745.3	1633	1431.84	13.8621	485		ENSBTAT00000010745.3	1633	1424.2	10.7288	372		ENSBTAT00000010745.3	1633	1449.93	11.522	412		ENSBTAT00000010745.3	1633	1424.39	11.74	404		ENSBTAT00000010745.3	1633	1444.22	12.0396	471		ENSBTAT00000010745.3	1633	1424.89	11.8007	382		ENSBTAT00000010745.3	1633	1440.48	12.7741	454
ENSBTAT00000054447.2	1185	981.584	0.0474127	1		ENSBTAT00000054447.2	1185	160	0	0		ENSBTAT00000054447.2	1185	154	0	0		ENSBTAT00000054447.2	1185	149	0	0		ENSBTAT00000054447.2	1185	155	0	0		ENSBTAT00000054447.2	1185	153	0	0		ENSBTAT00000054447.2	1185	154	0	0		ENSBTAT00000054447.2	1185	152	0	0
ENSBTAT00000027017.4	1235	1079.75	8.5342	198		ENSBTAT00000027017.4	1235	1072.79	12.3979	325		ENSBTAT00000027017.4	1235	1068.73	5.49602	143		ENSBTAT00000027017.4	1235	1085.54	14.3065	383		ENSBTAT00000027017.4	1235	1066.84	4.57826	118		ENSBTAT00000027017.4	1235	1081.71	10.3408	303		ENSBTAT00000027017.4	1235	1070.39	6.25068	152		ENSBTAT00000027017.4	1235	1082.55	15.575	416
ENSBTAT00000061311.2	3020	2744.02	0.373128	22		ENSBTAT00000061311.2	3020	2767.33	0.384498	26		ENSBTAT00000061311.2	3020	2717.65	0.0151143	1		ENSBTAT00000061311.2	3020	2808.27	0.0866346	6		ENSBTAT00000061311.2	3020	2753.07	0.0902092	6		ENSBTAT00000061311.2	3020	2748.82	0.14773	11		ENSBTAT00000061311.2	3020	2749.43	0.112068	7		ENSBTAT00000061311.2	3020	2759.01	0.323184	22
ENSBTAT00000010748.2	1327	1217.92	22.2105	581.241		ENSBTAT00000010748.2	1327	1205.09	26.7055	786.395		ENSBTAT00000010748.2	1327	1189.36	22.8171	660.683		ENSBTAT00000010748.2	1327	1236.94	25.7812	786.453		ENSBTAT00000010748.2	1327	1198.47	20.7826	601.742		ENSBTAT00000010748.2	1327	1208.22	20.4957	670.792		ENSBTAT00000010748.2	1327	1205.74	25.9649	711.237		ENSBTAT00000010748.2	1327	1221.64	24.6606	743.306
ENSBTAT00000049635.2	782	662.548	128.686	1832		ENSBTAT00000049635.2	782	649.944	372.884	5922		ENSBTAT00000049635.2	782	654.746	6.64986	106		ENSBTAT00000049635.2	782	666.086	153.043	2514		ENSBTAT00000049635.2	782	655.173	6.00184	95		ENSBTAT00000049635.2	782	656.906	37.8773	674		ENSBTAT00000049635.2	782	658.421	14.574	218		ENSBTAT00000049635.2	782	664.07	191.583	3139
ENSBTAT00000002753.2	3399	3317.27	1.48712	106		ENSBTAT00000002753.2	3399	3307.04	0.686687	55.4903		ENSBTAT00000002753.2	3399	3277.87	2.05522	164.01		ENSBTAT00000002753.2	3399	3331.2	0.133897	11		ENSBTAT00000002753.2	3399	3286.36	1.95898	155.535		ENSBTAT00000002753.2	3399	3290.48	0.258042	23		ENSBTAT00000002753.2	3399	3302.32	1.80064	135.089		ENSBTAT00000002753.2	3399	3314.7	0.148154	12.1165
ENSBTAT00000053481.1	3397	3249.97	0	0		ENSBTAT00000053481.1	3397	3253.79	0.0567207	4.50972		ENSBTAT00000053481.1	3397	3210.37	0.370915	28.9901		ENSBTAT00000053481.1	3397	3272.76	0	0		ENSBTAT00000053481.1	3397	3225.05	0.134314	10.465		ENSBTAT00000053481.1	3397	3219.88	0	0		ENSBTAT00000053481.1	3397	3241.02	0.161768	11.911		ENSBTAT00000053481.1	3397	3237.96	0.086162	6.88346
ENSBTAT00000053586.2	3199	3069.63	0.0606451	4		ENSBTAT00000053586.2	3199	3062.21	0.0133643	1		ENSBTAT00000053586.2	3199	154	0	0		ENSBTAT00000053586.2	3199	149	0	0		ENSBTAT00000053586.2	3199	155	0	0		ENSBTAT00000053586.2	3199	3081.93	0.0119784	1		ENSBTAT00000053586.2	3199	3064.25	0.0287298	2		ENSBTAT00000053586.2	3199	152	0	0
ENSBTAT00000026838.4	1525	1238.7	38.6234	1028		ENSBTAT00000026838.4	1525	1249.43	28.136	859		ENSBTAT00000026838.4	1525	1244.35	30.9298	937		ENSBTAT00000026838.4	1525	1262.29	19.6272	610.997		ENSBTAT00000026838.4	1525	1249.06	26.8421	810		ENSBTAT00000026838.4	1525	1263.93	24.1256	826		ENSBTAT00000026838.4	1525	1240.19	38.403	1082		ENSBTAT00000026838.4	1525	1254.57	34.4062	1065
ENSBTAT00000010545.5	1140	150	0	0		ENSBTAT00000010545.5	1140	160	0	0		ENSBTAT00000010545.5	1140	154	0	0		ENSBTAT00000010545.5	1140	1017.38	0.0398561	1		ENSBTAT00000010545.5	1140	155	0	0		ENSBTAT00000010545.5	1140	994.886	0.0371064	1		ENSBTAT00000010545.5	1140	154	0	0		ENSBTAT00000010545.5	1140	1002.03	0.202241	5
ENSBTAT00000013897.4	4329	4021.43	29.7076	2567		ENSBTAT00000013897.4	4329	4050.37	26.1184	2585		ENSBTAT00000013897.4	4329	3997.57	21.5776	2100		ENSBTAT00000013897.4	4329	4128.04	25.2347	2569		ENSBTAT00000013897.4	4329	4055.35	19.4031	1901		ENSBTAT00000013897.4	4329	4059.62	19.4695	2141		ENSBTAT00000013897.4	4329	4032.89	22.5715	2068		ENSBTAT00000013897.4	4329	4073.65	24.4158	2454
ENSBTAT00000020761.4	4381	4409.84	0.738749	70		ENSBTAT00000020761.4	4381	4385.49	0.382602	41		ENSBTAT00000020761.4	4381	4330.78	0.161236	17		ENSBTAT00000020761.4	4381	4457.54	0.118257	13		ENSBTAT00000020761.4	4381	4359.9	0.142407	15		ENSBTAT00000020761.4	4381	4374.84	0.138811	16.45		ENSBTAT00000020761.4	4381	4382.06	0.7928	78.9252		ENSBTAT00000020761.4	4381	4421.5	0.232827	25.3994
ENSBTAT00000061346.2	3553	3535.16	0	0		ENSBTAT00000061346.2	3553	3514.03	0	0		ENSBTAT00000061346.2	3553	3477.61	0	0		ENSBTAT00000061346.2	3553	3576.33	0	0		ENSBTAT00000061346.2	3553	3502.07	0	0		ENSBTAT00000061346.2	3553	3511.82	0.110903	10.55		ENSBTAT00000061346.2	3553	3516.23	0.163675	13.0748		ENSBTAT00000061346.2	3553	3547.08	0.0982738	8.60061
ENSBTAT00000005830.3	2542	2397.58	4.19279	216		ENSBTAT00000005830.3	2542	2394.4	5.72572	335		ENSBTAT00000005830.3	2542	2379.53	2.14048	124		ENSBTAT00000005830.3	2542	2423.16	5.42178	324		ENSBTAT00000005830.3	2542	2391.43	2.35396	136		ENSBTAT00000005830.3	2542	2399.41	3.73873	243		ENSBTAT00000005830.3	2542	2393.14	2.81416	153		ENSBTAT00000005830.3	2542	2412.84	6.68551	398
ENSBTAT00000061569.2	4483	4274.13	4.81279	442		ENSBTAT00000061569.2	4483	4287.84	4.84849	508		ENSBTAT00000061569.2	4483	4233.95	4.63726	478		ENSBTAT00000061569.2	4483	4369.89	2.1342	230		ENSBTAT00000061569.2	4483	4286.05	4.30719	446		ENSBTAT00000061569.2	4483	4290.46	1.48855	173		ENSBTAT00000061569.2	4483	4278.34	4.57837	445		ENSBTAT00000061569.2	4483	4318.01	2.10254	224
ENSBTAT00000001846.3	2162	2093.53	54.8864	2469		ENSBTAT00000001846.3	2162	2075.29	44.1921	2241		ENSBTAT00000001846.3	2162	2090.43	34.7397	1768		ENSBTAT00000001846.3	2162	2084.66	31.8219	1636		ENSBTAT00000001846.3	2162	2082.16	30.813	1550		ENSBTAT00000001846.3	2162	2086.11	29.9423	1692		ENSBTAT00000001846.3	2162	2089.98	42.3542	2011		ENSBTAT00000001846.3	2162	2098.67	35.8438	1856
ENSBTAT00000054280.2	1657	1430.71	0	0		ENSBTAT00000054280.2	1657	1437.38	0	0		ENSBTAT00000054280.2	1657	1423.64	0	0		ENSBTAT00000054280.2	1657	1474.15	0	0		ENSBTAT00000054280.2	1657	1446.27	0	0		ENSBTAT00000054280.2	1657	1445.08	0	0		ENSBTAT00000054280.2	1657	1436.65	0	0		ENSBTAT00000054280.2	1657	1449.32	0	0
ENSBTAT00000003382.5	1651	1423.73	14.6771	449		ENSBTAT00000003382.5	1651	1430.6	10.756	376		ENSBTAT00000003382.5	1651	1416.89	8.72593	301		ENSBTAT00000003382.5	1651	1467.07	5.61079	203		ENSBTAT00000003382.5	1651	1439.44	11.6748	406		ENSBTAT00000003382.5	1651	1438.14	5.4163	211		ENSBTAT00000003382.5	1651	1429.86	10.4975	341		ENSBTAT00000003382.5	1651	1442.53	6.01269	214
ENSBTAT00000038770.2	1524	1408.95	22.4283	679		ENSBTAT00000038770.2	1524	1397.28	12.7991	437		ENSBTAT00000038770.2	1524	1414.08	29.6863	1022		ENSBTAT00000038770.2	1524	1398.15	6.52538	225		ENSBTAT00000038770.2	1524	1402.82	28.3851	962		ENSBTAT00000038770.2	1524	1409.24	6.05133	231		ENSBTAT00000038770.2	1524	1407.12	27.6534	884		ENSBTAT00000038770.2	1524	1411.78	7.55036	263
ENSBTAT00000023558.3	935	150	0	0		ENSBTAT00000023558.3	935	784.898	0.0521397	1		ENSBTAT00000023558.3	935	154	0	0		ENSBTAT00000023558.3	935	149	0	0		ENSBTAT00000023558.3	935	155	0	0		ENSBTAT00000023558.3	935	153	0	0		ENSBTAT00000023558.3	935	153	0	0		ENSBTAT00000023558.3	935	151	0	0
ENSBTAT00000005797.5	2723	150	0	0		ENSBTAT00000005797.5	2723	160	0	0		ENSBTAT00000005797.5	2723	154	0	0		ENSBTAT00000005797.5	2723	2553.37	0.0158805	1		ENSBTAT00000005797.5	2723	155	0	0		ENSBTAT00000005797.5	2723	153	0	0		ENSBTAT00000005797.5	2723	154	0	0		ENSBTAT00000005797.5	2723	2532.14	0.0160064	1
ENSBTAT00000017473.5	4304	4081.1	28.0872	2463		ENSBTAT00000017473.5	4304	4092.49	25.5497	2555		ENSBTAT00000017473.5	4304	4039.54	26.9562	2651		ENSBTAT00000017473.5	4304	4151.51	16.6825	1708		ENSBTAT00000017473.5	4304	4074.19	28.711	2826		ENSBTAT00000017473.5	4304	4093.74	13.6801	1517		ENSBTAT00000017473.5	4304	4072.88	28.2075	2610		ENSBTAT00000017473.5	4304	4114.94	22.3979	2274
ENSBTAT00000025518.4	2284	1872.95	28.9857	1166.51		ENSBTAT00000025518.4	2284	1878.81	23.0811	1059.64		ENSBTAT00000025518.4	2284	1922.59	45.265	2118.7		ENSBTAT00000025518.4	2284	1816.19	24.2095	1084.35		ENSBTAT00000025518.4	2284	1856.94	42.3147	1898.33		ENSBTAT00000025518.4	2284	1926.79	23.6893	1236.41		ENSBTAT00000025518.4	2284	1853.88	41.8845	1764.05		ENSBTAT00000025518.4	2284	1869.26	20.1828	930.832
ENSBTAT00000063144.1	1990	1625.42	1.96103	68.4898		ENSBTAT00000063144.1	1990	1629.2	1.41584	56.3647		ENSBTAT00000063144.1	1990	1667.86	3.23361	131.3		ENSBTAT00000063144.1	1990	1576.61	1.22554	47.6513		ENSBTAT00000063144.1	1990	1611.61	3.12489	121.669		ENSBTAT00000063144.1	1990	1671.02	0.985055	44.5883		ENSBTAT00000063144.1	1990	1609.52	4.56593	166.955		ENSBTAT00000063144.1	1990	1621.88	1.32865	53.1679
ENSBTAT00000050299.3	2344	150	0	0		ENSBTAT00000050299.3	2344	2172.57	0	0		ENSBTAT00000050299.3	2344	154	0	0		ENSBTAT00000050299.3	2344	149	0	0		ENSBTAT00000050299.3	2344	155	0	0		ENSBTAT00000050299.3	2344	2171.44	0	0		ENSBTAT00000050299.3	2344	154	0	0		ENSBTAT00000050299.3	2344	152	0	0
ENSBTAT00000013024.5	2243	150	0	0		ENSBTAT00000013024.5	2243	2058.17	0.0795352	4		ENSBTAT00000013024.5	2243	154	0	0		ENSBTAT00000013024.5	2243	149	0	0		ENSBTAT00000013024.5	2243	155	0	0		ENSBTAT00000013024.5	2243	2059.77	0.0179227	1		ENSBTAT00000013024.5	2243	154	0	0		ENSBTAT00000013024.5	2243	152	0	0
ENSBTAT00000009810.4	2232	150	0	0		ENSBTAT00000009810.4	2232	160	0	0		ENSBTAT00000009810.4	2232	154	0	0		ENSBTAT00000009810.4	2232	149	0	0		ENSBTAT00000009810.4	2232	155	0	0		ENSBTAT00000009810.4	2232	2164.65	0.0341087	2		ENSBTAT00000009810.4	2232	154	0	0		ENSBTAT00000009810.4	2232	152	0	0
ENSBTAT00000013121.5	2378	2057.18	71.1268	3144		ENSBTAT00000013121.5	2378	2053.41	199.778	10024		ENSBTAT00000013121.5	2378	2088.6	46.688	2374		ENSBTAT00000013121.5	2378	2021.63	311.653	15538		ENSBTAT00000013121.5	2378	2043.39	58.825	2904		ENSBTAT00000013121.5	2378	2092.97	293.15	16620		ENSBTAT00000013121.5	2378	2042.13	64.3193	2984		ENSBTAT00000013121.5	2378	2055.07	349.673	17730
ENSBTAT00000047384.3	1670	1576.28	1.6534	56		ENSBTAT00000047384.3	1670	1561.12	1.25831	48		ENSBTAT00000047384.3	1670	1553.39	2.11539	80		ENSBTAT00000047384.3	1670	1596.37	0.457211	18		ENSBTAT00000047384.3	1670	1564.67	1.93116	73		ENSBTAT00000047384.3	1670	1566.65	0.471282	20		ENSBTAT00000047384.3	1670	1569.13	2.55275	91		ENSBTAT00000047384.3	1670	1581.55	1.87077	73
ENSBTAT00000022956.4	2632	2416.04	12.3281	640		ENSBTAT00000022956.4	2632	2430.41	14.4811	860		ENSBTAT00000022956.4	2632	2397.99	8.75294	511		ENSBTAT00000022956.4	2632	2454.63	9.54816	578		ENSBTAT00000022956.4	2632	2416.58	9.95158	581		ENSBTAT00000022956.4	2632	2417.55	9.02474	591		ENSBTAT00000022956.4	2632	2418.27	9.86552	542		ENSBTAT00000022956.4	2632	2428.91	11.8475	710
ENSBTAT00000033461.2	956	150	0	0		ENSBTAT00000033461.2	956	160	0	0		ENSBTAT00000033461.2	956	154	0	0		ENSBTAT00000033461.2	956	149	0	0		ENSBTAT00000033461.2	956	808.239	0.614551	12		ENSBTAT00000033461.2	956	153	0	0		ENSBTAT00000033461.2	956	153	0	0		ENSBTAT00000033461.2	956	151	0	0
ENSBTAT00000064703.1	696	575.082	18.775	232		ENSBTAT00000064703.1	696	562.898	0.50892	7		ENSBTAT00000064703.1	696	556.197	658.965	8923		ENSBTAT00000064703.1	696	581.875	2.43903	35		ENSBTAT00000064703.1	696	558.679	880.402	11883		ENSBTAT00000064703.1	696	564.857	12.2869	188		ENSBTAT00000064703.1	696	565.42	269.047	3456		ENSBTAT00000064703.1	696	573.799	0.14127	2
ENSBTAT00000010381.5	1896	1772.84	414.352	15784		ENSBTAT00000010381.5	1896	1765.76	169.374	7308		ENSBTAT00000010381.5	1896	1759.99	787.854	33758		ENSBTAT00000010381.5	1896	1787	311.14	13712		ENSBTAT00000010381.5	1896	1768.3	1006.68	43006		ENSBTAT00000010381.5	1896	1761.52	463.302	22107		ENSBTAT00000010381.5	1896	1773.62	837.21	33734		ENSBTAT00000010381.5	1896	1776.42	208.376	9133
ENSBTAT00000026813.5	2601	2567.19	18.4911	1020		ENSBTAT00000026813.5	2601	2548.3	15.4974	965		ENSBTAT00000026813.5	2601	2563.33	16.8574	1052		ENSBTAT00000026813.5	2601	2553.22	10.1006	636		ENSBTAT00000026813.5	2601	2552.6	18.7128	1154		ENSBTAT00000026813.5	2601	2555.44	8.8267	611		ENSBTAT00000026813.5	2601	2562.74	20.0444	1167		ENSBTAT00000026813.5	2601	2574.53	11.4607	728
ENSBTAT00000018741.4	1740	1602.28	73.4568	2529		ENSBTAT00000018741.4	1740	1594.14	35.8377	1396		ENSBTAT00000018741.4	1740	1609.89	82.1049	3218		ENSBTAT00000018741.4	1740	1583.97	12.5949	492		ENSBTAT00000018741.4	1740	1592.51	67.6823	2604		ENSBTAT00000018741.4	1740	1605.68	14.7604	642		ENSBTAT00000018741.4	1740	1597.36	91.956	3337		ENSBTAT00000018741.4	1740	1605.88	15.7742	625
ENSBTAT00000026815.4	1225	1078.67	18.8785	437.556		ENSBTAT00000026815.4	1225	1072.74	12.0572	316.054		ENSBTAT00000026815.4	1225	1067.82	17.815	463.13		ENSBTAT00000026815.4	1225	1091.58	5.98066	161		ENSBTAT00000026815.4	1225	1074.14	14.5877	378.557		ENSBTAT00000026815.4	1225	1074.78	4.62445	134.635		ENSBTAT00000026815.4	1225	1076.06	15.9557	390.055		ENSBTAT00000026815.4	1225	1083.55	6.70382	179.222
ENSBTAT00000049801.2	585	448.603	0	0		ENSBTAT00000049801.2	585	437.643	0	0		ENSBTAT00000049801.2	585	438.649	0	0		ENSBTAT00000049801.2	585	456.854	0	0		ENSBTAT00000049801.2	585	441.673	0	0		ENSBTAT00000049801.2	585	444.833	0	0		ENSBTAT00000049801.2	585	443.815	0	0		ENSBTAT00000049801.2	585	449.681	0	0
ENSBTAT00000028346.4	2506	2319.97	2.74827	137		ENSBTAT00000028346.4	2506	2319.62	1.1997	68		ENSBTAT00000028346.4	2506	2355.06	1.16856	67		ENSBTAT00000028346.4	2506	2262.61	0.878142	49		ENSBTAT00000028346.4	2506	2306.54	1.34591	75		ENSBTAT00000028346.4	2506	2340.41	0.820227	52		ENSBTAT00000028346.4	2506	2313.32	2.09307	110		ENSBTAT00000028346.4	2506	2325.04	1.42943	82
ENSBTAT00000049153.3	2769	2278.77	15.6237	765		ENSBTAT00000049153.3	2769	2290.76	11.4157	639		ENSBTAT00000049153.3	2769	2340.08	6.03819	344		ENSBTAT00000049153.3	2769	2216.98	7.7733	425		ENSBTAT00000049153.3	2769	2261.08	6.59028	360		ENSBTAT00000049153.3	2769	2352.9	9.20994	587		ENSBTAT00000049153.3	2769	2253.54	10.2937	527		ENSBTAT00000049153.3	2769	2272.54	13.7685	772
ENSBTAT00000049169.3	2739	2256.67	0	0		ENSBTAT00000049169.3	2739	2268.01	0	0		ENSBTAT00000049169.3	2739	2316.56	0	0		ENSBTAT00000049169.3	2739	2196.05	0	0		ENSBTAT00000049169.3	2739	2239.13	0	0		ENSBTAT00000049169.3	2739	2328.98	0	0		ENSBTAT00000049169.3	2739	2231.86	0	0		ENSBTAT00000049169.3	2739	2250.65	0	0
ENSBTAT00000026034.2	1203	979.67	0.237527	5		ENSBTAT00000026034.2	1203	974.115	0.0840236	2		ENSBTAT00000026034.2	1203	154	0	0		ENSBTAT00000026034.2	1203	149	0	0		ENSBTAT00000026034.2	1203	155	0	0		ENSBTAT00000026034.2	1203	153	0	0		ENSBTAT00000026034.2	1203	971.909	0.0905796	2		ENSBTAT00000026034.2	1203	152	0	0
ENSBTAT00000009178.5	2713	2395.72	103.909	5348.93		ENSBTAT00000009178.5	2713	2422.79	94.5055	5594.88		ENSBTAT00000009178.5	2713	2369.09	145.638	8399.95		ENSBTAT00000009178.5	2713	2454.97	125.478	7596.91		ENSBTAT00000009178.5	2713	2399.4	131.482	7621.7		ENSBTAT00000009178.5	2713	2400.26	166.615	10833		ENSBTAT00000009178.5	2713	2398	129.191	7038.11		ENSBTAT00000009178.5	2713	2399.32	54.7789	3242.81
ENSBTAT00000054952.2	2188	1853.02	0	0		ENSBTAT00000054952.2	2188	1880.91	0	0		ENSBTAT00000054952.2	2188	1838.66	0	0		ENSBTAT00000054952.2	2188	1903.89	0	0		ENSBTAT00000054952.2	2188	1864.71	0	0		ENSBTAT00000054952.2	2188	1860.35	0	0		ENSBTAT00000054952.2	2188	1859.87	0	0		ENSBTAT00000054952.2	2188	1853.88	0	0
ENSBTAT00000009180.4	2173	1794.25	46.6647	1799.07		ENSBTAT00000009180.4	2173	1826.79	41.3575	1846.12		ENSBTAT00000009180.4	2173	1784.64	62.7076	2724.52		ENSBTAT00000009180.4	2173	1842.85	43.9866	1999.09		ENSBTAT00000009180.4	2173	1807.54	45.3481	1980.3		ENSBTAT00000009180.4	2173	1807.88	66.9367	3278.02		ENSBTAT00000009180.4	2173	1800.55	50.0642	2047.89		ENSBTAT00000009180.4	2173	1794.64	18.9749	840.188
ENSBTAT00000013637.4	1732	1592.88	5.75578	197		ENSBTAT00000013637.4	1732	1586.96	3.24927	126		ENSBTAT00000013637.4	1732	1569.35	4.76355	182		ENSBTAT00000013637.4	1732	1622.48	3.57383	143		ENSBTAT00000013637.4	1732	1583.9	3.76314	144		ENSBTAT00000013637.4	1732	1591.09	2.57543	111		ENSBTAT00000013637.4	1732	1586.94	2.60732	94		ENSBTAT00000013637.4	1732	1604.77	1.13653	45
ENSBTAT00000016092.4	627	150	0	0		ENSBTAT00000016092.4	627	159	0	0		ENSBTAT00000016092.4	627	154	0	0		ENSBTAT00000016092.4	627	148	0	0		ENSBTAT00000016092.4	627	155	0	0		ENSBTAT00000016092.4	627	153	0	0		ENSBTAT00000016092.4	627	153	0	0		ENSBTAT00000016092.4	627	151	0	0
ENSBTAT00000049479.3	1806	150	0	0		ENSBTAT00000049479.3	1806	160	0	0		ENSBTAT00000049479.3	1806	154	0	0		ENSBTAT00000049479.3	1806	149	0	0		ENSBTAT00000049479.3	1806	155	0	0		ENSBTAT00000049479.3	1806	153	0	0		ENSBTAT00000049479.3	1806	154	0	0		ENSBTAT00000049479.3	1806	152	0	0
ENSBTAT00000020550.5	3248	3050.07	0.091551	6		ENSBTAT00000020550.5	3248	3045.93	0.161229	12		ENSBTAT00000020550.5	3248	3090.13	0.0132924	1		ENSBTAT00000020550.5	3248	2996.82	0.0405919	3		ENSBTAT00000020550.5	3248	3039	0.0408608	3		ENSBTAT00000020550.5	3248	3078.87	0.0359709	3		ENSBTAT00000020550.5	3248	3043.7	0.159081	11		ENSBTAT00000020550.5	3248	3054.22	0.0132703	1
ENSBTAT00000010653.5	2118	2026.07	0.0918813	4		ENSBTAT00000010653.5	2118	2009.76	0.14254	7		ENSBTAT00000010653.5	2118	2014.37	0.0407821	2		ENSBTAT00000010653.5	2118	2021.27	0.120367	6		ENSBTAT00000010653.5	2118	2007.42	0.0824779	4		ENSBTAT00000010653.5	2118	153	0	0		ENSBTAT00000010653.5	2118	2016.75	0.0436521	2		ENSBTAT00000010653.5	2118	2026.76	0.0199976	1
ENSBTAT00000063039.1	5231	5132.06	4.49296	495.453		ENSBTAT00000063039.1	5231	5138.13	0.26284	33		ENSBTAT00000063039.1	5231	5038.71	224.599	27551.6		ENSBTAT00000063039.1	5231	5214.78	9.0112	1158.89		ENSBTAT00000063039.1	5231	5081.93	261.777	32139.7		ENSBTAT00000063039.1	5231	5108.57	15.1767	2100.16		ENSBTAT00000063039.1	5231	5104.94	103.429	11995.2		ENSBTAT00000063039.1	5231	5150.37	0.0944329	12
ENSBTAT00000047564.3	5054	4938.38	1.19259	126.547		ENSBTAT00000047564.3	5054	4945.78	0	0		ENSBTAT00000047564.3	5054	4851.91	103.642	12242.4		ENSBTAT00000047564.3	5054	5021.94	2.06795	256.114		ENSBTAT00000047564.3	5054	4894.96	155.297	18365.3		ENSBTAT00000047564.3	5054	4920.51	4.57535	609.835		ENSBTAT00000047564.3	5054	4914.52	46.2955	5168.84		ENSBTAT00000047564.3	5054	4958.32	0	0
ENSBTAT00000048851.3	5163	4772.79	18.5367	1901		ENSBTAT00000048851.3	5163	4797.54	19.6538	2304		ENSBTAT00000048851.3	5163	4792.69	14.2268	1660		ENSBTAT00000048851.3	5163	4798.44	17.9487	2124		ENSBTAT00000048851.3	5163	4787.14	13.9814	1617		ENSBTAT00000048851.3	5163	4817.69	21.2794	2777		ENSBTAT00000048851.3	5163	4777.58	15.5337	1686		ENSBTAT00000048851.3	5163	4801.58	15.7088	1861
ENSBTAT00000056644.2	2285	2209.77	12.4259	590		ENSBTAT00000056644.2	2285	2195.51	7.81016	419		ENSBTAT00000056644.2	2285	2179.97	11.0415	586		ENSBTAT00000056644.2	2285	2232.01	4.5054	248		ENSBTAT00000056644.2	2285	2193.2	12.7958	678		ENSBTAT00000056644.2	2285	2193.03	4.62924	275		ENSBTAT00000056644.2	2285	2202.47	13.83	692		ENSBTAT00000056644.2	2285	2215.68	7.40846	405
ENSBTAT00000003395.4	3414	3216	0.636735	44		ENSBTAT00000003395.4	3414	3219.72	1.04226	82		ENSBTAT00000003395.4	3414	3195.14	2.85393	222		ENSBTAT00000003395.4	3414	3291.67	0.418834	34		ENSBTAT00000003395.4	3414	3235.28	1.01072	79		ENSBTAT00000003395.4	3414	3244.47	0.512025	45		ENSBTAT00000003395.4	3414	3218.63	1.06672	78		ENSBTAT00000003395.4	3414	3256.95	1.0702	86
ENSBTAT00000063043.1	1536	150	0	0		ENSBTAT00000063043.1	1536	1190.8	0.034367	1		ENSBTAT00000063043.1	1536	154	0	0		ENSBTAT00000063043.1	1536	149	0	0		ENSBTAT00000063043.1	1536	155	0	0		ENSBTAT00000063043.1	1536	153	0	0		ENSBTAT00000063043.1	1536	154	0	0		ENSBTAT00000063043.1	1536	152	0	0
ENSBTAT00000038755.3	378	230.618	95.453	473		ENSBTAT00000038755.3	378	222.468	100.624	547		ENSBTAT00000038755.3	378	225.902	55.2756	304		ENSBTAT00000038755.3	378	232.452	62.7983	360		ENSBTAT00000038755.3	378	224.815	50.6318	275		ENSBTAT00000038755.3	378	228.809	49.6936	308		ENSBTAT00000038755.3	378	226.53	80.8339	416		ENSBTAT00000038755.3	378	230.062	60.2505	342
ENSBTAT00000006956.5	1535	1329.83	0.979905	28		ENSBTAT00000006956.5	1535	1330.19	0.830674	27		ENSBTAT00000006956.5	1535	1341.88	1.25502	41		ENSBTAT00000006956.5	1535	1308.44	0.309901	10		ENSBTAT00000006956.5	1535	1318.61	0.313906	10		ENSBTAT00000006956.5	1535	1343.84	0.27471	10		ENSBTAT00000006956.5	1535	1322.11	0.332934	10		ENSBTAT00000006956.5	1535	1332.46	0.638773	21
ENSBTAT00000022507.5	756	525.195	1.86089	21		ENSBTAT00000022507.5	756	518.739	0.788919	10		ENSBTAT00000022507.5	756	530.733	1.93483	25		ENSBTAT00000022507.5	756	518.594	0.703709	9		ENSBTAT00000022507.5	756	518.036	0.319607	4		ENSBTAT00000022507.5	756	535.104	0.827875	12		ENSBTAT00000022507.5	756	517.122	2.72385	32		ENSBTAT00000022507.5	756	522.023	0.931691	12
ENSBTAT00000049553.1	96	12	3.87829	1		ENSBTAT00000049553.1	96	12	0	0		ENSBTAT00000049553.1	96	12	0	0		ENSBTAT00000049553.1	96	12	0	0		ENSBTAT00000049553.1	96	12	0	0		ENSBTAT00000049553.1	96	12	3.07639	1		ENSBTAT00000049553.1	96	12	3.66813	1		ENSBTAT00000049553.1	96	12	0	0
ENSBTAT00000053205.2	1552	1258.39	34.2837	927		ENSBTAT00000053205.2	1552	1262.57	27.6163	852		ENSBTAT00000053205.2	1552	1272.82	28.2049	874		ENSBTAT00000053205.2	1552	1252.86	18.2863	565		ENSBTAT00000053205.2	1552	1256.89	30.2976	920		ENSBTAT00000053205.2	1552	1283.89	17.3673	604		ENSBTAT00000053205.2	1552	1252.22	28.5783	813		ENSBTAT00000053205.2	1552	1263.04	17.8096	555
ENSBTAT00000005554.5	2354	2037.33	48.4279	2120		ENSBTAT00000005554.5	2354	2036	43.5978	2169		ENSBTAT00000005554.5	2354	2052.24	52.6791	2632		ENSBTAT00000005554.5	2354	2012.36	26.3964	1310		ENSBTAT00000005554.5	2354	2018.28	48.9743	2388		ENSBTAT00000005554.5	2354	2062.38	25.8476	1444		ENSBTAT00000005554.5	2354	2019.52	42.1318	1933		ENSBTAT00000005554.5	2354	2035.76	26.7181	1342
ENSBTAT00000001339.4	3672	150	0	0		ENSBTAT00000001339.4	3672	160	0	0		ENSBTAT00000001339.4	3672	154	0	0		ENSBTAT00000001339.4	3672	149	0	0		ENSBTAT00000001339.4	3672	155	0	0		ENSBTAT00000001339.4	3672	153	0	0		ENSBTAT00000001339.4	3672	154	0	0		ENSBTAT00000001339.4	3672	152	0	0
ENSBTAT00000031344.4	1315	1080.12	49.0763	1139		ENSBTAT00000031344.4	1315	1084.45	55.4738	1470		ENSBTAT00000031344.4	1315	1080.29	30.342	798		ENSBTAT00000031344.4	1315	1101.96	38.4896	1046		ENSBTAT00000031344.4	1315	1086.29	27.9684	734		ENSBTAT00000031344.4	1315	1096.97	43.783	1301		ENSBTAT00000031344.4	1315	1080.2	30.7658	755		ENSBTAT00000031344.4	1315	1090.65	39.317	1058
ENSBTAT00000003868.5	3168	2872.27	29.8784	1844		ENSBTAT00000003868.5	3168	2897.67	33.6838	2385		ENSBTAT00000003868.5	3168	2846.78	21.0514	1459		ENSBTAT00000003868.5	3168	2943.72	23.9404	1738		ENSBTAT00000003868.5	3168	2882.77	20.9346	1458		ENSBTAT00000003868.5	3168	2882.88	20.079	1568		ENSBTAT00000003868.5	3168	2878.56	25.1851	1647		ENSBTAT00000003868.5	3168	2890.96	25.7121	1834
ENSBTAT00000020790.5	1342	150	0	0		ENSBTAT00000020790.5	1342	160	0	0		ENSBTAT00000020790.5	1342	154	0	0		ENSBTAT00000020790.5	1342	149	0	0		ENSBTAT00000020790.5	1342	155	0	0		ENSBTAT00000020790.5	1342	153	0	0		ENSBTAT00000020790.5	1342	154	0	0		ENSBTAT00000020790.5	1342	152	0	0
ENSBTAT00000032609.3	4407	4319.62	17.9457	1665.65		ENSBTAT00000032609.3	4407	4309.28	13.6248	1434.68		ENSBTAT00000032609.3	4407	4266.79	19.3088	2005.75		ENSBTAT00000032609.3	4407	4374.62	12.5749	1356.64		ENSBTAT00000032609.3	4407	4297.81	18.3239	1902.6		ENSBTAT00000032609.3	4407	4304.86	11.8916	1386.68		ENSBTAT00000032609.3	4407	4308.78	16.3477	1600.24		ENSBTAT00000032609.3	4407	4339.64	10.2775	1100.42
ENSBTAT00000005780.4	618	411.434	1.35739	12		ENSBTAT00000005780.4	618	407.917	1.70553	17		ENSBTAT00000005780.4	618	419.023	0.196052	2		ENSBTAT00000005780.4	618	401.738	0.302801	3		ENSBTAT00000005780.4	618	405.101	0.204354	2		ENSBTAT00000005780.4	618	153	0	0		ENSBTAT00000005780.4	618	404.93	1.19575	11		ENSBTAT00000005780.4	618	409.675	1.28613	13
ENSBTAT00000024154.4	2488	150	0	0		ENSBTAT00000024154.4	2488	160	0	0		ENSBTAT00000024154.4	2488	154	0	0		ENSBTAT00000024154.4	2488	149	0	0		ENSBTAT00000024154.4	2488	155	0	0		ENSBTAT00000024154.4	2488	153	0	0		ENSBTAT00000024154.4	2488	154	0	0		ENSBTAT00000024154.4	2488	152	0	0
ENSBTAT00000010614.5	6423	6260.66	4.51193	606.96		ENSBTAT00000010614.5	6423	6273.43	4.10007	628.513		ENSBTAT00000010614.5	6423	6190.55	3.66095	551.751		ENSBTAT00000010614.5	6423	6378.15	1.8278	287.505		ENSBTAT00000010614.5	6423	6256.37	3.9549	597.779		ENSBTAT00000010614.5	6423	6263.97	2.02051	342.838		ENSBTAT00000010614.5	6423	6257.13	6.13792	872.51		ENSBTAT00000010614.5	6423	6313.32	1.77829	277
ENSBTAT00000063481.1	6291	6074.46	0.260795	34.0396		ENSBTAT00000063481.1	6291	6094.8	0.258423	38.4865		ENSBTAT00000063481.1	6291	6005.86	0.364181	53.2492		ENSBTAT00000063481.1	6291	6188.43	0.0862284	13.1599		ENSBTAT00000063481.1	6291	6069.95	0.61523	90.2206		ENSBTAT00000063481.1	6291	6072.86	0.0435377	7.16203		ENSBTAT00000063481.1	6291	6071.87	0.30803	42.4902		ENSBTAT00000063481.1	6291	6115.39	0	0
ENSBTAT00000053810.2	6183	6037.39	0	0		ENSBTAT00000053810.2	6183	6046.77	0	0		ENSBTAT00000053810.2	6183	5967.32	0	0		ENSBTAT00000053810.2	6183	6146.98	0.0945635	14.3353		ENSBTAT00000053810.2	6183	6029.36	0	0		ENSBTAT00000053810.2	6183	6035.86	0	0		ENSBTAT00000053810.2	6183	6031.83	0	0		ENSBTAT00000053810.2	6183	6084.23	0	0
ENSBTAT00000027270.5	525	149	0	0		ENSBTAT00000027270.5	525	159	0	0		ENSBTAT00000027270.5	525	153	0	0		ENSBTAT00000027270.5	525	148	0	0		ENSBTAT00000027270.5	525	154	0	0		ENSBTAT00000027270.5	525	153	0	0		ENSBTAT00000027270.5	525	153	0	0		ENSBTAT00000027270.5	525	151	0	0
ENSBTAT00000066316.1	1086	150	0	0		ENSBTAT00000066316.1	1086	160	0	0		ENSBTAT00000066316.1	1086	860.332	0.0954868	2		ENSBTAT00000066316.1	1086	149	0	0		ENSBTAT00000066316.1	1086	155	0	0		ENSBTAT00000066316.1	1086	153	0	0		ENSBTAT00000066316.1	1086	154	0	0		ENSBTAT00000066316.1	1086	152	0	0
ENSBTAT00000049076.3	2216	2042.83	0.11391	5		ENSBTAT00000049076.3	2216	2042.07	0.0801623	4		ENSBTAT00000049076.3	2216	2020.37	17.4639	859		ENSBTAT00000049076.3	2216	2091.35	0.310221	16		ENSBTAT00000049076.3	2216	2046.38	23.4228	1158		ENSBTAT00000049076.3	2216	2051.66	0.449839	25		ENSBTAT00000049076.3	2216	2041.59	1.91888	89		ENSBTAT00000049076.3	2216	2067	0.0588248	3
ENSBTAT00000063403.1	1122	150	0	0		ENSBTAT00000063403.1	1122	160	0	0		ENSBTAT00000063403.1	1122	154	0	0		ENSBTAT00000063403.1	1122	149	0	0		ENSBTAT00000063403.1	1122	155	0	0		ENSBTAT00000063403.1	1122	153	0	0		ENSBTAT00000063403.1	1122	154	0	0		ENSBTAT00000063403.1	1122	962.137	0.0421253	1
ENSBTAT00000064491.1	594	150	0	0		ENSBTAT00000064491.1	594	159	0	0		ENSBTAT00000064491.1	594	154	0	0		ENSBTAT00000064491.1	594	148	0	0		ENSBTAT00000064491.1	594	154	0	0		ENSBTAT00000064491.1	594	153	0	0		ENSBTAT00000064491.1	594	153	0	0		ENSBTAT00000064491.1	594	151	0	0
ENSBTAT00000011009.4	1558	1353.78	50.1912	1460		ENSBTAT00000011009.4	1558	1357.34	32.0198	1062		ENSBTAT00000011009.4	1558	1344.75	73.5522	2408		ENSBTAT00000011009.4	1558	1388.73	22.3077	764		ENSBTAT00000011009.4	1558	1362.16	79.2799	2609		ENSBTAT00000011009.4	1558	1363.43	20.3613	752		ENSBTAT00000011009.4	1558	1357.93	70.6002	2178		ENSBTAT00000011009.4	1558	1375.09	20.7208	703
ENSBTAT00000056224.2	1509	1369.08	12.0676	355		ENSBTAT00000056224.2	1509	1359.95	11.5254	383		ENSBTAT00000056224.2	1509	1348.7	13.4917	443		ENSBTAT00000056224.2	1509	1402.5	8.76028	303		ENSBTAT00000056224.2	1509	1364.15	12.1371	400		ENSBTAT00000056224.2	1509	1374.36	7.41363	276		ENSBTAT00000056224.2	1509	1362.95	10.5607	327		ENSBTAT00000056224.2	1509	1381.96	7.39071	252
ENSBTAT00000032617.3	1245	1121.83	4.23152	102		ENSBTAT00000032617.3	1245	1111.61	2.94524	80		ENSBTAT00000032617.3	1245	1124.25	17.0622	467		ENSBTAT00000032617.3	1245	1108.28	2.23182	61		ENSBTAT00000032617.3	1245	1112.01	20.9192	562		ENSBTAT00000032617.3	1245	1120.47	3.98663	121		ENSBTAT00000032617.3	1245	1117.29	11.8979	302		ENSBTAT00000032617.3	1245	1123.26	1.73197	48
ENSBTAT00000064796.1	1125	150	0	0		ENSBTAT00000064796.1	1125	160	0	0		ENSBTAT00000064796.1	1125	154	0	0		ENSBTAT00000064796.1	1125	149	0	0		ENSBTAT00000064796.1	1125	155	0	0		ENSBTAT00000064796.1	1125	153	0	0		ENSBTAT00000064796.1	1125	154	0	0		ENSBTAT00000064796.1	1125	152	0	0
ENSBTAT00000020096.3	1149	965.392	71.652	1486.31		ENSBTAT00000020096.3	1149	968.104	67.7343	1602.32		ENSBTAT00000020096.3	1149	952.657	204.172	4735.35		ENSBTAT00000020096.3	1149	979.766	29.5498	714		ENSBTAT00000020096.3	1149	958.275	113.951	2638.1		ENSBTAT00000020096.3	1149	960.817	32.311	840.946		ENSBTAT00000020096.3	1149	963.006	107.036	2341.7		ENSBTAT00000020096.3	1149	967.32	54.8652	1309.44
ENSBTAT00000020692.4	868	557.551	26.3769	316		ENSBTAT00000020692.4	868	561.699	12.4587	171		ENSBTAT00000020692.4	868	560.655	32.3822	442		ENSBTAT00000020692.4	868	570.583	13.2182	186		ENSBTAT00000020692.4	868	564.033	27.2995	372		ENSBTAT00000020692.4	868	570.589	16.0454	248		ENSBTAT00000020692.4	868	557.463	28.8996	366		ENSBTAT00000020692.4	868	563.98	13.798	192
ENSBTAT00000016409.2	830	705.612	93.9877	1425		ENSBTAT00000016409.2	830	693.783	68.7792	1166		ENSBTAT00000016409.2	830	693.42	62.1382	1049		ENSBTAT00000016409.2	830	714.819	49.2382	868		ENSBTAT00000016409.2	830	697.139	54.5649	919		ENSBTAT00000016409.2	830	700.323	47.0734	893		ENSBTAT00000016409.2	830	700.287	73.2278	1165		ENSBTAT00000016409.2	830	707.426	56.2614	982
ENSBTAT00000008639.5	2123	1873.95	52.998	2134		ENSBTAT00000008639.5	2123	1884.98	33.3694	1537		ENSBTAT00000008639.5	2123	1871.18	73.6035	3353		ENSBTAT00000008639.5	2123	1918.47	27.4556	1299		ENSBTAT00000008639.5	2123	1891.24	68.9635	3151		ENSBTAT00000008639.5	2123	1899.11	30.4219	1565		ENSBTAT00000008639.5	2123	1878.97	68.4285	2921		ENSBTAT00000008639.5	2123	1899.13	23.1342	1084
ENSBTAT00000029279.5	1085	150	0	0		ENSBTAT00000029279.5	1085	893.857	0.045784	1		ENSBTAT00000029279.5	1085	886.125	0.0463538	1		ENSBTAT00000029279.5	1085	149	0	0		ENSBTAT00000029279.5	1085	155	0	0		ENSBTAT00000029279.5	1085	900.428	0.081998	2		ENSBTAT00000029279.5	1085	154	0	0		ENSBTAT00000029279.5	1085	908.94	0.0891815	2
ENSBTAT00000016640.5	841	599.586	1.08667	14		ENSBTAT00000016640.5	841	607.448	0.538968	8		ENSBTAT00000016640.5	841	587.839	0.908374	13		ENSBTAT00000016640.5	841	616.634	0.131517	2		ENSBTAT00000016640.5	841	594.969	0.973981	14		ENSBTAT00000016640.5	841	594.03	0.248584	4		ENSBTAT00000016640.5	841	598.441	2.64793	36		ENSBTAT00000016640.5	841	593.448	0.341482	5
ENSBTAT00000029276.4	1320	150	0	0		ENSBTAT00000029276.4	1320	160	0	0		ENSBTAT00000029276.4	1320	154	0	0		ENSBTAT00000029276.4	1320	1239.41	0.0327163	1		ENSBTAT00000029276.4	1320	155	0	0		ENSBTAT00000029276.4	1320	153	0	0		ENSBTAT00000029276.4	1320	154	0	0		ENSBTAT00000029276.4	1320	152	0	0
ENSBTAT00000009405.5	2890	2427.66	1.41862	74		ENSBTAT00000009405.5	2890	2435.91	3.44409	205		ENSBTAT00000009405.5	2890	2483.85	1.86867	113		ENSBTAT00000009405.5	2890	2359.39	2.09671	122		ENSBTAT00000009405.5	2890	2409.42	1.13383	66		ENSBTAT00000009405.5	2890	2485.59	2.39121	161		ENSBTAT00000009405.5	2890	2406.24	0.969535	53		ENSBTAT00000009405.5	2890	2425.56	1.88819	113
ENSBTAT00000061276.2	874	150	0	0		ENSBTAT00000061276.2	874	160	0	0		ENSBTAT00000061276.2	874	154	0	0		ENSBTAT00000061276.2	874	149	0	0		ENSBTAT00000061276.2	874	155	0	0		ENSBTAT00000061276.2	874	153	0	0		ENSBTAT00000061276.2	874	153	0	0		ENSBTAT00000061276.2	874	151	0	0
ENSBTAT00000024202.5	1292	1186.37	0.627657	16		ENSBTAT00000024202.5	1292	1175.73	0.313268	9		ENSBTAT00000024202.5	1292	1172.56	0.875758	25		ENSBTAT00000024202.5	1292	149	0	0		ENSBTAT00000024202.5	1292	1171.7	0.847834	24		ENSBTAT00000024202.5	1292	1178.61	0.125288	4		ENSBTAT00000024202.5	1292	1178.39	0.933849	25		ENSBTAT00000024202.5	1292	1190.83	0.0340352	1
ENSBTAT00000054262.2	2868	2769.16	10.2351	609		ENSBTAT00000054262.2	2868	2752.84	8.87514	597		ENSBTAT00000054262.2	2868	2761.64	15.0222	1010		ENSBTAT00000054262.2	2868	2751.24	5.58584	379		ENSBTAT00000054262.2	2868	2742.9	16.1922	1073		ENSBTAT00000054262.2	2868	2764.47	6.36983	477		ENSBTAT00000054262.2	2868	2755.52	15.6548	980		ENSBTAT00000054262.2	2868	2769.84	6.99445	478
ENSBTAT00000029273.5	1508	1268.62	16.7652	457		ENSBTAT00000029273.5	1508	1280.46	31.4494	984		ENSBTAT00000029273.5	1508	1259.66	6.32599	194		ENSBTAT00000029273.5	1508	1305.71	5.37253	173		ENSBTAT00000029273.5	1508	1277.73	4.14656	128		ENSBTAT00000029273.5	1508	1275.29	3.76319	130		ENSBTAT00000029273.5	1508	1275.21	7.76656	225		ENSBTAT00000029273.5	1508	1283.83	21.5306	682
ENSBTAT00000022028.5	2419	2302.02	20.5605	1017		ENSBTAT00000022028.5	2419	2293.04	26.3603	1477		ENSBTAT00000022028.5	2419	2277.72	8.81838	489		ENSBTAT00000022028.5	2419	2339.2	21.3908	1234		ENSBTAT00000022028.5	2419	2298.28	8.48272	471		ENSBTAT00000022028.5	2419	2303.39	20.8192	1299		ENSBTAT00000022028.5	2419	2296.48	11.4238	596		ENSBTAT00000022028.5	2419	2318.45	21.6422	1238
ENSBTAT00000061511.2	1011	553.828	51.764	616		ENSBTAT00000061511.2	1011	549.172	11.7742	158		ENSBTAT00000061511.2	1011	571.704	191.113	2660		ENSBTAT00000061511.2	1011	534.152	7.2876	96		ENSBTAT00000061511.2	1011	541.193	220.883	2888		ENSBTAT00000061511.2	1011	581.871	35.4021	558		ENSBTAT00000061511.2	1011	536.928	179.127	2185		ENSBTAT00000061511.2	1011	549.508	12.6125	171
ENSBTAT00000063250.1	1215	968.788	0.198513	4.13233		ENSBTAT00000063250.1	1215	981.324	0.177652	4.25991		ENSBTAT00000063250.1	1215	955.005	1.00439	23.3523		ENSBTAT00000063250.1	1215	994.13	1.71851	42.1325		ENSBTAT00000063250.1	1215	967.389	1.39716	32.6536		ENSBTAT00000063250.1	1215	964.455	0.940992	24.5836		ENSBTAT00000063250.1	1215	969.797	0.635438	14		ENSBTAT00000063250.1	1215	961.774	0.0844528	2.00404
ENSBTAT00000005489.4	3527	3189.88	29.4859	2021		ENSBTAT00000005489.4	3527	3225.78	34.1525	2692		ENSBTAT00000005489.4	3527	3182.28	30.0357	2327		ENSBTAT00000005489.4	3527	3250.69	23.3012	1868		ENSBTAT00000005489.4	3527	3216.68	27.9106	2169		ENSBTAT00000005489.4	3527	3191.86	21.0962	1824		ENSBTAT00000005489.4	3527	3212.73	28.4158	2074		ENSBTAT00000005489.4	3527	3203.78	23.1636	1831
ENSBTAT00000049486.1	2752	2418.98	143.525	7460		ENSBTAT00000049486.1	2752	2450.25	113.307	6784		ENSBTAT00000049486.1	2752	2420.2	108.178	6374		ENSBTAT00000049486.1	2752	2475.18	102.553	6260		ENSBTAT00000049486.1	2752	2447.41	94.3553	5579		ENSBTAT00000049486.1	2752	2444.41	99.6912	6601		ENSBTAT00000049486.1	2752	2435.2	113.786	6295		ENSBTAT00000049486.1	2752	2449.78	109.723	6632
ENSBTAT00000031174.4	615	150	0	0		ENSBTAT00000031174.4	615	159	0	0		ENSBTAT00000031174.4	615	154	0	0		ENSBTAT00000031174.4	615	148	0	0		ENSBTAT00000031174.4	615	154	0	0		ENSBTAT00000031174.4	615	153	0	0		ENSBTAT00000031174.4	615	153	0	0		ENSBTAT00000031174.4	615	151	0	0
ENSBTAT00000008831.3	1654	1422.52	26.762	818		ENSBTAT00000008831.3	1654	1430.21	22.6053	790		ENSBTAT00000008831.3	1654	1412.85	25.4967	877		ENSBTAT00000008831.3	1654	1447.01	19.1954	685		ENSBTAT00000008831.3	1654	1423.54	25.5586	879		ENSBTAT00000008831.3	1654	1425.99	19.261	744		ENSBTAT00000008831.3	1654	1423.1	32.3846	1047		ENSBTAT00000008831.3	1654	1430.1	20.5471	725
ENSBTAT00000023603.3	553	391.968	4.03693	34		ENSBTAT00000023603.3	553	386.454	4.44767	42		ENSBTAT00000023603.3	553	382.492	5.90636	55		ENSBTAT00000023603.3	553	400.419	0.50633	5		ENSBTAT00000023603.3	553	385.76	6.11609	57		ENSBTAT00000023603.3	553	387.836	0.285559	3		ENSBTAT00000023603.3	553	388.056	6.2387	55		ENSBTAT00000023603.3	553	391.146	0.932575	9
ENSBTAT00000055589.2	1557	1459.07	56.9675	1786		ENSBTAT00000055589.2	1557	1444.8	58.4066	2062		ENSBTAT00000055589.2	1557	1428.42	51.3577	1786		ENSBTAT00000055589.2	1557	1479.29	33.5236	1223		ENSBTAT00000055589.2	1557	1439.61	49.8852	1735		ENSBTAT00000055589.2	1557	1446.71	33.4537	1311		ENSBTAT00000055589.2	1557	1446.63	61.4945	2021		ENSBTAT00000055589.2	1557	1462.38	34.7828	1255
ENSBTAT00000038879.4	3780	3237.81	22.1931	1544		ENSBTAT00000038879.4	3780	3293.06	1.19304	96		ENSBTAT00000038879.4	3780	3221.33	43.3661	3401		ENSBTAT00000038879.4	3780	3311.22	2.17977	178		ENSBTAT00000038879.4	3780	3254.52	54.1674	4259		ENSBTAT00000038879.4	3780	3254.3	3.36915	297		ENSBTAT00000038879.4	3780	3247.97	96.0996	7091		ENSBTAT00000038879.4	3780	3237.94	2.41585	193
ENSBTAT00000003291.5	2955	150	0	0		ENSBTAT00000003291.5	2955	2908.46	0.0562832	4		ENSBTAT00000003291.5	2955	2901.74	0.0141554	1		ENSBTAT00000003291.5	2955	149	0	0		ENSBTAT00000003291.5	2955	2900.02	0.014273	1		ENSBTAT00000003291.5	2955	153	0	0		ENSBTAT00000003291.5	2955	2915.68	0.0301937	2		ENSBTAT00000003291.5	2955	152	0	0
ENSBTAT00000006190.3	2423	2256.42	51.8729	2515		ENSBTAT00000006190.3	2423	2243.11	48.4756	2657		ENSBTAT00000006190.3	2423	2235.64	41.5044	2259		ENSBTAT00000006190.3	2423	2272.06	44.4027	2488		ENSBTAT00000006190.3	2423	2241.26	35.8098	1939		ENSBTAT00000006190.3	2423	2250.4	36.4836	2224		ENSBTAT00000006190.3	2423	2247.13	44.9162	2293		ENSBTAT00000006190.3	2423	2262.24	56.937	3178
ENSBTAT00000022750.4	1497	1353.84	8.14711	237		ENSBTAT00000022750.4	1497	1348.06	9.77525	322		ENSBTAT00000022750.4	1497	1368.94	4.50076	150		ENSBTAT00000022750.4	1497	1323.92	4.01225	131		ENSBTAT00000022750.4	1497	1343.43	4.49837	146		ENSBTAT00000022750.4	1497	1360.76	4.80192	177		ENSBTAT00000022750.4	1497	1349.03	7.17841	220		ENSBTAT00000022750.4	1497	1357.53	11.7931	395
ENSBTAT00000003283.5	3178	2954.49	47.0201	2985		ENSBTAT00000003283.5	3178	2956.15	42.5005	3070		ENSBTAT00000003283.5	3178	2952.33	45.3698	3261		ENSBTAT00000003283.5	3178	2952.18	50.2847	3661		ENSBTAT00000003283.5	3178	2936.78	48.4704	3439		ENSBTAT00000003283.5	3178	2973.67	50.1174	4037		ENSBTAT00000003283.5	3178	2939.5	44.8637	2996		ENSBTAT00000003283.5	3178	2965.92	50.3841	3687
ENSBTAT00000056037.1	975	150	0	0		ENSBTAT00000056037.1	975	160	0	0		ENSBTAT00000056037.1	975	154	0	0		ENSBTAT00000056037.1	975	149	0	0		ENSBTAT00000056037.1	975	155	0	0		ENSBTAT00000056037.1	975	153	0	0		ENSBTAT00000056037.1	975	153	0	0		ENSBTAT00000056037.1	975	877.919	0	0
ENSBTAT00000026720.4	1443	1233.24	11.5854	307		ENSBTAT00000026720.4	1443	1237.17	8.79902	266		ENSBTAT00000026720.4	1443	1228.39	11.904	356		ENSBTAT00000026720.4	1443	1265.07	4.58353	143		ENSBTAT00000026720.4	1443	1244.03	10.6139	319		ENSBTAT00000026720.4	1443	1247.51	3.34394	113		ENSBTAT00000026720.4	1443	1236.09	9.82843	276		ENSBTAT00000026720.4	1443	1251.37	6.05672	187
ENSBTAT00000049113.2	1500	1341.6	23.5542	679		ENSBTAT00000049113.2	1500	1336.19	23.4608	766		ENSBTAT00000049113.2	1500	1322.75	18.5075	596		ENSBTAT00000049113.2	1500	1374.51	11.8888	403		ENSBTAT00000049113.2	1500	1338.84	15.7055	508		ENSBTAT00000049113.2	1500	1346.28	13.3542	487		ENSBTAT00000049113.2	1500	1337.53	17.8699	543		ENSBTAT00000049113.2	1500	1356.56	17.9264	600
ENSBTAT00000053074.2	1725	1385.04	63.5069	1890		ENSBTAT00000053074.2	1725	1415.03	63.2506	2187		ENSBTAT00000053074.2	1725	1390.31	65.0854	2203		ENSBTAT00000053074.2	1725	1440.31	40.2585	1430		ENSBTAT00000053074.2	1725	1418.62	62.1193	2129		ENSBTAT00000053074.2	1725	1406.77	37.4999	1429		ENSBTAT00000053074.2	1725	1404.89	67.4882	2154		ENSBTAT00000053074.2	1725	1410.73	44.5029	1549
ENSBTAT00000022619.2	692	543.974	76.2292	891		ENSBTAT00000022619.2	692	535.631	47.2176	618		ENSBTAT00000022619.2	692	535.383	89.5336	1167		ENSBTAT00000022619.2	692	553.196	40.8277	557		ENSBTAT00000022619.2	692	537.99	58.2479	757.073		ENSBTAT00000022619.2	692	543.793	47.3175	697		ENSBTAT00000022619.2	692	539.157	74.6312	914.134		ENSBTAT00000022619.2	692	546.632	53.3231	719.168
ENSBTAT00000049437.2	2244	2184.39	4.55937	214		ENSBTAT00000049437.2	2244	2168.96	4.151	220		ENSBTAT00000049437.2	2244	2181.47	4.9709	264		ENSBTAT00000049437.2	2244	2165.83	1.90965	102		ENSBTAT00000049437.2	2244	2166.83	3.89692	204		ENSBTAT00000049437.2	2244	2175.03	1.32389	78		ENSBTAT00000049437.2	2244	2177.45	4.6495	230		ENSBTAT00000049437.2	2244	2189.64	1.81398	98
ENSBTAT00000027741.3	981	572.258	0.243978	3		ENSBTAT00000027741.3	981	567.979	0.0720526	1		ENSBTAT00000027741.3	981	154	0	0		ENSBTAT00000027741.3	981	557.211	0.072771	1		ENSBTAT00000027741.3	981	155	0	0		ENSBTAT00000027741.3	981	601.199	0.12281	2		ENSBTAT00000027741.3	981	557.816	0.157821	2		ENSBTAT00000027741.3	981	152	0	0
ENSBTAT00000040181.3	868	733.943	4.88259	77		ENSBTAT00000040181.3	868	723.586	11.5943	205		ENSBTAT00000040181.3	868	717.157	0.0572751	1		ENSBTAT00000040181.3	868	749.113	0.0541291	1		ENSBTAT00000040181.3	868	155	0	0		ENSBTAT00000040181.3	868	730.623	0.505277	10		ENSBTAT00000040181.3	868	726.573	2.18097	36		ENSBTAT00000040181.3	868	737.607	5.32999	97
ENSBTAT00000015452.4	1719	1518.35	1.77778	58		ENSBTAT00000015452.4	1719	1524.54	2.63069	98		ENSBTAT00000015452.4	1719	1506	11.2916	414		ENSBTAT00000015452.4	1719	1553.18	1.67084	64		ENSBTAT00000015452.4	1719	1523.72	4.37359	161		ENSBTAT00000015452.4	1719	1525.87	1.40324	58		ENSBTAT00000015452.4	1719	1520.25	3.87987	134		ENSBTAT00000015452.4	1719	1533.46	3.06596	116
ENSBTAT00000020774.4	2564	2485.19	0.898882	48		ENSBTAT00000020774.4	2564	2466.61	0.696836	42		ENSBTAT00000020774.4	2564	2464.79	0.283301	17		ENSBTAT00000020774.4	2564	2491.76	0.488195	30		ENSBTAT00000020774.4	2564	2466.47	0.604148	36		ENSBTAT00000020774.4	2564	2471.7	0.253908	17		ENSBTAT00000020774.4	2564	2476.83	0.284348	16		ENSBTAT00000020774.4	2564	2489.46	0.683791	42
ENSBTAT00000028350.3	921	807.468	229.796	3987		ENSBTAT00000028350.3	921	793.517	166.892	3236		ENSBTAT00000028350.3	921	806.388	271.547	5331		ENSBTAT00000028350.3	921	803.754	170.922	3388		ENSBTAT00000028350.3	921	802.741	270.656	5249		ENSBTAT00000028350.3	921	802.036	197.785	4297		ENSBTAT00000028350.3	921	805.74	276.865	5068		ENSBTAT00000028350.3	921	808.037	147.467	2940
ENSBTAT00000021778.4	1137	988.123	48.6532	1033		ENSBTAT00000021778.4	1137	981.624	25.2644	606		ENSBTAT00000021778.4	1137	982.548	88.5843	2119		ENSBTAT00000021778.4	1137	1002.39	24.4331	604		ENSBTAT00000021778.4	1137	988.627	123.72	2955		ENSBTAT00000021778.4	1137	991.09	31.6612	850		ENSBTAT00000021778.4	1137	987.116	63.0087	1413		ENSBTAT00000021778.4	1137	996.674	22.854	562
ENSBTAT00000017174.5	2637	2587.8	3.00336	167		ENSBTAT00000017174.5	2637	2570.29	3.85315	242		ENSBTAT00000017174.5	2637	2572.79	19.0305	1192		ENSBTAT00000017174.5	2637	2592.87	3.26847	209		ENSBTAT00000017174.5	2637	2575.61	8.22823	512		ENSBTAT00000017174.5	2637	2573.7	2.94048	205		ENSBTAT00000017174.5	2637	2584.09	4.97395	292		ENSBTAT00000017174.5	2637	2593.97	4.48432	287
ENSBTAT00000025324.5	3008	2797.45	2.1461	129		ENSBTAT00000025324.5	3008	2796.7	0.512158	35		ENSBTAT00000025324.5	3008	2768.75	1.98793	134		ENSBTAT00000025324.5	3008	2836.91	0.0857599	6		ENSBTAT00000025324.5	3008	2779.83	1.355	91		ENSBTAT00000025324.5	3008	2815.32	0.249143	19		ENSBTAT00000025324.5	3008	2779.41	1.18778	75		ENSBTAT00000025324.5	3008	2813.67	0.0720239	5
ENSBTAT00000006807.4	855	738.268	0.882543	14		ENSBTAT00000006807.4	855	725.703	1.29703	23		ENSBTAT00000006807.4	855	154	0	0		ENSBTAT00000006807.4	855	745.49	0.108784	2		ENSBTAT00000006807.4	855	155	0	0		ENSBTAT00000006807.4	855	153	0	0		ENSBTAT00000006807.4	855	731.488	0.180526	3		ENSBTAT00000006807.4	855	151	0	0
ENSBTAT00000027024.3	2415	150	0	0		ENSBTAT00000027024.3	2415	160	0	0		ENSBTAT00000027024.3	2415	154	0	0		ENSBTAT00000027024.3	2415	149	0	0		ENSBTAT00000027024.3	2415	155	0	0		ENSBTAT00000027024.3	2415	153	0	0		ENSBTAT00000027024.3	2415	154	0	0		ENSBTAT00000027024.3	2415	1983.93	0.0408586	2
ENSBTAT00000031486.2	1229	1124.1	55.0642	1330		ENSBTAT00000031486.2	1229	1110.34	54.4387	1477		ENSBTAT00000031486.2	1229	1122.71	93.2937	2550		ENSBTAT00000031486.2	1229	1113.16	51.3983	1411		ENSBTAT00000031486.2	1229	1113.93	107.648	2897		ENSBTAT00000031486.2	1229	1117.74	47.1968	1429		ENSBTAT00000031486.2	1229	1119.56	99.7472	2537		ENSBTAT00000031486.2	1229	1125.02	56.345	1564
ENSBTAT00000061208.2	4608	150	0	0		ENSBTAT00000061208.2	4608	4198.74	0.00974681	1		ENSBTAT00000061208.2	4608	154	0	0		ENSBTAT00000061208.2	4608	149	0	0		ENSBTAT00000061208.2	4608	155	0	0		ENSBTAT00000061208.2	4608	153	0	0		ENSBTAT00000061208.2	4608	154	0	0		ENSBTAT00000061208.2	4608	152	0	0
ENSBTAT00000027650.4	1122	943.968	18.3896	373		ENSBTAT00000027650.4	1122	940.861	21.6179	497		ENSBTAT00000027650.4	1122	936.438	18.291	417		ENSBTAT00000027650.4	1122	972.229	12.3036	295		ENSBTAT00000027650.4	1122	950.836	17.9788	413		ENSBTAT00000027650.4	1122	953.143	13.3236	344		ENSBTAT00000027650.4	1122	944.302	22.7476	488		ENSBTAT00000027650.4	1122	956.77	21.435	506
ENSBTAT00000006812.4	1742	1594.06	4.37933	150		ENSBTAT00000006812.4	1742	1586.6	4.43652	172		ENSBTAT00000006812.4	1742	1604.49	3.35363	131		ENSBTAT00000006812.4	1742	1568.51	2.45593	95		ENSBTAT00000006812.4	1742	1581.17	3.29844	126		ENSBTAT00000006812.4	1742	1599.81	1.98451	86		ENSBTAT00000006812.4	1742	1587.23	4.46491	161		ENSBTAT00000006812.4	1742	1594.91	2.43959	96
ENSBTAT00000022002.3	2415	2260.3	16.3896	796		ENSBTAT00000022002.3	2415	2258.92	16.8305	929		ENSBTAT00000022002.3	2415	2235.16	17.752	966		ENSBTAT00000022002.3	2415	2306.94	12.7784	727		ENSBTAT00000022002.3	2415	2260.19	14.834	810		ENSBTAT00000022002.3	2415	2265.3	12.4506	764		ENSBTAT00000022002.3	2415	2257.53	15.5205	796		ENSBTAT00000022002.3	2415	2280.32	13.2949	748
ENSBTAT00000010797.5	2469	2278.74	21.1995	1038		ENSBTAT00000010797.5	2469	2266.22	20.2796	1123		ENSBTAT00000010797.5	2469	2248.14	13.3556	730.985		ENSBTAT00000010797.5	2469	2294.11	19.7962	1120		ENSBTAT00000010797.5	2469	2253.94	13.2774	723		ENSBTAT00000010797.5	2469	2268.65	17.2326	1059		ENSBTAT00000010797.5	2469	2262.32	23.9319	1230		ENSBTAT00000010797.5	2469	2281.76	24.6902	1390
ENSBTAT00000019282.5	1369	1278.68	48.5166	1333		ENSBTAT00000019282.5	1369	1263.06	58.4836	1805		ENSBTAT00000019282.5	1369	1266.44	44.6611	1377		ENSBTAT00000019282.5	1369	1282.12	35.6431	1127		ENSBTAT00000019282.5	1369	1268.19	45.2045	1385		ENSBTAT00000019282.5	1369	1267.55	34.0463	1169		ENSBTAT00000019282.5	1369	1273.93	54.075	1565		ENSBTAT00000019282.5	1369	1280.16	57.1152	1804
ENSBTAT00000061342.2	1128	150	0	0		ENSBTAT00000061342.2	1128	160	0	0		ENSBTAT00000061342.2	1128	154	0	0		ENSBTAT00000061342.2	1128	149	0	0		ENSBTAT00000061342.2	1128	155	0	0		ENSBTAT00000061342.2	1128	153	0	0		ENSBTAT00000061342.2	1128	154	0	0		ENSBTAT00000061342.2	1128	152	0	0
ENSBTAT00000004912.5	2999	2926.04	18.4342	1159		ENSBTAT00000004912.5	2999	2913.38	9.73458	693		ENSBTAT00000004912.5	2999	2894	26.7827	1887		ENSBTAT00000004912.5	2999	2960.38	15.7791	1152		ENSBTAT00000004912.5	2999	2913.15	26.2719	1849		ENSBTAT00000004912.5	2999	2916.53	15.6829	1239		ENSBTAT00000004912.5	2999	2919.65	16.6895	1107		ENSBTAT00000004912.5	2999	2942.03	7.60452	552
ENSBTAT00000013701.5	3645	3402.62	10.5317	770		ENSBTAT00000013701.5	3645	3419.57	8.95182	748		ENSBTAT00000013701.5	3645	3372.63	8.70798	715		ENSBTAT00000013701.5	3645	3469.45	6.54494	560		ENSBTAT00000013701.5	3645	3404.09	8.45086	695		ENSBTAT00000013701.5	3645	3416.35	6.79689	629		ENSBTAT00000013701.5	3645	3402.48	9.45689	731		ENSBTAT00000013701.5	3645	3431.72	5.84619	495
ENSBTAT00000016986.2	2709	150	0	0		ENSBTAT00000016986.2	2709	2644.59	0	0		ENSBTAT00000016986.2	2709	2668.73	0	0		ENSBTAT00000016986.2	2709	2648.56	0.0153098	1		ENSBTAT00000016986.2	2709	2655.48	0	0		ENSBTAT00000016986.2	2709	2656.15	0.0694927	5		ENSBTAT00000016986.2	2709	2663.8	0.0165244	1		ENSBTAT00000016986.2	2709	2671.03	0.030348	2
ENSBTAT00000066160.1	2097	150	0	0		ENSBTAT00000066160.1	2097	2006.44	0.0203965	1		ENSBTAT00000066160.1	2097	2026.55	0.0202685	1		ENSBTAT00000066160.1	2097	149	0	0		ENSBTAT00000066160.1	2097	2015.45	0.0205374	1		ENSBTAT00000066160.1	2097	2017.53	0	0		ENSBTAT00000066160.1	2097	154	0	0		ENSBTAT00000066160.1	2097	2028.3	0	0
ENSBTAT00000000029.3	2455	2402.65	27.4668	1418		ENSBTAT00000000029.3	2455	2380.23	19.1707	1115		ENSBTAT00000000029.3	2455	2399.71	27.1472	1586		ENSBTAT00000000029.3	2455	2388.87	9.45457	557		ENSBTAT00000000029.3	2455	2390.46	22.9431	1325		ENSBTAT00000000029.3	2455	2389.44	10.027	649		ENSBTAT00000000029.3	2455	2399.33	25.7941	1406		ENSBTAT00000000029.3	2455	2403.38	10.287	610
ENSBTAT00000004564.4	1485	1068.93	0.957848	22		ENSBTAT00000004564.4	1485	1057.12	0.619406	16		ENSBTAT00000004564.4	1485	1065.19	0.655544	17		ENSBTAT00000004564.4	1485	1064.79	0.79971	21		ENSBTAT00000004564.4	1485	1052.3	0.786699	20		ENSBTAT00000004564.4	1485	1075.97	0.274481	8		ENSBTAT00000004564.4	1485	1053.96	0.918805	22		ENSBTAT00000004564.4	1485	1065.95	0.380227	10
ENSBTAT00000003862.5	984	656.595	0.0708801	1		ENSBTAT00000003862.5	984	657.92	1.05744	17		ENSBTAT00000003862.5	984	154	0	0		ENSBTAT00000003862.5	984	635.81	0.318876	5		ENSBTAT00000003862.5	984	155	0	0		ENSBTAT00000003862.5	984	689.846	0.160543	3		ENSBTAT00000003862.5	984	153	0	0		ENSBTAT00000003862.5	984	651.955	1.36768	22
ENSBTAT00000050149.3	387	149	0	0		ENSBTAT00000050149.3	387	158	0	0		ENSBTAT00000050149.3	387	152	0	0		ENSBTAT00000050149.3	387	147	0	0		ENSBTAT00000050149.3	387	243.166	0.171257	1.00609		ENSBTAT00000050149.3	387	151	0	0		ENSBTAT00000050149.3	387	152	0	0		ENSBTAT00000050149.3	387	150	0	0
ENSBTAT00000013696.4	1982	1835.48	88.1103	3475		ENSBTAT00000013696.4	1982	1828.39	83.0622	3711		ENSBTAT00000013696.4	1982	1819.29	86.2239	3819		ENSBTAT00000013696.4	1982	1873.84	89.1761	4121		ENSBTAT00000013696.4	1982	1840.33	91.2036	4055		ENSBTAT00000013696.4	1982	1842.2	110.698	5524		ENSBTAT00000013696.4	1982	1834.35	120.341	5015		ENSBTAT00000013696.4	1982	1852.22	80.4821	3678
ENSBTAT00000018173.5	3194	2908.05	0.0160037	1		ENSBTAT00000018173.5	3194	160	0	0		ENSBTAT00000018173.5	3194	154	0	0		ENSBTAT00000018173.5	3194	149	0	0		ENSBTAT00000018173.5	3194	2909.46	0.0142267	1		ENSBTAT00000018173.5	3194	153	0	0		ENSBTAT00000018173.5	3194	2910.83	0.07561	5		ENSBTAT00000018173.5	3194	152	0	0
ENSBTAT00000024808.5	1934	1850.82	1.65959	66		ENSBTAT00000024808.5	1934	1835.01	1.96257	88		ENSBTAT00000024808.5	1934	1822.4	29.098	1291		ENSBTAT00000024808.5	1934	1870.42	1.756	81		ENSBTAT00000024808.5	1934	1831.58	11.3673	503		ENSBTAT00000024808.5	1934	1840.26	1.60484	80		ENSBTAT00000024808.5	1934	1839.78	3.32563	139		ENSBTAT00000024808.5	1934	1856.3	1.63754	75
ENSBTAT00000028605.5	1110	150	0	0		ENSBTAT00000028605.5	1110	160	0	0		ENSBTAT00000028605.5	1110	154	0	0		ENSBTAT00000028605.5	1110	149	0	0		ENSBTAT00000028605.5	1110	155	0	0		ENSBTAT00000028605.5	1110	153	0	0		ENSBTAT00000028605.5	1110	154	0	0		ENSBTAT00000028605.5	1110	152	0	0
ENSBTAT00000054451.2	1662	150	0	0		ENSBTAT00000054451.2	1662	160	0	0		ENSBTAT00000054451.2	1662	154	0	0		ENSBTAT00000054451.2	1662	149	0	0		ENSBTAT00000054451.2	1662	155	0	0		ENSBTAT00000054451.2	1662	153	0	0		ENSBTAT00000054451.2	1662	154	0	0		ENSBTAT00000054451.2	1662	152	0	0
ENSBTAT00000032575.3	1179	1048.34	1.15423	26		ENSBTAT00000032575.3	1179	1040.72	1.37631	35		ENSBTAT00000032575.3	1179	1048.55	1.80197	46		ENSBTAT00000032575.3	1179	1045.8	1.12441	29		ENSBTAT00000032575.3	1179	1044.68	1.18865	30		ENSBTAT00000032575.3	1179	1045.47	1.48306	42		ENSBTAT00000032575.3	1179	1047.88	1.68025	40		ENSBTAT00000032575.3	1179	1050.81	1.92853	50
ENSBTAT00000007421.4	1227	150	0	0		ENSBTAT00000007421.4	1227	160	0	0		ENSBTAT00000007421.4	1227	154	0	0		ENSBTAT00000007421.4	1227	149	0	0		ENSBTAT00000007421.4	1227	155	0	0		ENSBTAT00000007421.4	1227	153	0	0		ENSBTAT00000007421.4	1227	154	0	0		ENSBTAT00000007421.4	1227	152	0	0
ENSBTAT00000005529.3	2063	1638	0.937607	33		ENSBTAT00000005529.3	2063	1684.29	0.753226	31		ENSBTAT00000005529.3	2063	154	0	0		ENSBTAT00000005529.3	2063	1672.91	0.0727156	3		ENSBTAT00000005529.3	2063	1644.1	0.176233	7		ENSBTAT00000005529.3	2063	1638.43	0.0675951	3		ENSBTAT00000005529.3	2063	1646.64	0.5881	22		ENSBTAT00000005529.3	2063	1619.8	0.475414	19
ENSBTAT00000048906.1	941	793.288	11.7333	200		ENSBTAT00000048906.1	941	785.127	8.75691	168		ENSBTAT00000048906.1	941	780	6.63523	126		ENSBTAT00000048906.1	941	811.882	4.94448	99		ENSBTAT00000048906.1	941	788.929	7.76498	148		ENSBTAT00000048906.1	941	793.484	4.55943	98		ENSBTAT00000048906.1	941	788.684	8.98564	161		ENSBTAT00000048906.1	941	799.698	6.1832	122
ENSBTAT00000004156.3	6939	7037.4	2.24186	339		ENSBTAT00000004156.3	6939	7003.36	2.99773	513		ENSBTAT00000004156.3	6939	6944.05	0.455468	77		ENSBTAT00000004156.3	6939	7118.96	1.70877	300		ENSBTAT00000004156.3	6939	6994.42	0.60954	103		ENSBTAT00000004156.3	6939	7001.78	1.70301	323		ENSBTAT00000004156.3	6939	7014.53	1.14209	182		ENSBTAT00000004156.3	6939	7066.95	2.7701	483
ENSBTAT00000064876.1	492	356.396	21.8075	167		ENSBTAT00000064876.1	492	345.028	14.4706	122		ENSBTAT00000064876.1	492	347.57	16.0722	136		ENSBTAT00000064876.1	492	362.095	9.96658	89		ENSBTAT00000064876.1	492	349.518	15.9875	135		ENSBTAT00000064876.1	492	351.462	13.1297	125		ENSBTAT00000064876.1	492	351.823	18.6418	149		ENSBTAT00000064876.1	492	356.195	9.89946	87
ENSBTAT00000026200.3	2195	1843	47.4738	1880		ENSBTAT00000026200.3	2195	1856.57	123.859	5619		ENSBTAT00000026200.3	2195	1898	50.3811	2328		ENSBTAT00000026200.3	2195	1771.66	114.254	4992		ENSBTAT00000026200.3	2195	1827.58	49.1472	2170		ENSBTAT00000026200.3	2195	1894.05	117.803	6044		ENSBTAT00000026200.3	2195	1827.98	56.2747	2337		ENSBTAT00000026200.3	2195	1840.77	167.911	7626
ENSBTAT00000064181.1	1970	1641.21	0	0		ENSBTAT00000064181.1	1970	1652.62	0	0		ENSBTAT00000064181.1	1970	1689.68	0	0		ENSBTAT00000064181.1	1970	1579.24	0	0		ENSBTAT00000064181.1	1970	1628.01	0	0		ENSBTAT00000064181.1	1970	1686.4	0	0		ENSBTAT00000064181.1	1970	1628.02	0	0		ENSBTAT00000064181.1	1970	1639.2	0	0
ENSBTAT00000052762.2	948	150	0	0		ENSBTAT00000052762.2	948	160	0	0		ENSBTAT00000052762.2	948	154	0	0		ENSBTAT00000052762.2	948	149	0	0		ENSBTAT00000052762.2	948	155	0	0		ENSBTAT00000052762.2	948	153	0	0		ENSBTAT00000052762.2	948	153	0	0		ENSBTAT00000052762.2	948	840.664	0.0482122	1
ENSBTAT00000008936.1	1079	790.523	39.8071	676.165		ENSBTAT00000008936.1	1079	805.607	16.5371	325.538		ENSBTAT00000008936.1	1079	795.192	14.8824	288.114		ENSBTAT00000008936.1	1079	813.825	6.61489	132.762		ENSBTAT00000008936.1	1079	803.486	16.7823	325.771		ENSBTAT00000008936.1	1079	804.296	4.11819	89.7221		ENSBTAT00000008936.1	1079	797.587	22.0212	399.018		ENSBTAT00000008936.1	1079	801.693	11.5285	228.034
ENSBTAT00000018681.2	658	435.59	100.005	936		ENSBTAT00000018681.2	658	442.136	92.7458	1002		ENSBTAT00000018681.2	658	431.174	100.027	1050		ENSBTAT00000018681.2	658	450.19	78.3613	870		ENSBTAT00000018681.2	658	437.523	85.5233	904		ENSBTAT00000018681.2	658	433.455	91.045	1069		ENSBTAT00000018681.2	658	438.358	99.2098	988		ENSBTAT00000018681.2	658	431.775	76.4093	814
ENSBTAT00000050735.1	2230	2102.41	19.0594	861		ENSBTAT00000050735.1	2230	2094.01	11.003	563		ENSBTAT00000050735.1	2230	2091.09	29.1109	1482		ENSBTAT00000050735.1	2230	2118.45	5.89536	308		ENSBTAT00000050735.1	2230	2096.89	28.7608	1457		ENSBTAT00000050735.1	2230	2104.63	6.08663	347		ENSBTAT00000050735.1	2230	2098.01	28.2399	1346		ENSBTAT00000050735.1	2230	2113.28	6.30985	329
ENSBTAT00000002299.4	1972	150	0	0		ENSBTAT00000002299.4	1972	160	0	0		ENSBTAT00000002299.4	1972	154	0	0		ENSBTAT00000002299.4	1972	149	0	0		ENSBTAT00000002299.4	1972	155	0	0		ENSBTAT00000002299.4	1972	153	0	0		ENSBTAT00000002299.4	1972	154	0	0		ENSBTAT00000002299.4	1972	1102.62	0.0367583	1
ENSBTAT00000050255.3	2199	150	0	0		ENSBTAT00000050255.3	2199	160	0	0		ENSBTAT00000050255.3	2199	154	0	0		ENSBTAT00000050255.3	2199	149	0	0		ENSBTAT00000050255.3	2199	155	0	0		ENSBTAT00000050255.3	2199	153	0	0		ENSBTAT00000050255.3	2199	154	0	0		ENSBTAT00000050255.3	2199	152	0	0
ENSBTAT00000061305.2	7374	7472.26	0.080968	13		ENSBTAT00000061305.2	7374	7443.57	0.0824692	15		ENSBTAT00000061305.2	7374	7497.94	0.082173	15		ENSBTAT00000061305.2	7374	7392.32	0.0383969	7		ENSBTAT00000061305.2	7374	7436.6	0.0612259	11		ENSBTAT00000061305.2	7374	7465.45	0.02967	6		ENSBTAT00000061305.2	7374	7463.28	0.0884683	15		ENSBTAT00000061305.2	7374	7494.39	0.0432647	8
ENSBTAT00000031527.4	2272	150	0	0		ENSBTAT00000031527.4	2272	2050.22	0.019961	1		ENSBTAT00000031527.4	2272	154	0	0		ENSBTAT00000031527.4	2272	149	0	0		ENSBTAT00000031527.4	2272	155	0	0		ENSBTAT00000031527.4	2272	153	0	0		ENSBTAT00000031527.4	2272	154	0	0		ENSBTAT00000031527.4	2272	152	0	0
ENSBTAT00000016933.5	3252	3255.53	3.14501	220		ENSBTAT00000016933.5	3252	3229.42	2.23034	176		ENSBTAT00000016933.5	3252	3244.76	1.30387	103		ENSBTAT00000016933.5	3252	3237.84	2.36693	189		ENSBTAT00000016933.5	3252	3233.39	2.29146	179		ENSBTAT00000016933.5	3252	3234.45	2.43109	213		ENSBTAT00000016933.5	3252	3248.54	2.33059	172		ENSBTAT00000016933.5	3252	3259.12	1.45501	117
ENSBTAT00000049418.3	1821	150	0	0		ENSBTAT00000049418.3	1821	160	0	0		ENSBTAT00000049418.3	1821	154	0	0		ENSBTAT00000049418.3	1821	149	0	0		ENSBTAT00000049418.3	1821	155	0	0		ENSBTAT00000049418.3	1821	153	0	0		ENSBTAT00000049418.3	1821	154	0	0		ENSBTAT00000049418.3	1821	152	0	0
ENSBTAT00000024803.5	1364	970.302	4.74843	99		ENSBTAT00000024803.5	1364	969.456	4.43244	105		ENSBTAT00000024803.5	1364	994.135	4.66888	113		ENSBTAT00000024803.5	1364	952.025	3.2796	77		ENSBTAT00000024803.5	1364	959.235	2.97742	69		ENSBTAT00000024803.5	1364	1008.39	3.0752	84		ENSBTAT00000024803.5	1364	951.949	3.00556	65		ENSBTAT00000024803.5	1364	964.003	3.69985	88
ENSBTAT00000021443.4	1509	1344.47	8.03078	232		ENSBTAT00000021443.4	1509	1335.9	6.3413	207		ENSBTAT00000021443.4	1509	1342.9	11.5924	379		ENSBTAT00000021443.4	1509	1340.2	2.48097	82		ENSBTAT00000021443.4	1509	1332.49	10.4995	338		ENSBTAT00000021443.4	1509	1349.68	2.46169	90		ENSBTAT00000021443.4	1509	1335.57	8.70089	264		ENSBTAT00000021443.4	1509	1345.54	2.86158	95
ENSBTAT00000026466.3	894	150	0	0		ENSBTAT00000026466.3	894	160	0	0		ENSBTAT00000026466.3	894	154	0	0		ENSBTAT00000026466.3	894	149	0	0		ENSBTAT00000026466.3	894	155	0	0		ENSBTAT00000026466.3	894	153	0	0		ENSBTAT00000026466.3	894	153	0	0		ENSBTAT00000026466.3	894	151	0	0
ENSBTAT00000016989.5	2282	2127.63	0.28436	13		ENSBTAT00000016989.5	2282	2125.37	0.0577655	3		ENSBTAT00000016989.5	2282	2157.84	0.114212	6		ENSBTAT00000016989.5	2282	149	0	0		ENSBTAT00000016989.5	2282	2112	0.039197	2		ENSBTAT00000016989.5	2282	2142.54	0.0861516	5		ENSBTAT00000016989.5	2282	2120.42	0.498214	24		ENSBTAT00000016989.5	2282	2134.03	0.056977	3
ENSBTAT00000040276.3	4419	3565.25	34.6042	2650.93		ENSBTAT00000040276.3	4419	3644.8	32.1548	2863.77		ENSBTAT00000040276.3	4419	3620.94	31.1286	2744.1		ENSBTAT00000040276.3	4419	3592.6	28.8531	2556.37		ENSBTAT00000040276.3	4419	3599.94	32.3635	2814.71		ENSBTAT00000040276.3	4419	3646.16	51.5392	5090.39		ENSBTAT00000040276.3	4419	3578.93	36.1324	2937.81		ENSBTAT00000040276.3	4419	3579.3	47.257	4173.35
ENSBTAT00000013674.5	4720	4634.66	0.0301249	3		ENSBTAT00000013674.5	4720	4626.49	0.0707653	8		ENSBTAT00000013674.5	4720	4672.77	0.158226	18		ENSBTAT00000013674.5	4720	4562.69	0.0710963	8		ENSBTAT00000013674.5	4720	4611.97	0.170523	19		ENSBTAT00000013674.5	4720	4651.83	0.0555516	7		ENSBTAT00000013674.5	4720	4626.49	0.104657	11		ENSBTAT00000013674.5	4720	4647.66	0.0523236	6
ENSBTAT00000026428.4	417	276.016	9.9481	59		ENSBTAT00000026428.4	417	265.838	7.23541	47		ENSBTAT00000026428.4	417	269.263	12.8139	84		ENSBTAT00000026428.4	417	281.434	7.34804	51		ENSBTAT00000026428.4	417	270.571	10.4026	68		ENSBTAT00000026428.4	417	273.296	5.2681	39		ENSBTAT00000026428.4	417	272.106	13.4266	83		ENSBTAT00000026428.4	417	276.491	6.44987	44
ENSBTAT00000053102.2	1824	150	0	0		ENSBTAT00000053102.2	1824	160	0	0		ENSBTAT00000053102.2	1824	154	0	0		ENSBTAT00000053102.2	1824	149	0	0		ENSBTAT00000053102.2	1824	155	0	0		ENSBTAT00000053102.2	1824	153	0	0		ENSBTAT00000053102.2	1824	154	0	0		ENSBTAT00000053102.2	1824	152	0	0
ENSBTAT00000036795.4	1978	1932.2	2002.7	83147		ENSBTAT00000036795.4	1978	1912.08	1239.43	57909		ENSBTAT00000036795.4	1978	1920.1	2957.58	138255		ENSBTAT00000036795.4	1978	1928.38	4250.3	202131		ENSBTAT00000036795.4	1978	1916.74	4317.38	199925		ENSBTAT00000036795.4	1978	1917.03	5718.7	296965		ENSBTAT00000036795.4	1978	1926.67	2465.94	107935		ENSBTAT00000036795.4	1978	1935.56	2247.88	107349
ENSBTAT00000047463.3	661	516.028	95.9601	1064		ENSBTAT00000047463.3	661	506.507	65.9305	816		ENSBTAT00000047463.3	661	507.212	82.9259	1024		ENSBTAT00000047463.3	661	528.019	54.4471	709		ENSBTAT00000047463.3	661	512.037	79.5446	984		ENSBTAT00000047463.3	661	515.643	55.6997	778		ENSBTAT00000047463.3	661	512.304	88.0689	1025		ENSBTAT00000047463.3	661	519.445	53.4479	685
ENSBTAT00000004318.2	1258	150	0	0		ENSBTAT00000004318.2	1258	160	0	0		ENSBTAT00000004318.2	1258	154	0	0		ENSBTAT00000004318.2	1258	149	0	0		ENSBTAT00000004318.2	1258	155	0	0		ENSBTAT00000004318.2	1258	153	0	0		ENSBTAT00000004318.2	1258	154	0	0		ENSBTAT00000004318.2	1258	152	0	0
ENSBTAT00000024811.2	1402	1191.85	0.0390482	1		ENSBTAT00000024811.2	1402	160	0	0		ENSBTAT00000024811.2	1402	154	0	0		ENSBTAT00000024811.2	1402	149	0	0		ENSBTAT00000024811.2	1402	155	0	0		ENSBTAT00000024811.2	1402	153	0	0		ENSBTAT00000024811.2	1402	154	0	0		ENSBTAT00000024811.2	1402	152	0	0
ENSBTAT00000052269.2	846	150	0	0		ENSBTAT00000052269.2	846	160	0	0		ENSBTAT00000052269.2	846	154	0	0		ENSBTAT00000052269.2	846	149	0	0		ENSBTAT00000052269.2	846	155	0	0		ENSBTAT00000052269.2	846	153	0	0		ENSBTAT00000052269.2	846	153	0	0		ENSBTAT00000052269.2	846	151	0	0
ENSBTAT00000004567.3	1123	977.747	26.0365	547		ENSBTAT00000004567.3	1123	969.252	26.2625	622		ENSBTAT00000004567.3	1123	972.886	28.5829	677		ENSBTAT00000004567.3	1123	969.382	25.1814	602		ENSBTAT00000004567.3	1123	963.53	27.5795	642		ENSBTAT00000004567.3	1123	975.372	23.9961	634		ENSBTAT00000004567.3	1123	968.815	34.1667	752		ENSBTAT00000004567.3	1123	975.513	28.1693	678
ENSBTAT00000008123.5	897	150	0	0		ENSBTAT00000008123.5	897	160	0	0		ENSBTAT00000008123.5	897	154	0	0		ENSBTAT00000008123.5	897	149	0	0		ENSBTAT00000008123.5	897	155	0	0		ENSBTAT00000008123.5	897	153	0	0		ENSBTAT00000008123.5	897	153	0	0		ENSBTAT00000008123.5	897	151	0	0
ENSBTAT00000016504.5	2022	1958.18	13.0479	549		ENSBTAT00000016504.5	2022	1942.39	14.2848	678		ENSBTAT00000016504.5	2022	1926.57	35.3705	1659		ENSBTAT00000016504.5	2022	1969.82	14.5742	708		ENSBTAT00000016504.5	2022	1933.88	20.9327	978		ENSBTAT00000016504.5	2022	1937.43	17.1109	898		ENSBTAT00000016504.5	2022	1945.83	22.8703	1011		ENSBTAT00000016504.5	2022	1960.7	12.2168	591
ENSBTAT00000021172.4	1341	973.771	5.11386	107		ENSBTAT00000021172.4	1341	1006.76	2.27637	56		ENSBTAT00000021172.4	1341	975.122	3.66471	87		ENSBTAT00000021172.4	1341	1012.43	1.24158	31		ENSBTAT00000021172.4	1341	993.487	4.29133	103		ENSBTAT00000021172.4	1341	980.005	1.65747	44		ENSBTAT00000021172.4	1341	989.098	6.31939	142		ENSBTAT00000021172.4	1341	975.923	1.74427	42
ENSBTAT00000027375.4	759	150	0	0		ENSBTAT00000027375.4	759	159	0	0		ENSBTAT00000027375.4	759	154	0	0		ENSBTAT00000027375.4	759	148	0	0		ENSBTAT00000027375.4	759	155	0	0		ENSBTAT00000027375.4	759	153	0	0		ENSBTAT00000027375.4	759	153	0	0		ENSBTAT00000027375.4	759	151	0	0
ENSBTAT00000023197.5	3022	2719.09	98.6217	5762		ENSBTAT00000023197.5	3022	2746.64	90.7994	6094		ENSBTAT00000023197.5	3022	2672.3	93.9153	6110		ENSBTAT00000023197.5	3022	2776.91	152.826	10466		ENSBTAT00000023197.5	3022	2701.71	99.6305	6503		ENSBTAT00000023197.5	3022	2705.7	120.941	8864		ENSBTAT00000023197.5	3022	2712.43	99.9488	6159		ENSBTAT00000023197.5	3022	2704.98	133.594	8916
ENSBTAT00000065102.1	204	72	0	0		ENSBTAT00000065102.1	204	68	0	0		ENSBTAT00000065102.1	204	72	0	0		ENSBTAT00000065102.1	204	72	0	0		ENSBTAT00000065102.1	204	71	0	0		ENSBTAT00000065102.1	204	72	0	0		ENSBTAT00000065102.1	204	72	0	0		ENSBTAT00000065102.1	204	72	0	0
ENSBTAT00000005897.5	2827	2651.02	27.9831	1594		ENSBTAT00000005897.5	2827	2642.61	26.2184	1693		ENSBTAT00000005897.5	2827	2678.2	28.91	1885		ENSBTAT00000005897.5	2827	2609.21	23.9948	1544		ENSBTAT00000005897.5	2827	2637.35	30.7613	1960		ENSBTAT00000005897.5	2827	2669.36	24.133	1745		ENSBTAT00000005897.5	2827	2642.67	29.3654	1763		ENSBTAT00000005897.5	2827	2656.92	29.8381	1956
ENSBTAT00000056645.2	1608	150	0	0		ENSBTAT00000056645.2	1608	1475.92	0	0		ENSBTAT00000056645.2	1608	154	0	0		ENSBTAT00000056645.2	1608	1516.99	0	0		ENSBTAT00000056645.2	1608	155	0	0		ENSBTAT00000056645.2	1608	153	0	0		ENSBTAT00000056645.2	1608	154	0	0		ENSBTAT00000056645.2	1608	1496.63	2.35586e-09	8.69928e-08
ENSBTAT00000000766.5	1587	150	0	0		ENSBTAT00000000766.5	1587	1455.42	0	0		ENSBTAT00000000766.5	1587	154	0	0		ENSBTAT00000000766.5	1587	1495.95	0	0		ENSBTAT00000000766.5	1587	155	0	0		ENSBTAT00000000766.5	1587	153	0	0		ENSBTAT00000000766.5	1587	154	0	0		ENSBTAT00000000766.5	1587	1475.92	0.0549223	2
ENSBTAT00000052571.2	1137	150	0	0		ENSBTAT00000052571.2	1137	999.772	0.0409337	1		ENSBTAT00000052571.2	1137	154	0	0		ENSBTAT00000052571.2	1137	1030.75	0.0393392	1		ENSBTAT00000052571.2	1137	155	0	0		ENSBTAT00000052571.2	1137	153	0	0		ENSBTAT00000052571.2	1137	154	0	0		ENSBTAT00000052571.2	1137	1016.23	0	0
ENSBTAT00000007087.4	1880	1575.91	38.2889	1296.53		ENSBTAT00000007087.4	1880	1600.2	33.2712	1300.96		ENSBTAT00000007087.4	1880	1562.85	36.3678	1383.74		ENSBTAT00000007087.4	1880	1614.59	36.8171	1466		ENSBTAT00000007087.4	1880	1583.36	38.3176	1465.76		ENSBTAT00000007087.4	1880	1577.35	41.84	1787.72		ENSBTAT00000007087.4	1880	1582.12	43.2754	1555.44		ENSBTAT00000007087.4	1880	1577.02	34.0275	1324
ENSBTAT00000020419.4	1243	150	0	0		ENSBTAT00000020419.4	1243	160	0	0		ENSBTAT00000020419.4	1243	154	0	0		ENSBTAT00000020419.4	1243	149	0	0		ENSBTAT00000020419.4	1243	155	0	0		ENSBTAT00000020419.4	1243	153	0	0		ENSBTAT00000020419.4	1243	154	0	0		ENSBTAT00000020419.4	1243	152	0	0
ENSBTAT00000057037.2	1198	150	0	0		ENSBTAT00000057037.2	1198	160	0	0		ENSBTAT00000057037.2	1198	154	0	0		ENSBTAT00000057037.2	1198	149	0	0		ENSBTAT00000057037.2	1198	155	0	0		ENSBTAT00000057037.2	1198	153	0	0		ENSBTAT00000057037.2	1198	154	0	0		ENSBTAT00000057037.2	1198	152	0	0
[truncated: 21,806 more rows]

## Sheet: Differentially expressed genes 
Ensembl ID	Gene name	baseMean	log2FoldChange	lfcSE	stat	pvalue	padj
[truncated: 20,792 more rows]

## Sheet: Differentially expressed miRNA 
miRNA	baseMean	log2FoldChange	lfcSE	stat	pvalue	padj
[truncated: 793 more rows]

[truncated: 1 more sheets: DE stats for RNA and miRNA]
